# Supplementary material for: The impact of facial abnormalities and their spatial position on perception of cuteness and attractiveness of infant faces
Source: PLoS One. 2017 Jul 27;12(7):e0180499. doi: 10.1371/journal.pone.0180499 (PMC5531456; doi:10.1371/journal.pone.0180499)
Supplement: S1 Dataset — (ZIP) [file pone.0180499.s001.zip]

Archive with 10 entries (7 files):
- supplementary_data/
- supplementary_data/Exp1ratings.txt
- __MACOSX/
- __MACOSX/supplementary_data/
- __MACOSX/supplementary_data/._Exp1ratings.txt
- supplementary_data/Exp2a_ratings.txt
- __MACOSX/supplementary_data/._Exp2a_ratings.txt
- supplementary_data/Exp2b_ratings.txt
- __MACOSX/supplementary_data/._Exp2b_ratings.txt
- __MACOSX/._supplementary_data
