# Supplementary material for: The impact of facial abnormalities and their spatial position on perception of cuteness and attractiveness of infant faces
Source: PLoS One. 2017 Jul 27;12(7):e0180499. doi: 10.1371/journal.pone.0180499 (PMC5531456; doi:10.1371/journal.pone.0180499)
Supplement: S1 Dataset — (ZIP) [file pone.0180499.s001.zip › supplementary_data/Exp1ratings.txt]

PARTICIPANT_CODE	STIMULUS_CODE	ABNORMALITY_CONDITION	TASK_CONDITION	RATING
JT12011987	11F2	Norm	Cuteness	6
JT12011987	11F3	Cleft	Cuteness	4
JT12011987	11F4	Haem	Cuteness	5
JT12011987	11F6	Strab	Cuteness	4
JT12011987	11M2	Norm	Cuteness	4
JT12011987	11M3	Cleft	Cuteness	4
JT12011987	11M6	Haem	Cuteness	5
JT12011987	11M7	Strab	Cuteness	4
JT12011987	13F7	Norm	Cuteness	4
JT12011987	13M1	Cleft	Cuteness	4
JT12011987	13M2	Haem	Cuteness	3
JT12011987	13M3	Strab	Cuteness	4
JT12011987	13M4	Norm	Cuteness	5
JT12011987	13M5	Cleft	Cuteness	3
JT12011987	3F1	Haem	Cuteness	5
JT12011987	3F2	Strab	Cuteness	4
JT12011987	3F3	Norm	Cuteness	5
JT12011987	3F4	Cleft	Cuteness	4
JT12011987	3M1	Haem	Cuteness	4
JT12011987	3M2	Strab	Cuteness	4
JT12011987	3M3	Norm	Cuteness	5
JT12011987	3M4	Cleft	Cuteness	5
JT12011987	3M5	Haem	Cuteness	4
JT12011987	5F4	Strab	Cuteness	4
JT12011987	5F7	Norm	Cuteness	5
JT12011987	5M1	Cleft	Cuteness	5
JT12011987	5M3	Haem	Cuteness	5
JT12011987	5M4	Strab	Cuteness	4
JT12011987	5M5	Norm	Cuteness	4
JT12011987	5M6	Cleft	Cuteness	4
JT12011987	7F1	Haem	Cuteness	6
JT12011987	7F3	Strab	Cuteness	4
JT12011987	7F4	Norm	Cuteness	3
JT12011987	7F5	Cleft	Cuteness	5
JT12011987	7F6	Haem	Cuteness	4
JT12011987	7M1	Strab	Cuteness	4
JT12011987	7M2	Norm	Cuteness	4
JT12011987	7M3	Cleft	Cuteness	4
JT12011987	7M4	Haem	Cuteness	4
JT12011987	7M5	Strab	Cuteness	5
JT12011987	9F2	Norm	Cuteness	5
JT12011987	9F3	Cleft	Cuteness	4
JT12011987	9F4	Haem	Cuteness	4
JT12011987	9F5	Strab	Cuteness	4
JT12011987	9M1	Norm	Cuteness	4
JT12011987	9M3	Cleft	Cuteness	4
JT12011987	9M4	Haem	Cuteness	4
JT12011987	9M7	Strab	Cuteness	4
JT12011987	9M8	Norm	Cuteness	5
WA05151970	11F2	Norm	Cuteness	4
WA05151970	11F3	Cleft	Cuteness	2
WA05151970	11F4	Haem	Cuteness	3
WA05151970	11F6	Strab	Cuteness	3
WA05151970	11M2	Norm	Cuteness	3
WA05151970	11M3	Cleft	Cuteness	3
WA05151970	11M6	Haem	Cuteness	5
WA05151970	11M7	Strab	Cuteness	4
WA05151970	13F7	Norm	Cuteness	3
WA05151970	13M1	Cleft	Cuteness	2
WA05151970	13M2	Haem	Cuteness	4
WA05151970	13M3	Strab	Cuteness	4
WA05151970	13M4	Norm	Cuteness	6
WA05151970	13M5	Cleft	Cuteness	2
WA05151970	3F1	Haem	Cuteness	4
WA05151970	3F2	Strab	Cuteness	3
WA05151970	3F3	Norm	Cuteness	5
WA05151970	3F4	Cleft	Cuteness	4
WA05151970	3M1	Haem	Cuteness	3
WA05151970	3M2	Strab	Cuteness	3
WA05151970	3M3	Norm	Cuteness	5
WA05151970	3M4	Cleft	Cuteness	2
WA05151970	3M5	Haem	Cuteness	4
WA05151970	5F4	Strab	Cuteness	2
WA05151970	5F7	Norm	Cuteness	6
WA05151970	5M1	Cleft	Cuteness	2
WA05151970	5M3	Haem	Cuteness	5
WA05151970	5M4	Strab	Cuteness	4
WA05151970	5M5	Norm	Cuteness	3
WA05151970	5M6	Cleft	Cuteness	2
WA05151970	7F1	Haem	Cuteness	3
WA05151970	7F3	Strab	Cuteness	3
WA05151970	7F4	Norm	Cuteness	4
WA05151970	7F5	Cleft	Cuteness	3
WA05151970	7F6	Haem	Cuteness	5
WA05151970	7M1	Strab	Cuteness	3
WA05151970	7M2	Norm	Cuteness	5
WA05151970	7M3	Cleft	Cuteness	3
WA05151970	7M4	Haem	Cuteness	3
WA05151970	7M5	Strab	Cuteness	3
WA05151970	9F2	Norm	Cuteness	6
WA05151970	9F3	Cleft	Cuteness	3
WA05151970	9F4	Haem	Cuteness	4
WA05151970	9F5	Strab	Cuteness	3
WA05151970	9M1	Norm	Cuteness	4
WA05151970	9M3	Cleft	Cuteness	3
WA05151970	9M4	Haem	Cuteness	4
WA05151970	9M7	Strab	Cuteness	3
WA05151970	9M8	Norm	Cuteness	4
JO11191993	11F2	Norm	Cuteness	2
JO11191993	11F3	Cleft	Cuteness	2
JO11191993	11F4	Haem	Cuteness	4
JO11191993	11F6	Strab	Cuteness	2
JO11191993	11M2	Norm	Cuteness	3
JO11191993	11M3	Cleft	Cuteness	3
JO11191993	11M6	Haem	Cuteness	6
JO11191993	11M7	Strab	Cuteness	3
JO11191993	13F7	Norm	Cuteness	2
JO11191993	13M1	Cleft	Cuteness	3
JO11191993	13M2	Haem	Cuteness	3
JO11191993	13M3	Strab	Cuteness	3
JO11191993	13M4	Norm	Cuteness	6
JO11191993	13M5	Cleft	Cuteness	3
JO11191993	3F1	Haem	Cuteness	1
JO11191993	3F2	Strab	Cuteness	2
JO11191993	3F3	Norm	Cuteness	3
JO11191993	3F4	Cleft	Cuteness	3
JO11191993	3M1	Haem	Cuteness	3
JO11191993	3M2	Strab	Cuteness	2
JO11191993	3M3	Norm	Cuteness	4
JO11191993	3M4	Cleft	Cuteness	1
JO11191993	3M5	Haem	Cuteness	2
JO11191993	5F4	Strab	Cuteness	3
JO11191993	5F7	Norm	Cuteness	2
JO11191993	5M1	Cleft	Cuteness	3
JO11191993	5M3	Haem	Cuteness	3
JO11191993	5M4	Strab	Cuteness	3
JO11191993	5M5	Norm	Cuteness	3
JO11191993	5M6	Cleft	Cuteness	3
JO11191993	7F1	Haem	Cuteness	4
JO11191993	7F3	Strab	Cuteness	3
JO11191993	7F4	Norm	Cuteness	4
JO11191993	7F5	Cleft	Cuteness	3
JO11191993	7F6	Haem	Cuteness	3
JO11191993	7M1	Strab	Cuteness	3
JO11191993	7M2	Norm	Cuteness	3
JO11191993	7M3	Cleft	Cuteness	5
JO11191993	7M4	Haem	Cuteness	5
JO11191993	7M5	Strab	Cuteness	2
JO11191993	9F2	Norm	Cuteness	4
JO11191993	9F3	Cleft	Cuteness	3
JO11191993	9F4	Haem	Cuteness	2
JO11191993	9F5	Strab	Cuteness	1
JO11191993	9M1	Norm	Cuteness	1
JO11191993	9M3	Cleft	Cuteness	3
JO11191993	9M4	Haem	Cuteness	4
JO11191993	9M7	Strab	Cuteness	1
JO11191993	9M8	Norm	Cuteness	2
JP06291992	11F2	Norm	Cuteness	6
JP06291992	11F3	Cleft	Cuteness	1
JP06291992	11F4	Haem	Cuteness	3
JP06291992	11F6	Strab	Cuteness	2
JP06291992	11M2	Norm	Cuteness	5
JP06291992	11M3	Cleft	Cuteness	1
JP06291992	11M6	Haem	Cuteness	1
JP06291992	11M7	Strab	Cuteness	1
JP06291992	13F7	Norm	Cuteness	4
JP06291992	13M1	Cleft	Cuteness	1
JP06291992	13M2	Haem	Cuteness	2
JP06291992	13M3	Strab	Cuteness	3
JP06291992	13M4	Norm	Cuteness	6
JP06291992	13M5	Cleft	Cuteness	1
JP06291992	3F1	Haem	Cuteness	1
JP06291992	3F2	Strab	Cuteness	3
JP06291992	3F3	Norm	Cuteness	6
JP06291992	3F4	Cleft	Cuteness	2
JP06291992	3M1	Haem	Cuteness	1
JP06291992	3M2	Strab	Cuteness	5
JP06291992	3M3	Norm	Cuteness	6
JP06291992	3M4	Cleft	Cuteness	1
JP06291992	3M5	Haem	Cuteness	3
JP06291992	5F4	Strab	Cuteness	3
JP06291992	5F7	Norm	Cuteness	6
JP06291992	5M1	Cleft	Cuteness	1
JP06291992	5M3	Haem	Cuteness	3
JP06291992	5M4	Strab	Cuteness	2
JP06291992	5M5	Norm	Cuteness	2
JP06291992	5M6	Cleft	Cuteness	2
JP06291992	7F1	Haem	Cuteness	3
JP06291992	7F3	Strab	Cuteness	1
JP06291992	7F4	Norm	Cuteness	6
JP06291992	7F5	Cleft	Cuteness	2
JP06291992	7F6	Haem	Cuteness	2
JP06291992	7M1	Strab	Cuteness	1
JP06291992	7M2	Norm	Cuteness	5
JP06291992	7M3	Cleft	Cuteness	3
JP06291992	7M4	Haem	Cuteness	2
JP06291992	7M5	Strab	Cuteness	2
JP06291992	9F2	Norm	Cuteness	5
JP06291992	9F3	Cleft	Cuteness	2
JP06291992	9F4	Haem	Cuteness	2
JP06291992	9F5	Strab	Cuteness	1
JP06291992	9M1	Norm	Cuteness	4
JP06291992	9M3	Cleft	Cuteness	2
JP06291992	9M4	Haem	Cuteness	1
JP06291992	9M7	Strab	Cuteness	2
JP06291992	9M8	Norm	Cuteness	5
WH06141994	11F2	Norm	Cuteness	3
WH06141994	11F3	Cleft	Cuteness	2
WH06141994	11F4	Haem	Cuteness	2
WH06141994	11F6	Strab	Cuteness	1
WH06141994	11M2	Norm	Cuteness	2
WH06141994	11M3	Cleft	Cuteness	2
WH06141994	11M6	Haem	Cuteness	2
WH06141994	11M7	Strab	Cuteness	1
WH06141994	13F7	Norm	Cuteness	2
WH06141994	13M1	Cleft	Cuteness	1
WH06141994	13M2	Haem	Cuteness	3
WH06141994	13M3	Strab	Cuteness	1
WH06141994	13M4	Norm	Cuteness	3
WH06141994	13M5	Cleft	Cuteness	1
WH06141994	3F1	Haem	Cuteness	1
WH06141994	3F2	Strab	Cuteness	1
WH06141994	3F3	Norm	Cuteness	3
WH06141994	3F4	Cleft	Cuteness	2
WH06141994	3M1	Haem	Cuteness	2
WH06141994	3M2	Strab	Cuteness	1
WH06141994	3M3	Norm	Cuteness	4
WH06141994	3M4	Cleft	Cuteness	1
WH06141994	3M5	Haem	Cuteness	2
WH06141994	5F4	Strab	Cuteness	1
WH06141994	5F7	Norm	Cuteness	4
WH06141994	5M1	Cleft	Cuteness	2
WH06141994	5M3	Haem	Cuteness	2
WH06141994	5M4	Strab	Cuteness	1
WH06141994	5M5	Norm	Cuteness	1
WH06141994	5M6	Cleft	Cuteness	2
WH06141994	7F1	Haem	Cuteness	3
WH06141994	7F3	Strab	Cuteness	1
WH06141994	7F4	Norm	Cuteness	1
WH06141994	7F5	Cleft	Cuteness	2
WH06141994	7F6	Haem	Cuteness	2
WH06141994	7M1	Strab	Cuteness	1
WH06141994	7M2	Norm	Cuteness	3
WH06141994	7M3	Cleft	Cuteness	1
WH06141994	7M4	Haem	Cuteness	2
WH06141994	7M5	Strab	Cuteness	1
WH06141994	9F2	Norm	Cuteness	5
WH06141994	9F3	Cleft	Cuteness	2
WH06141994	9F4	Haem	Cuteness	2
WH06141994	9F5	Strab	Cuteness	2
WH06141994	9M1	Norm	Cuteness	1
WH06141994	9M3	Cleft	Cuteness	1
WH06141994	9M4	Haem	Cuteness	2
WH06141994	9M7	Strab	Cuteness	1
WH06141994	9M8	Norm	Cuteness	1
NM10211992	11F2	Norm	Cuteness	4
NM10211992	11F3	Cleft	Cuteness	3
NM10211992	11F4	Haem	Cuteness	3
NM10211992	11F6	Strab	Cuteness	2
NM10211992	11M2	Norm	Cuteness	4
NM10211992	11M3	Cleft	Cuteness	3
NM10211992	11M6	Haem	Cuteness	3
NM10211992	11M7	Strab	Cuteness	3
NM10211992	13F7	Norm	Cuteness	2
NM10211992	13M1	Cleft	Cuteness	2
NM10211992	13M2	Haem	Cuteness	3
NM10211992	13M3	Strab	Cuteness	2
NM10211992	13M4	Norm	Cuteness	4
NM10211992	13M5	Cleft	Cuteness	3
NM10211992	3F1	Haem	Cuteness	2
NM10211992	3F2	Strab	Cuteness	2
NM10211992	3F3	Norm	Cuteness	5
NM10211992	3F4	Cleft	Cuteness	2
NM10211992	3M1	Haem	Cuteness	3
NM10211992	3M2	Strab	Cuteness	2
NM10211992	3M3	Norm	Cuteness	4
NM10211992	3M4	Cleft	Cuteness	2
NM10211992	3M5	Haem	Cuteness	2
NM10211992	5F4	Strab	Cuteness	2
NM10211992	5F7	Norm	Cuteness	6
NM10211992	5M1	Cleft	Cuteness	2
NM10211992	5M3	Haem	Cuteness	3
NM10211992	5M4	Strab	Cuteness	1
NM10211992	5M5	Norm	Cuteness	3
NM10211992	5M6	Cleft	Cuteness	5
NM10211992	7F1	Haem	Cuteness	3
NM10211992	7F3	Strab	Cuteness	3
NM10211992	7F4	Norm	Cuteness	5
NM10211992	7F5	Cleft	Cuteness	4
NM10211992	7F6	Haem	Cuteness	1
NM10211992	7M1	Strab	Cuteness	2
NM10211992	7M2	Norm	Cuteness	3
NM10211992	7M3	Cleft	Cuteness	5
NM10211992	7M4	Haem	Cuteness	3
NM10211992	7M5	Strab	Cuteness	3
NM10211992	9F2	Norm	Cuteness	4
NM10211992	9F3	Cleft	Cuteness	3
NM10211992	9F4	Haem	Cuteness	5
NM10211992	9F5	Strab	Cuteness	2
NM10211992	9M1	Norm	Cuteness	3
NM10211992	9M3	Cleft	Cuteness	3
NM10211992	9M4	Haem	Cuteness	3
NM10211992	9M7	Strab	Cuteness	2
NM10211992	9M8	Norm	Cuteness	4
A3E0AY1XXP8IBQ	11F2	Norm	Cuteness	6
A3E0AY1XXP8IBQ	11F3	Cleft	Cuteness	5
A3E0AY1XXP8IBQ	11F4	Haem	Cuteness	4
A3E0AY1XXP8IBQ	11F6	Strab	Cuteness	5
A3E0AY1XXP8IBQ	11M2	Norm	Cuteness	5
A3E0AY1XXP8IBQ	11M3	Cleft	Cuteness	4
A3E0AY1XXP8IBQ	11M6	Haem	Cuteness	5
A3E0AY1XXP8IBQ	11M7	Strab	Cuteness	6
A3E0AY1XXP8IBQ	13F7	Norm	Cuteness	4
A3E0AY1XXP8IBQ	13M1	Cleft	Cuteness	4
A3E0AY1XXP8IBQ	13M2	Haem	Cuteness	6
A3E0AY1XXP8IBQ	13M3	Strab	Cuteness	4
A3E0AY1XXP8IBQ	13M4	Norm	Cuteness	6
A3E0AY1XXP8IBQ	13M5	Cleft	Cuteness	4
A3E0AY1XXP8IBQ	3F1	Haem	Cuteness	5
A3E0AY1XXP8IBQ	3F2	Strab	Cuteness	6
A3E0AY1XXP8IBQ	3F3	Norm	Cuteness	5
A3E0AY1XXP8IBQ	3F4	Cleft	Cuteness	5
A3E0AY1XXP8IBQ	3M1	Haem	Cuteness	5
A3E0AY1XXP8IBQ	3M2	Strab	Cuteness	5
A3E0AY1XXP8IBQ	3M3	Norm	Cuteness	5
A3E0AY1XXP8IBQ	3M4	Cleft	Cuteness	4
A3E0AY1XXP8IBQ	3M5	Haem	Cuteness	3
A3E0AY1XXP8IBQ	5F4	Strab	Cuteness	4
A3E0AY1XXP8IBQ	5F7	Norm	Cuteness	6
A3E0AY1XXP8IBQ	5M1	Cleft	Cuteness	4
A3E0AY1XXP8IBQ	5M3	Haem	Cuteness	5
A3E0AY1XXP8IBQ	5M4	Strab	Cuteness	3
A3E0AY1XXP8IBQ	5M5	Norm	Cuteness	4
A3E0AY1XXP8IBQ	5M6	Cleft	Cuteness	4
A3E0AY1XXP8IBQ	7F1	Haem	Cuteness	4
A3E0AY1XXP8IBQ	7F3	Strab	Cuteness	4
A3E0AY1XXP8IBQ	7F4	Norm	Cuteness	6
A3E0AY1XXP8IBQ	7F5	Cleft	Cuteness	5
A3E0AY1XXP8IBQ	7F6	Haem	Cuteness	4
A3E0AY1XXP8IBQ	7M1	Strab	Cuteness	6
A3E0AY1XXP8IBQ	7M2	Norm	Cuteness	4
A3E0AY1XXP8IBQ	7M3	Cleft	Cuteness	4
A3E0AY1XXP8IBQ	7M4	Haem	Cuteness	4
A3E0AY1XXP8IBQ	7M5	Strab	Cuteness	5
A3E0AY1XXP8IBQ	9F2	Norm	Cuteness	5
A3E0AY1XXP8IBQ	9F3	Cleft	Cuteness	5
A3E0AY1XXP8IBQ	9F4	Haem	Cuteness	6
A3E0AY1XXP8IBQ	9F5	Strab	Cuteness	6
A3E0AY1XXP8IBQ	9M1	Norm	Cuteness	5
A3E0AY1XXP8IBQ	9M3	Cleft	Cuteness	4
A3E0AY1XXP8IBQ	9M4	Haem	Cuteness	5
A3E0AY1XXP8IBQ	9M7	Strab	Cuteness	5
A3E0AY1XXP8IBQ	9M8	Norm	Cuteness	5
TA06061967	11F2	Norm	Cuteness	2
TA06061967	11F3	Cleft	Cuteness	2
TA06061967	11F4	Haem	Cuteness	7
TA06061967	11F6	Strab	Cuteness	5
TA06061967	11M2	Norm	Cuteness	2
TA06061967	11M3	Cleft	Cuteness	2
TA06061967	11M6	Haem	Cuteness	4
TA06061967	11M7	Strab	Cuteness	2
TA06061967	13F7	Norm	Cuteness	2
TA06061967	13M1	Cleft	Cuteness	2
TA06061967	13M2	Haem	Cuteness	7
TA06061967	13M3	Strab	Cuteness	4
TA06061967	13M4	Norm	Cuteness	4
TA06061967	13M5	Cleft	Cuteness	2
TA06061967	3F1	Haem	Cuteness	7
TA06061967	3F2	Strab	Cuteness	2
TA06061967	3F3	Norm	Cuteness	2
TA06061967	3F4	Cleft	Cuteness	2
TA06061967	3M1	Haem	Cuteness	2
TA06061967	3M2	Strab	Cuteness	2
TA06061967	3M3	Norm	Cuteness	2
TA06061967	3M4	Cleft	Cuteness	1
TA06061967	3M5	Haem	Cuteness	7
TA06061967	5F4	Strab	Cuteness	5
TA06061967	5F7	Norm	Cuteness	7
TA06061967	5M1	Cleft	Cuteness	2
TA06061967	5M3	Haem	Cuteness	2
TA06061967	5M4	Strab	Cuteness	2
TA06061967	5M5	Norm	Cuteness	2
TA06061967	5M6	Cleft	Cuteness	2
TA06061967	7F1	Haem	Cuteness	7
TA06061967	7F3	Strab	Cuteness	2
TA06061967	7F4	Norm	Cuteness	7
TA06061967	7F5	Cleft	Cuteness	4
TA06061967	7F6	Haem	Cuteness	6
TA06061967	7M1	Strab	Cuteness	5
TA06061967	7M2	Norm	Cuteness	4
TA06061967	7M3	Cleft	Cuteness	2
TA06061967	7M4	Haem	Cuteness	6
TA06061967	7M5	Strab	Cuteness	2
TA06061967	9F2	Norm	Cuteness	7
TA06061967	9F3	Cleft	Cuteness	5
TA06061967	9F4	Haem	Cuteness	7
TA06061967	9F5	Strab	Cuteness	5
TA06061967	9M1	Norm	Cuteness	2
TA06061967	9M3	Cleft	Cuteness	2
TA06061967	9M4	Haem	Cuteness	7
TA06061967	9M7	Strab	Cuteness	2
TA06061967	9M8	Norm	Cuteness	4
RS01011992	11F2	Norm	Cuteness	2
RS01011992	11F3	Cleft	Cuteness	2
RS01011992	11F4	Haem	Cuteness	1
RS01011992	11F6	Strab	Cuteness	2
RS01011992	11M2	Norm	Cuteness	2
RS01011992	11M3	Cleft	Cuteness	2
RS01011992	11M6	Haem	Cuteness	2
RS01011992	11M7	Strab	Cuteness	2
RS01011992	13F7	Norm	Cuteness	2
RS01011992	13M1	Cleft	Cuteness	3
RS01011992	13M2	Haem	Cuteness	3
RS01011992	13M3	Strab	Cuteness	2
RS01011992	13M4	Norm	Cuteness	2
RS01011992	13M5	Cleft	Cuteness	1
RS01011992	3F1	Haem	Cuteness	2
RS01011992	3F2	Strab	Cuteness	4
RS01011992	3F3	Norm	Cuteness	3
RS01011992	3F4	Cleft	Cuteness	2
RS01011992	3M1	Haem	Cuteness	3
RS01011992	3M2	Strab	Cuteness	2
RS01011992	3M3	Norm	Cuteness	3
RS01011992	3M4	Cleft	Cuteness	3
RS01011992	3M5	Haem	Cuteness	2
RS01011992	5F4	Strab	Cuteness	3
RS01011992	5F7	Norm	Cuteness	5
RS01011992	5M1	Cleft	Cuteness	2
RS01011992	5M3	Haem	Cuteness	1
RS01011992	5M4	Strab	Cuteness	1
RS01011992	5M5	Norm	Cuteness	2
RS01011992	5M6	Cleft	Cuteness	2
RS01011992	7F1	Haem	Cuteness	2
RS01011992	7F3	Strab	Cuteness	1
RS01011992	7F4	Norm	Cuteness	6
RS01011992	7F5	Cleft	Cuteness	2
RS01011992	7F6	Haem	Cuteness	1
RS01011992	7M1	Strab	Cuteness	3
RS01011992	7M2	Norm	Cuteness	1
RS01011992	7M3	Cleft	Cuteness	1
RS01011992	7M4	Haem	Cuteness	1
RS01011992	7M5	Strab	Cuteness	2
RS01011992	9F2	Norm	Cuteness	1
RS01011992	9F3	Cleft	Cuteness	7
RS01011992	9F4	Haem	Cuteness	2
RS01011992	9F5	Strab	Cuteness	1
RS01011992	9M1	Norm	Cuteness	1
RS01011992	9M3	Cleft	Cuteness	2
RS01011992	9M4	Haem	Cuteness	2
RS01011992	9M7	Strab	Cuteness	3
RS01011992	9M8	Norm	Cuteness	1
AH05081970	11F2	Norm	Cuteness	3
AH05081970	11F3	Cleft	Cuteness	4
AH05081970	11F4	Haem	Cuteness	3
AH05081970	11F6	Strab	Cuteness	2
AH05081970	11M2	Norm	Cuteness	3
AH05081970	11M3	Cleft	Cuteness	1
AH05081970	11M6	Haem	Cuteness	1
AH05081970	11M7	Strab	Cuteness	3
AH05081970	13F7	Norm	Cuteness	3
AH05081970	13M1	Cleft	Cuteness	2
AH05081970	13M2	Haem	Cuteness	3
AH05081970	13M3	Strab	Cuteness	2
AH05081970	13M4	Norm	Cuteness	4
AH05081970	13M5	Cleft	Cuteness	4
AH05081970	3F1	Haem	Cuteness	3
AH05081970	3F2	Strab	Cuteness	7
AH05081970	3F3	Norm	Cuteness	6
AH05081970	3F4	Cleft	Cuteness	3
AH05081970	3M1	Haem	Cuteness	2
AH05081970	3M2	Strab	Cuteness	2
AH05081970	3M3	Norm	Cuteness	7
AH05081970	3M4	Cleft	Cuteness	2
AH05081970	3M5	Haem	Cuteness	3
AH05081970	5F4	Strab	Cuteness	2
AH05081970	5F7	Norm	Cuteness	7
AH05081970	5M1	Cleft	Cuteness	2
AH05081970	5M3	Haem	Cuteness	1
AH05081970	5M4	Strab	Cuteness	1
AH05081970	5M5	Norm	Cuteness	6
AH05081970	5M6	Cleft	Cuteness	3
AH05081970	7F1	Haem	Cuteness	4
AH05081970	7F3	Strab	Cuteness	2
AH05081970	7F4	Norm	Cuteness	7
AH05081970	7F5	Cleft	Cuteness	3
AH05081970	7F6	Haem	Cuteness	2
AH05081970	7M1	Strab	Cuteness	3
AH05081970	7M2	Norm	Cuteness	3
AH05081970	7M3	Cleft	Cuteness	2
AH05081970	7M4	Haem	Cuteness	2
AH05081970	7M5	Strab	Cuteness	2
AH05081970	9F2	Norm	Cuteness	6
AH05081970	9F3	Cleft	Cuteness	2
AH05081970	9F4	Haem	Cuteness	3
AH05081970	9F5	Strab	Cuteness	4
AH05081970	9M1	Norm	Cuteness	2
AH05081970	9M3	Cleft	Cuteness	3
AH05081970	9M4	Haem	Cuteness	2
AH05081970	9M7	Strab	Cuteness	5
AH05081970	9M8	Norm	Cuteness	7
AG05121978	11F2	Norm	Cuteness	7
AG05121978	11F3	Cleft	Cuteness	2
AG05121978	11F4	Haem	Cuteness	4
AG05121978	11F6	Strab	Cuteness	2
AG05121978	11M2	Norm	Cuteness	3
AG05121978	11M3	Cleft	Cuteness	2
AG05121978	11M6	Haem	Cuteness	3
AG05121978	11M7	Strab	Cuteness	4
AG05121978	13F7	Norm	Cuteness	2
AG05121978	13M1	Cleft	Cuteness	2
AG05121978	13M2	Haem	Cuteness	4
AG05121978	13M3	Strab	Cuteness	3
AG05121978	13M4	Norm	Cuteness	3
AG05121978	13M5	Cleft	Cuteness	2
AG05121978	3F1	Haem	Cuteness	7
AG05121978	3F2	Strab	Cuteness	4
AG05121978	3F3	Norm	Cuteness	4
AG05121978	3F4	Cleft	Cuteness	2
AG05121978	3M1	Haem	Cuteness	4
AG05121978	3M2	Strab	Cuteness	4
AG05121978	3M3	Norm	Cuteness	4
AG05121978	3M4	Cleft	Cuteness	2
AG05121978	3M5	Haem	Cuteness	4
AG05121978	5F4	Strab	Cuteness	2
AG05121978	5F7	Norm	Cuteness	4
AG05121978	5M1	Cleft	Cuteness	2
AG05121978	5M3	Haem	Cuteness	7
AG05121978	5M4	Strab	Cuteness	2
AG05121978	5M5	Norm	Cuteness	3
AG05121978	5M6	Cleft	Cuteness	4
AG05121978	7F1	Haem	Cuteness	3
AG05121978	7F3	Strab	Cuteness	2
AG05121978	7F4	Norm	Cuteness	4
AG05121978	7F5	Cleft	Cuteness	3
AG05121978	7F6	Haem	Cuteness	4
AG05121978	7M1	Strab	Cuteness	2
AG05121978	7M2	Norm	Cuteness	4
AG05121978	7M3	Cleft	Cuteness	2
AG05121978	7M4	Haem	Cuteness	4
AG05121978	7M5	Strab	Cuteness	3
AG05121978	9F2	Norm	Cuteness	7
AG05121978	9F3	Cleft	Cuteness	4
AG05121978	9F4	Haem	Cuteness	4
AG05121978	9F5	Strab	Cuteness	2
AG05121978	9M1	Norm	Cuteness	2
AG05121978	9M3	Cleft	Cuteness	2
AG05121978	9M4	Haem	Cuteness	2
AG05121978	9M7	Strab	Cuteness	2
AG05121978	9M8	Norm	Cuteness	3
JD10141966	11F2	Norm	Cuteness	5
JD10141966	11F3	Cleft	Cuteness	3
JD10141966	11F4	Haem	Cuteness	3
JD10141966	11F6	Strab	Cuteness	3
JD10141966	11M2	Norm	Cuteness	4
JD10141966	11M3	Cleft	Cuteness	3
JD10141966	11M6	Haem	Cuteness	3
JD10141966	11M7	Strab	Cuteness	3
JD10141966	13F7	Norm	Cuteness	3
JD10141966	13M1	Cleft	Cuteness	3
JD10141966	13M2	Haem	Cuteness	3
JD10141966	13M3	Strab	Cuteness	2
JD10141966	13M4	Norm	Cuteness	5
JD10141966	13M5	Cleft	Cuteness	3
JD10141966	3F1	Haem	Cuteness	3
JD10141966	3F2	Strab	Cuteness	3
JD10141966	3F3	Norm	Cuteness	5
JD10141966	3F4	Cleft	Cuteness	3
JD10141966	3M1	Haem	Cuteness	3
JD10141966	3M2	Strab	Cuteness	3
JD10141966	3M3	Norm	Cuteness	5
JD10141966	3M4	Cleft	Cuteness	2
JD10141966	3M5	Haem	Cuteness	2
JD10141966	5F4	Strab	Cuteness	3
JD10141966	5F7	Norm	Cuteness	4
JD10141966	5M1	Cleft	Cuteness	2
JD10141966	5M3	Haem	Cuteness	3
JD10141966	5M4	Strab	Cuteness	2
JD10141966	5M5	Norm	Cuteness	5
JD10141966	5M6	Cleft	Cuteness	3
JD10141966	7F1	Haem	Cuteness	3
JD10141966	7F3	Strab	Cuteness	3
JD10141966	7F4	Norm	Cuteness	5
JD10141966	7F5	Cleft	Cuteness	3
JD10141966	7F6	Haem	Cuteness	3
JD10141966	7M1	Strab	Cuteness	3
JD10141966	7M2	Norm	Cuteness	5
JD10141966	7M3	Cleft	Cuteness	3
JD10141966	7M4	Haem	Cuteness	3
JD10141966	7M5	Strab	Cuteness	3
JD10141966	9F2	Norm	Cuteness	5
JD10141966	9F3	Cleft	Cuteness	3
JD10141966	9F4	Haem	Cuteness	2
JD10141966	9F5	Strab	Cuteness	3
JD10141966	9M1	Norm	Cuteness	3
JD10141966	9M3	Cleft	Cuteness	3
JD10141966	9M4	Haem	Cuteness	3
JD10141966	9M7	Strab	Cuteness	3
JD10141966	9M8	Norm	Cuteness	5
JL08111992	11F2	Norm	Cuteness	4
JL08111992	11F3	Cleft	Cuteness	2
JL08111992	11F4	Haem	Cuteness	4
JL08111992	11F6	Strab	Cuteness	1
JL08111992	11M2	Norm	Cuteness	4
JL08111992	11M3	Cleft	Cuteness	2
JL08111992	11M6	Haem	Cuteness	5
JL08111992	11M7	Strab	Cuteness	1
JL08111992	13F7	Norm	Cuteness	3
JL08111992	13M1	Cleft	Cuteness	2
JL08111992	13M2	Haem	Cuteness	4
JL08111992	13M3	Strab	Cuteness	1
JL08111992	13M4	Norm	Cuteness	5
JL08111992	13M5	Cleft	Cuteness	2
JL08111992	3F1	Haem	Cuteness	3
JL08111992	3F2	Strab	Cuteness	1
JL08111992	3F3	Norm	Cuteness	4
JL08111992	3F4	Cleft	Cuteness	2
JL08111992	3M1	Haem	Cuteness	3
JL08111992	3M2	Strab	Cuteness	1
JL08111992	3M3	Norm	Cuteness	6
JL08111992	3M4	Cleft	Cuteness	2
JL08111992	3M5	Haem	Cuteness	2
JL08111992	5F4	Strab	Cuteness	1
JL08111992	5F7	Norm	Cuteness	5
JL08111992	5M1	Cleft	Cuteness	2
JL08111992	5M3	Haem	Cuteness	4
JL08111992	5M4	Strab	Cuteness	1
JL08111992	5M5	Norm	Cuteness	3
JL08111992	5M6	Cleft	Cuteness	2
JL08111992	7F1	Haem	Cuteness	4
JL08111992	7F3	Strab	Cuteness	1
JL08111992	7F4	Norm	Cuteness	4
JL08111992	7F5	Cleft	Cuteness	2
JL08111992	7F6	Haem	Cuteness	4
JL08111992	7M1	Strab	Cuteness	1
JL08111992	7M2	Norm	Cuteness	4
JL08111992	7M3	Cleft	Cuteness	2
JL08111992	7M4	Haem	Cuteness	4
JL08111992	7M5	Strab	Cuteness	1
JL08111992	9F2	Norm	Cuteness	4
JL08111992	9F3	Cleft	Cuteness	2
JL08111992	9F4	Haem	Cuteness	4
JL08111992	9F5	Strab	Cuteness	1
JL08111992	9M1	Norm	Cuteness	2
JL08111992	9M3	Cleft	Cuteness	2
JL08111992	9M4	Haem	Cuteness	4
JL08111992	9M7	Strab	Cuteness	1
JL08111992	9M8	Norm	Cuteness	4
LH02201991	11F2	Norm	Cuteness	1
LH02201991	11F3	Cleft	Cuteness	1
LH02201991	11F4	Haem	Cuteness	6
LH02201991	11F6	Strab	Cuteness	6
LH02201991	11M2	Norm	Cuteness	1
LH02201991	11M3	Cleft	Cuteness	3
LH02201991	11M6	Haem	Cuteness	5
LH02201991	11M7	Strab	Cuteness	6
LH02201991	13F7	Norm	Cuteness	1
LH02201991	13M1	Cleft	Cuteness	4
LH02201991	13M2	Haem	Cuteness	1
LH02201991	13M3	Strab	Cuteness	1
LH02201991	13M4	Norm	Cuteness	3
LH02201991	13M5	Cleft	Cuteness	1
LH02201991	3F1	Haem	Cuteness	2
LH02201991	3F2	Strab	Cuteness	1
LH02201991	3F3	Norm	Cuteness	1
LH02201991	3F4	Cleft	Cuteness	1
LH02201991	3M1	Haem	Cuteness	1
LH02201991	3M2	Strab	Cuteness	5
LH02201991	3M3	Norm	Cuteness	5
LH02201991	3M4	Cleft	Cuteness	1
LH02201991	3M5	Haem	Cuteness	1
LH02201991	5F4	Strab	Cuteness	4
LH02201991	5F7	Norm	Cuteness	3
LH02201991	5M1	Cleft	Cuteness	4
LH02201991	5M3	Haem	Cuteness	7
LH02201991	5M4	Strab	Cuteness	1
LH02201991	5M5	Norm	Cuteness	1
LH02201991	5M6	Cleft	Cuteness	4
LH02201991	7F1	Haem	Cuteness	5
LH02201991	7F3	Strab	Cuteness	5
LH02201991	7F4	Norm	Cuteness	3
LH02201991	7F5	Cleft	Cuteness	7
LH02201991	7F6	Haem	Cuteness	2
LH02201991	7M1	Strab	Cuteness	1
LH02201991	7M2	Norm	Cuteness	5
LH02201991	7M3	Cleft	Cuteness	6
LH02201991	7M4	Haem	Cuteness	2
LH02201991	7M5	Strab	Cuteness	4
LH02201991	9F2	Norm	Cuteness	6
LH02201991	9F3	Cleft	Cuteness	4
LH02201991	9F4	Haem	Cuteness	4
LH02201991	9F5	Strab	Cuteness	4
LH02201991	9M1	Norm	Cuteness	1
LH02201991	9M3	Cleft	Cuteness	2
LH02201991	9M4	Haem	Cuteness	1
LH02201991	9M7	Strab	Cuteness	6
LH02201991	9M8	Norm	Cuteness	3
SC11301962	11F2	Norm	Cuteness	4
SC11301962	11F3	Cleft	Cuteness	2
SC11301962	11F4	Haem	Cuteness	3
SC11301962	11F6	Strab	Cuteness	3
SC11301962	11M2	Norm	Cuteness	3
SC11301962	11M3	Cleft	Cuteness	3
SC11301962	11M6	Haem	Cuteness	3
SC11301962	11M7	Strab	Cuteness	3
SC11301962	13F7	Norm	Cuteness	2
SC11301962	13M1	Cleft	Cuteness	2
SC11301962	13M2	Haem	Cuteness	3
SC11301962	13M3	Strab	Cuteness	3
SC11301962	13M4	Norm	Cuteness	5
SC11301962	13M5	Cleft	Cuteness	4
SC11301962	3F1	Haem	Cuteness	4
SC11301962	3F2	Strab	Cuteness	3
SC11301962	3F3	Norm	Cuteness	5
SC11301962	3F4	Cleft	Cuteness	5
SC11301962	3M1	Haem	Cuteness	2
SC11301962	3M2	Strab	Cuteness	3
SC11301962	3M3	Norm	Cuteness	4
SC11301962	3M4	Cleft	Cuteness	3
SC11301962	3M5	Haem	Cuteness	2
SC11301962	5F4	Strab	Cuteness	3
SC11301962	5F7	Norm	Cuteness	4
SC11301962	5M1	Cleft	Cuteness	4
SC11301962	5M3	Haem	Cuteness	3
SC11301962	5M4	Strab	Cuteness	3
SC11301962	5M5	Norm	Cuteness	4
SC11301962	5M6	Cleft	Cuteness	4
SC11301962	7F1	Haem	Cuteness	4
SC11301962	7F3	Strab	Cuteness	4
SC11301962	7F4	Norm	Cuteness	6
SC11301962	7F5	Cleft	Cuteness	3
SC11301962	7F6	Haem	Cuteness	4
SC11301962	7M1	Strab	Cuteness	3
SC11301962	7M2	Norm	Cuteness	4
SC11301962	7M3	Cleft	Cuteness	2
SC11301962	7M4	Haem	Cuteness	3
SC11301962	7M5	Strab	Cuteness	3
SC11301962	9F2	Norm	Cuteness	6
SC11301962	9F3	Cleft	Cuteness	5
SC11301962	9F4	Haem	Cuteness	3
SC11301962	9F5	Strab	Cuteness	2
SC11301962	9M1	Norm	Cuteness	1
SC11301962	9M3	Cleft	Cuteness	2
SC11301962	9M4	Haem	Cuteness	2
SC11301962	9M7	Strab	Cuteness	3
SC11301962	9M8	Norm	Cuteness	5
SZ08091994	11F2	Norm	Cuteness	1
SZ08091994	11F3	Cleft	Cuteness	3
SZ08091994	11F4	Haem	Cuteness	5
SZ08091994	11F6	Strab	Cuteness	2
SZ08091994	11M2	Norm	Cuteness	2
SZ08091994	11M3	Cleft	Cuteness	2
SZ08091994	11M6	Haem	Cuteness	5
SZ08091994	11M7	Strab	Cuteness	1
SZ08091994	13F7	Norm	Cuteness	2
SZ08091994	13M1	Cleft	Cuteness	2
SZ08091994	13M2	Haem	Cuteness	4
SZ08091994	13M3	Strab	Cuteness	2
SZ08091994	13M4	Norm	Cuteness	3
SZ08091994	13M5	Cleft	Cuteness	4
SZ08091994	3F1	Haem	Cuteness	2
SZ08091994	3F2	Strab	Cuteness	2
SZ08091994	3F3	Norm	Cuteness	3
SZ08091994	3F4	Cleft	Cuteness	3
SZ08091994	3M1	Haem	Cuteness	1
SZ08091994	3M2	Strab	Cuteness	1
SZ08091994	3M3	Norm	Cuteness	4
SZ08091994	3M4	Cleft	Cuteness	1
SZ08091994	3M5	Haem	Cuteness	1
SZ08091994	5F4	Strab	Cuteness	4
SZ08091994	5F7	Norm	Cuteness	4
SZ08091994	5M1	Cleft	Cuteness	3
SZ08091994	5M3	Haem	Cuteness	4
SZ08091994	5M4	Strab	Cuteness	1
SZ08091994	5M5	Norm	Cuteness	2
SZ08091994	5M6	Cleft	Cuteness	3
SZ08091994	7F1	Haem	Cuteness	3
SZ08091994	7F3	Strab	Cuteness	2
SZ08091994	7F4	Norm	Cuteness	5
SZ08091994	7F5	Cleft	Cuteness	3
SZ08091994	7F6	Haem	Cuteness	2
SZ08091994	7M1	Strab	Cuteness	2
SZ08091994	7M2	Norm	Cuteness	4
SZ08091994	7M3	Cleft	Cuteness	3
SZ08091994	7M4	Haem	Cuteness	3
SZ08091994	7M5	Strab	Cuteness	1
SZ08091994	9F2	Norm	Cuteness	4
SZ08091994	9F3	Cleft	Cuteness	1
SZ08091994	9F4	Haem	Cuteness	2
SZ08091994	9F5	Strab	Cuteness	1
SZ08091994	9M1	Norm	Cuteness	2
SZ08091994	9M3	Cleft	Cuteness	3
SZ08091994	9M4	Haem	Cuteness	3
SZ08091994	9M7	Strab	Cuteness	2
SZ08091994	9M8	Norm	Cuteness	3
CH08181991	11F2	Strab	Cuteness	5
CH08181991	11F3	Norm	Cuteness	5
CH08181991	11F4	Cleft	Cuteness	7
CH08181991	11F6	Haem	Cuteness	5
CH08181991	11M2	Strab	Cuteness	5
CH08181991	11M3	Norm	Cuteness	7
CH08181991	11M6	Cleft	Cuteness	6
CH08181991	11M7	Haem	Cuteness	6
CH08181991	13F7	Strab	Cuteness	3
CH08181991	13M1	Norm	Cuteness	7
CH08181991	13M2	Cleft	Cuteness	6
CH08181991	13M3	Haem	Cuteness	6
CH08181991	13M4	Strab	Cuteness	6
CH08181991	13M5	Norm	Cuteness	6
CH08181991	3F1	Cleft	Cuteness	6
CH08181991	3F2	Haem	Cuteness	7
CH08181991	3F3	Strab	Cuteness	7
CH08181991	3F4	Norm	Cuteness	5
CH08181991	3M1	Cleft	Cuteness	7
CH08181991	3M2	Haem	Cuteness	7
CH08181991	3M3	Strab	Cuteness	6
CH08181991	3M4	Norm	Cuteness	7
CH08181991	3M5	Cleft	Cuteness	5
CH08181991	5F4	Haem	Cuteness	7
CH08181991	5F7	Strab	Cuteness	6
CH08181991	5M1	Norm	Cuteness	7
CH08181991	5M3	Cleft	Cuteness	7
CH08181991	5M4	Haem	Cuteness	6
CH08181991	5M5	Strab	Cuteness	5
CH08181991	5M6	Norm	Cuteness	6
CH08181991	7F1	Cleft	Cuteness	6
CH08181991	7F3	Haem	Cuteness	7
CH08181991	7F4	Strab	Cuteness	6
CH08181991	7F5	Norm	Cuteness	7
CH08181991	7F6	Cleft	Cuteness	6
CH08181991	7M1	Haem	Cuteness	6
CH08181991	7M2	Strab	Cuteness	5
CH08181991	7M3	Norm	Cuteness	7
CH08181991	7M4	Cleft	Cuteness	7
CH08181991	7M5	Haem	Cuteness	6
CH08181991	9F2	Strab	Cuteness	6
CH08181991	9F3	Norm	Cuteness	7
CH08181991	9F4	Cleft	Cuteness	6
CH08181991	9F5	Haem	Cuteness	6
CH08181991	9M1	Strab	Cuteness	6
CH08181991	9M3	Norm	Cuteness	6
CH08181991	9M4	Cleft	Cuteness	6
CH08181991	9M7	Haem	Cuteness	7
CH08181991	9M8	Strab	Cuteness	5
MT06081987	11F2	Strab	Cuteness	2
MT06081987	11F3	Norm	Cuteness	3
MT06081987	11F4	Cleft	Cuteness	2
MT06081987	11F6	Haem	Cuteness	2
MT06081987	11M2	Strab	Cuteness	1
MT06081987	11M3	Norm	Cuteness	3
MT06081987	11M6	Cleft	Cuteness	2
MT06081987	11M7	Haem	Cuteness	2
MT06081987	13F7	Strab	Cuteness	1
MT06081987	13M1	Norm	Cuteness	3
MT06081987	13M2	Cleft	Cuteness	2
MT06081987	13M3	Haem	Cuteness	2
MT06081987	13M4	Strab	Cuteness	2
MT06081987	13M5	Norm	Cuteness	3
MT06081987	3F1	Cleft	Cuteness	1
MT06081987	3F2	Haem	Cuteness	2
MT06081987	3F3	Strab	Cuteness	2
MT06081987	3F4	Norm	Cuteness	4
MT06081987	3M1	Cleft	Cuteness	2
MT06081987	3M2	Haem	Cuteness	2
MT06081987	3M3	Strab	Cuteness	2
MT06081987	3M4	Norm	Cuteness	2
MT06081987	3M5	Cleft	Cuteness	2
MT06081987	5F4	Haem	Cuteness	2
MT06081987	5F7	Strab	Cuteness	2
MT06081987	5M1	Norm	Cuteness	2
MT06081987	5M3	Cleft	Cuteness	3
MT06081987	5M4	Haem	Cuteness	2
MT06081987	5M5	Strab	Cuteness	2
MT06081987	5M6	Norm	Cuteness	4
MT06081987	7F1	Cleft	Cuteness	2
MT06081987	7F3	Haem	Cuteness	2
MT06081987	7F4	Strab	Cuteness	2
MT06081987	7F5	Norm	Cuteness	4
MT06081987	7F6	Cleft	Cuteness	1
MT06081987	7M1	Haem	Cuteness	2
MT06081987	7M2	Strab	Cuteness	1
MT06081987	7M3	Norm	Cuteness	5
MT06081987	7M4	Cleft	Cuteness	2
MT06081987	7M5	Haem	Cuteness	2
MT06081987	9F2	Strab	Cuteness	1
MT06081987	9F3	Norm	Cuteness	3
MT06081987	9F4	Cleft	Cuteness	2
MT06081987	9F5	Haem	Cuteness	2
MT06081987	9M1	Strab	Cuteness	2
MT06081987	9M3	Norm	Cuteness	3
MT06081987	9M4	Cleft	Cuteness	1
MT06081987	9M7	Haem	Cuteness	2
MT06081987	9M8	Strab	Cuteness	1
JS04111984	11F2	Strab	Cuteness	4
JS04111984	11F3	Norm	Cuteness	1
JS04111984	11F4	Cleft	Cuteness	1
JS04111984	11F6	Haem	Cuteness	3
JS04111984	11M2	Strab	Cuteness	4
JS04111984	11M3	Norm	Cuteness	1
JS04111984	11M6	Cleft	Cuteness	1
JS04111984	11M7	Haem	Cuteness	1
JS04111984	13F7	Strab	Cuteness	1
JS04111984	13M1	Norm	Cuteness	1
JS04111984	13M2	Cleft	Cuteness	1
JS04111984	13M3	Haem	Cuteness	3
JS04111984	13M4	Strab	Cuteness	1
JS04111984	13M5	Norm	Cuteness	4
JS04111984	3F1	Cleft	Cuteness	1
JS04111984	3F2	Haem	Cuteness	1
JS04111984	3F3	Strab	Cuteness	1
JS04111984	3F4	Norm	Cuteness	1
JS04111984	3M1	Cleft	Cuteness	1
JS04111984	3M2	Haem	Cuteness	1
JS04111984	3M3	Strab	Cuteness	1
JS04111984	3M4	Norm	Cuteness	4
JS04111984	3M5	Cleft	Cuteness	1
JS04111984	5F4	Haem	Cuteness	4
JS04111984	5F7	Strab	Cuteness	4
JS04111984	5M1	Norm	Cuteness	4
JS04111984	5M3	Cleft	Cuteness	1
JS04111984	5M4	Haem	Cuteness	3
JS04111984	5M5	Strab	Cuteness	1
JS04111984	5M6	Norm	Cuteness	1
JS04111984	7F1	Cleft	Cuteness	1
JS04111984	7F3	Haem	Cuteness	1
JS04111984	7F4	Strab	Cuteness	4
JS04111984	7F5	Norm	Cuteness	1
JS04111984	7F6	Cleft	Cuteness	1
JS04111984	7M1	Haem	Cuteness	1
JS04111984	7M2	Strab	Cuteness	1
JS04111984	7M3	Norm	Cuteness	1
JS04111984	7M4	Cleft	Cuteness	1
JS04111984	7M5	Haem	Cuteness	1
JS04111984	9F2	Strab	Cuteness	1
JS04111984	9F3	Norm	Cuteness	1
JS04111984	9F4	Cleft	Cuteness	1
JS04111984	9F5	Haem	Cuteness	1
JS04111984	9M1	Strab	Cuteness	4
JS04111984	9M3	Norm	Cuteness	1
JS04111984	9M4	Cleft	Cuteness	1
JS04111984	9M7	Haem	Cuteness	1
JS04111984	9M8	Strab	Cuteness	4
ML07171984	11F2	Strab	Cuteness	6
ML07171984	11F3	Norm	Cuteness	6
ML07171984	11F4	Cleft	Cuteness	6
ML07171984	11F6	Haem	Cuteness	6
ML07171984	11M2	Strab	Cuteness	5
ML07171984	11M3	Norm	Cuteness	5
ML07171984	11M6	Cleft	Cuteness	6
ML07171984	11M7	Haem	Cuteness	6
ML07171984	13F7	Strab	Cuteness	4
ML07171984	13M1	Norm	Cuteness	6
ML07171984	13M2	Cleft	Cuteness	6
ML07171984	13M3	Haem	Cuteness	4
ML07171984	13M4	Strab	Cuteness	6
ML07171984	13M5	Norm	Cuteness	6
ML07171984	3F1	Cleft	Cuteness	6
ML07171984	3F2	Haem	Cuteness	6
ML07171984	3F3	Strab	Cuteness	6
ML07171984	3F4	Norm	Cuteness	6
ML07171984	3M1	Cleft	Cuteness	6
ML07171984	3M2	Haem	Cuteness	6
ML07171984	3M3	Strab	Cuteness	6
ML07171984	3M4	Norm	Cuteness	6
ML07171984	3M5	Cleft	Cuteness	6
ML07171984	5F4	Haem	Cuteness	6
ML07171984	5F7	Strab	Cuteness	6
ML07171984	5M1	Norm	Cuteness	6
ML07171984	5M3	Cleft	Cuteness	6
ML07171984	5M4	Haem	Cuteness	6
ML07171984	5M5	Strab	Cuteness	6
ML07171984	5M6	Norm	Cuteness	6
ML07171984	7F1	Cleft	Cuteness	6
ML07171984	7F3	Haem	Cuteness	6
ML07171984	7F4	Strab	Cuteness	3
ML07171984	7F5	Norm	Cuteness	7
ML07171984	7F6	Cleft	Cuteness	6
ML07171984	7M1	Haem	Cuteness	6
ML07171984	7M2	Strab	Cuteness	6
ML07171984	7M3	Norm	Cuteness	6
ML07171984	7M4	Cleft	Cuteness	6
ML07171984	7M5	Haem	Cuteness	6
ML07171984	9F2	Strab	Cuteness	5
ML07171984	9F3	Norm	Cuteness	6
ML07171984	9F4	Cleft	Cuteness	6
ML07171984	9F5	Haem	Cuteness	5
ML07171984	9M1	Strab	Cuteness	5
ML07171984	9M3	Norm	Cuteness	6
ML07171984	9M4	Cleft	Cuteness	6
ML07171984	9M7	Haem	Cuteness	6
ML07171984	9M8	Strab	Cuteness	5
JD12171974	11F2	Strab	Cuteness	5
JD12171974	11F3	Norm	Cuteness	4
JD12171974	11F4	Cleft	Cuteness	3
JD12171974	11F6	Haem	Cuteness	5
JD12171974	11M2	Strab	Cuteness	4
JD12171974	11M3	Norm	Cuteness	5
JD12171974	11M6	Cleft	Cuteness	4
JD12171974	11M7	Haem	Cuteness	5
JD12171974	13F7	Strab	Cuteness	4
JD12171974	13M1	Norm	Cuteness	5
JD12171974	13M2	Cleft	Cuteness	5
JD12171974	13M3	Haem	Cuteness	4
JD12171974	13M4	Strab	Cuteness	6
JD12171974	13M5	Norm	Cuteness	5
JD12171974	3F1	Cleft	Cuteness	6
JD12171974	3F2	Haem	Cuteness	5
JD12171974	3F3	Strab	Cuteness	4
JD12171974	3F4	Norm	Cuteness	4
JD12171974	3M1	Cleft	Cuteness	7
JD12171974	3M2	Haem	Cuteness	6
JD12171974	3M3	Strab	Cuteness	4
JD12171974	3M4	Norm	Cuteness	4
JD12171974	3M5	Cleft	Cuteness	4
JD12171974	5F4	Haem	Cuteness	4
JD12171974	5F7	Strab	Cuteness	6
JD12171974	5M1	Norm	Cuteness	6
JD12171974	5M3	Cleft	Cuteness	6
JD12171974	5M4	Haem	Cuteness	5
JD12171974	5M5	Strab	Cuteness	4
JD12171974	5M6	Norm	Cuteness	4
JD12171974	7F1	Cleft	Cuteness	5
JD12171974	7F3	Haem	Cuteness	6
JD12171974	7F4	Strab	Cuteness	5
JD12171974	7F5	Norm	Cuteness	6
JD12171974	7F6	Cleft	Cuteness	4
JD12171974	7M1	Haem	Cuteness	5
JD12171974	7M2	Strab	Cuteness	4
JD12171974	7M3	Norm	Cuteness	6
JD12171974	7M4	Cleft	Cuteness	5
JD12171974	7M5	Haem	Cuteness	4
JD12171974	9F2	Strab	Cuteness	5
JD12171974	9F3	Norm	Cuteness	6
JD12171974	9F4	Cleft	Cuteness	6
JD12171974	9F5	Haem	Cuteness	4
JD12171974	9M1	Strab	Cuteness	4
JD12171974	9M3	Norm	Cuteness	6
JD12171974	9M4	Cleft	Cuteness	5
JD12171974	9M7	Haem	Cuteness	4
JD12171974	9M8	Strab	Cuteness	5
IM06231985	11F2	Strab	Cuteness	4
IM06231985	11F3	Norm	Cuteness	4
IM06231985	11F4	Cleft	Cuteness	3
IM06231985	11F6	Haem	Cuteness	5
IM06231985	11M2	Strab	Cuteness	4
IM06231985	11M3	Norm	Cuteness	4
IM06231985	11M6	Cleft	Cuteness	3
IM06231985	11M7	Haem	Cuteness	4
IM06231985	13F7	Strab	Cuteness	3
IM06231985	13M1	Norm	Cuteness	5
IM06231985	13M2	Cleft	Cuteness	4
IM06231985	13M3	Haem	Cuteness	4
IM06231985	13M4	Strab	Cuteness	3
IM06231985	13M5	Norm	Cuteness	4
IM06231985	3F1	Cleft	Cuteness	3
IM06231985	3F2	Haem	Cuteness	5
IM06231985	3F3	Strab	Cuteness	4
IM06231985	3F4	Norm	Cuteness	5
IM06231985	3M1	Cleft	Cuteness	4
IM06231985	3M2	Haem	Cuteness	6
IM06231985	3M3	Strab	Cuteness	4
IM06231985	3M4	Norm	Cuteness	4
IM06231985	3M5	Cleft	Cuteness	4
IM06231985	5F4	Haem	Cuteness	4
IM06231985	5F7	Strab	Cuteness	3
IM06231985	5M1	Norm	Cuteness	6
IM06231985	5M3	Cleft	Cuteness	3
IM06231985	5M4	Haem	Cuteness	4
IM06231985	5M5	Strab	Cuteness	3
IM06231985	5M6	Norm	Cuteness	5
IM06231985	7F1	Cleft	Cuteness	4
IM06231985	7F3	Haem	Cuteness	4
IM06231985	7F4	Strab	Cuteness	4
IM06231985	7F5	Norm	Cuteness	6
IM06231985	7F6	Cleft	Cuteness	4
IM06231985	7M1	Haem	Cuteness	4
IM06231985	7M2	Strab	Cuteness	3
IM06231985	7M3	Norm	Cuteness	4
IM06231985	7M4	Cleft	Cuteness	4
IM06231985	7M5	Haem	Cuteness	5
IM06231985	9F2	Strab	Cuteness	4
IM06231985	9F3	Norm	Cuteness	5
IM06231985	9F4	Cleft	Cuteness	3
IM06231985	9F5	Haem	Cuteness	3
IM06231985	9M1	Strab	Cuteness	4
IM06231985	9M3	Norm	Cuteness	5
IM06231985	9M4	Cleft	Cuteness	3
IM06231985	9M7	Haem	Cuteness	4
IM06231985	9M8	Strab	Cuteness	4
AL06021991	11F2	Strab	Cuteness	6
AL06021991	11F3	Norm	Cuteness	4
AL06021991	11F4	Cleft	Cuteness	5
AL06021991	11F6	Haem	Cuteness	3
AL06021991	11M2	Strab	Cuteness	5
AL06021991	11M3	Norm	Cuteness	5
AL06021991	11M6	Cleft	Cuteness	4
AL06021991	11M7	Haem	Cuteness	4
AL06021991	13F7	Strab	Cuteness	4
AL06021991	13M1	Norm	Cuteness	4
AL06021991	13M2	Cleft	Cuteness	5
AL06021991	13M3	Haem	Cuteness	4
AL06021991	13M4	Strab	Cuteness	4
AL06021991	13M5	Norm	Cuteness	5
AL06021991	3F1	Cleft	Cuteness	3
AL06021991	3F2	Haem	Cuteness	5
AL06021991	3F3	Strab	Cuteness	5
AL06021991	3F4	Norm	Cuteness	3
AL06021991	3M1	Cleft	Cuteness	4
AL06021991	3M2	Haem	Cuteness	3
AL06021991	3M3	Strab	Cuteness	5
AL06021991	3M4	Norm	Cuteness	3
AL06021991	3M5	Cleft	Cuteness	4
AL06021991	5F4	Haem	Cuteness	5
AL06021991	5F7	Strab	Cuteness	6
AL06021991	5M1	Norm	Cuteness	4
AL06021991	5M3	Cleft	Cuteness	5
AL06021991	5M4	Haem	Cuteness	6
AL06021991	5M5	Strab	Cuteness	3
AL06021991	5M6	Norm	Cuteness	6
AL06021991	7F1	Cleft	Cuteness	4
AL06021991	7F3	Haem	Cuteness	6
AL06021991	7F4	Strab	Cuteness	3
AL06021991	7F5	Norm	Cuteness	6
AL06021991	7F6	Cleft	Cuteness	4
AL06021991	7M1	Haem	Cuteness	3
AL06021991	7M2	Strab	Cuteness	5
AL06021991	7M3	Norm	Cuteness	6
AL06021991	7M4	Cleft	Cuteness	4
AL06021991	7M5	Haem	Cuteness	6
AL06021991	9F2	Strab	Cuteness	3
AL06021991	9F3	Norm	Cuteness	6
AL06021991	9F4	Cleft	Cuteness	6
AL06021991	9F5	Haem	Cuteness	3
AL06021991	9M1	Strab	Cuteness	2
AL06021991	9M3	Norm	Cuteness	6
AL06021991	9M4	Cleft	Cuteness	4
AL06021991	9M7	Haem	Cuteness	6
AL06021991	9M8	Strab	Cuteness	4
AS08101984	11F2	Strab	Cuteness	3
AS08101984	11F3	Norm	Cuteness	5
AS08101984	11F4	Cleft	Cuteness	1
AS08101984	11F6	Haem	Cuteness	2
AS08101984	11M2	Strab	Cuteness	2
AS08101984	11M3	Norm	Cuteness	2
AS08101984	11M6	Cleft	Cuteness	2
AS08101984	11M7	Haem	Cuteness	1
AS08101984	13F7	Strab	Cuteness	1
AS08101984	13M1	Norm	Cuteness	6
AS08101984	13M2	Cleft	Cuteness	1
AS08101984	13M3	Haem	Cuteness	2
AS08101984	13M4	Strab	Cuteness	2
AS08101984	13M5	Norm	Cuteness	3
AS08101984	3F1	Cleft	Cuteness	1
AS08101984	3F2	Haem	Cuteness	2
AS08101984	3F3	Strab	Cuteness	1
AS08101984	3F4	Norm	Cuteness	5
AS08101984	3M1	Cleft	Cuteness	1
AS08101984	3M2	Haem	Cuteness	1
AS08101984	3M3	Strab	Cuteness	1
AS08101984	3M4	Norm	Cuteness	2
AS08101984	3M5	Cleft	Cuteness	1
AS08101984	5F4	Haem	Cuteness	1
AS08101984	5F7	Strab	Cuteness	2
AS08101984	5M1	Norm	Cuteness	5
AS08101984	5M3	Cleft	Cuteness	3
AS08101984	5M4	Haem	Cuteness	2
AS08101984	5M5	Strab	Cuteness	1
AS08101984	5M6	Norm	Cuteness	4
AS08101984	7F1	Cleft	Cuteness	2
AS08101984	7F3	Haem	Cuteness	2
AS08101984	7F4	Strab	Cuteness	1
AS08101984	7F5	Norm	Cuteness	7
AS08101984	7F6	Cleft	Cuteness	1
AS08101984	7M1	Haem	Cuteness	2
AS08101984	7M2	Strab	Cuteness	2
AS08101984	7M3	Norm	Cuteness	6
AS08101984	7M4	Cleft	Cuteness	1
AS08101984	7M5	Haem	Cuteness	1
AS08101984	9F2	Strab	Cuteness	1
AS08101984	9F3	Norm	Cuteness	4
AS08101984	9F4	Cleft	Cuteness	2
AS08101984	9F5	Haem	Cuteness	1
AS08101984	9M1	Strab	Cuteness	1
AS08101984	9M3	Norm	Cuteness	5
AS08101984	9M4	Cleft	Cuteness	1
AS08101984	9M7	Haem	Cuteness	1
AS08101984	9M8	Strab	Cuteness	1
DM11041990	11F2	Strab	Cuteness	2
DM11041990	11F3	Norm	Cuteness	3
DM11041990	11F4	Cleft	Cuteness	3
DM11041990	11F6	Haem	Cuteness	1
DM11041990	11M2	Strab	Cuteness	1
DM11041990	11M3	Norm	Cuteness	4
DM11041990	11M6	Cleft	Cuteness	1
DM11041990	11M7	Haem	Cuteness	1
DM11041990	13F7	Strab	Cuteness	1
DM11041990	13M1	Norm	Cuteness	5
DM11041990	13M2	Cleft	Cuteness	2
DM11041990	13M3	Haem	Cuteness	1
DM11041990	13M4	Strab	Cuteness	1
DM11041990	13M5	Norm	Cuteness	4
DM11041990	3F1	Cleft	Cuteness	1
DM11041990	3F2	Haem	Cuteness	3
DM11041990	3F3	Strab	Cuteness	2
DM11041990	3F4	Norm	Cuteness	1
DM11041990	3M1	Cleft	Cuteness	1
DM11041990	3M2	Haem	Cuteness	1
DM11041990	3M3	Strab	Cuteness	3
DM11041990	3M4	Norm	Cuteness	2
DM11041990	3M5	Cleft	Cuteness	1
DM11041990	5F4	Haem	Cuteness	1
DM11041990	5F7	Strab	Cuteness	2
DM11041990	5M1	Norm	Cuteness	2
DM11041990	5M3	Cleft	Cuteness	1
DM11041990	5M4	Haem	Cuteness	1
DM11041990	5M5	Strab	Cuteness	1
DM11041990	5M6	Norm	Cuteness	6
DM11041990	7F1	Cleft	Cuteness	2
DM11041990	7F3	Haem	Cuteness	3
DM11041990	7F4	Strab	Cuteness	1
DM11041990	7F5	Norm	Cuteness	5
DM11041990	7F6	Cleft	Cuteness	1
DM11041990	7M1	Haem	Cuteness	1
DM11041990	7M2	Strab	Cuteness	1
DM11041990	7M3	Norm	Cuteness	4
DM11041990	7M4	Cleft	Cuteness	2
DM11041990	7M5	Haem	Cuteness	1
DM11041990	9F2	Strab	Cuteness	2
DM11041990	9F3	Norm	Cuteness	5
DM11041990	9F4	Cleft	Cuteness	3
DM11041990	9F5	Haem	Cuteness	2
DM11041990	9M1	Strab	Cuteness	1
DM11041990	9M3	Norm	Cuteness	4
DM11041990	9M4	Cleft	Cuteness	1
DM11041990	9M7	Haem	Cuteness	3
DM11041990	9M8	Strab	Cuteness	1
bm05051984	11F2	Strab	Cuteness	4
bm05051984	11F3	Norm	Cuteness	4
bm05051984	11F4	Cleft	Cuteness	2
bm05051984	11F6	Haem	Cuteness	4
bm05051984	11M2	Strab	Cuteness	3
bm05051984	11M3	Norm	Cuteness	4
bm05051984	11M6	Cleft	Cuteness	3
bm05051984	11M7	Haem	Cuteness	5
bm05051984	13F7	Strab	Cuteness	1
bm05051984	13M1	Norm	Cuteness	5
bm05051984	13M2	Cleft	Cuteness	3
bm05051984	13M3	Haem	Cuteness	4
bm05051984	13M4	Strab	Cuteness	3
bm05051984	13M5	Norm	Cuteness	4
bm05051984	3F1	Cleft	Cuteness	2
bm05051984	3F2	Haem	Cuteness	5
bm05051984	3F3	Strab	Cuteness	3
bm05051984	3F4	Norm	Cuteness	4
bm05051984	3M1	Cleft	Cuteness	2
bm05051984	3M2	Haem	Cuteness	4
bm05051984	3M3	Strab	Cuteness	3
bm05051984	3M4	Norm	Cuteness	6
bm05051984	3M5	Cleft	Cuteness	2
bm05051984	5F4	Haem	Cuteness	4
bm05051984	5F7	Strab	Cuteness	2
bm05051984	5M1	Norm	Cuteness	6
bm05051984	5M3	Cleft	Cuteness	3
bm05051984	5M4	Haem	Cuteness	4
bm05051984	5M5	Strab	Cuteness	1
bm05051984	5M6	Norm	Cuteness	6
bm05051984	7F1	Cleft	Cuteness	3
bm05051984	7F3	Haem	Cuteness	5
bm05051984	7F4	Strab	Cuteness	3
bm05051984	7F5	Norm	Cuteness	5
bm05051984	7F6	Cleft	Cuteness	2
bm05051984	7M1	Haem	Cuteness	3
bm05051984	7M2	Strab	Cuteness	2
bm05051984	7M3	Norm	Cuteness	5
bm05051984	7M4	Cleft	Cuteness	3
bm05051984	7M5	Haem	Cuteness	4
bm05051984	9F2	Strab	Cuteness	4
bm05051984	9F3	Norm	Cuteness	5
bm05051984	9F4	Cleft	Cuteness	3
bm05051984	9F5	Haem	Cuteness	3
bm05051984	9M1	Strab	Cuteness	1
bm05051984	9M3	Norm	Cuteness	5
bm05051984	9M4	Cleft	Cuteness	2
bm05051984	9M7	Haem	Cuteness	6
bm05051984	9M8	Strab	Cuteness	2
KS06071977	11F2	Strab	Cuteness	2
KS06071977	11F3	Norm	Cuteness	5
KS06071977	11F4	Cleft	Cuteness	2
KS06071977	11F6	Haem	Cuteness	4
KS06071977	11M2	Strab	Cuteness	1
KS06071977	11M3	Norm	Cuteness	6
KS06071977	11M6	Cleft	Cuteness	3
KS06071977	11M7	Haem	Cuteness	4
KS06071977	13F7	Strab	Cuteness	1
KS06071977	13M1	Norm	Cuteness	5
KS06071977	13M2	Cleft	Cuteness	1
KS06071977	13M3	Haem	Cuteness	3
KS06071977	13M4	Strab	Cuteness	2
KS06071977	13M5	Norm	Cuteness	2
KS06071977	3F1	Cleft	Cuteness	1
KS06071977	3F2	Haem	Cuteness	5
KS06071977	3F3	Strab	Cuteness	2
KS06071977	3F4	Norm	Cuteness	4
KS06071977	3M1	Cleft	Cuteness	2
KS06071977	3M2	Haem	Cuteness	6
KS06071977	3M3	Strab	Cuteness	2
KS06071977	3M4	Norm	Cuteness	4
KS06071977	3M5	Cleft	Cuteness	3
KS06071977	5F4	Haem	Cuteness	4
KS06071977	5F7	Strab	Cuteness	1
KS06071977	5M1	Norm	Cuteness	4
KS06071977	5M3	Cleft	Cuteness	2
KS06071977	5M4	Haem	Cuteness	3
KS06071977	5M5	Strab	Cuteness	1
KS06071977	5M6	Norm	Cuteness	6
KS06071977	7F1	Cleft	Cuteness	3
KS06071977	7F3	Haem	Cuteness	5
KS06071977	7F4	Strab	Cuteness	1
KS06071977	7F5	Norm	Cuteness	6
KS06071977	7F6	Cleft	Cuteness	2
KS06071977	7M1	Haem	Cuteness	3
KS06071977	7M2	Strab	Cuteness	1
KS06071977	7M3	Norm	Cuteness	6
KS06071977	7M4	Cleft	Cuteness	2
KS06071977	7M5	Haem	Cuteness	4
KS06071977	9F2	Strab	Cuteness	1
KS06071977	9F3	Norm	Cuteness	4
KS06071977	9F4	Cleft	Cuteness	3
KS06071977	9F5	Haem	Cuteness	5
KS06071977	9M1	Strab	Cuteness	1
KS06071977	9M3	Norm	Cuteness	5
KS06071977	9M4	Cleft	Cuteness	2
KS06071977	9M7	Haem	Cuteness	4
KS06071977	9M8	Strab	Cuteness	1
JH09091977	11F2	Strab	Cuteness	5
JH09091977	11F3	Norm	Cuteness	4
JH09091977	11F4	Cleft	Cuteness	6
JH09091977	11F6	Haem	Cuteness	2
JH09091977	11M2	Strab	Cuteness	3
JH09091977	11M3	Norm	Cuteness	6
JH09091977	11M6	Cleft	Cuteness	4
JH09091977	11M7	Haem	Cuteness	5
JH09091977	13F7	Strab	Cuteness	4
JH09091977	13M1	Norm	Cuteness	4
JH09091977	13M2	Cleft	Cuteness	5
JH09091977	13M3	Haem	Cuteness	5
JH09091977	13M4	Strab	Cuteness	6
JH09091977	13M5	Norm	Cuteness	2
JH09091977	3F1	Cleft	Cuteness	4
JH09091977	3F2	Haem	Cuteness	4
JH09091977	3F3	Strab	Cuteness	5
JH09091977	3F4	Norm	Cuteness	4
JH09091977	3M1	Cleft	Cuteness	4
JH09091977	3M2	Haem	Cuteness	6
JH09091977	3M3	Strab	Cuteness	5
JH09091977	3M4	Norm	Cuteness	3
JH09091977	3M5	Cleft	Cuteness	6
JH09091977	5F4	Haem	Cuteness	5
JH09091977	5F7	Strab	Cuteness	6
JH09091977	5M1	Norm	Cuteness	4
JH09091977	5M3	Cleft	Cuteness	5
JH09091977	5M4	Haem	Cuteness	3
JH09091977	5M5	Strab	Cuteness	4
JH09091977	5M6	Norm	Cuteness	6
JH09091977	7F1	Cleft	Cuteness	3
JH09091977	7F3	Haem	Cuteness	3
JH09091977	7F4	Strab	Cuteness	3
JH09091977	7F5	Norm	Cuteness	5
JH09091977	7F6	Cleft	Cuteness	4
JH09091977	7M1	Haem	Cuteness	5
JH09091977	7M2	Strab	Cuteness	5
JH09091977	7M3	Norm	Cuteness	6
JH09091977	7M4	Cleft	Cuteness	5
JH09091977	7M5	Haem	Cuteness	6
JH09091977	9F2	Strab	Cuteness	5
JH09091977	9F3	Norm	Cuteness	6
JH09091977	9F4	Cleft	Cuteness	6
JH09091977	9F5	Haem	Cuteness	4
JH09091977	9M1	Strab	Cuteness	1
JH09091977	9M3	Norm	Cuteness	5
JH09091977	9M4	Cleft	Cuteness	5
JH09091977	9M7	Haem	Cuteness	4
JH09091977	9M8	Strab	Cuteness	5
sr11291989	11F2	Strab	Cuteness	1
sr11291989	11F3	Norm	Cuteness	5
sr11291989	11F4	Cleft	Cuteness	3
sr11291989	11F6	Haem	Cuteness	4
sr11291989	11M2	Strab	Cuteness	3
sr11291989	11M3	Norm	Cuteness	4
sr11291989	11M6	Cleft	Cuteness	3
sr11291989	11M7	Haem	Cuteness	3
sr11291989	13F7	Strab	Cuteness	2
sr11291989	13M1	Norm	Cuteness	5
sr11291989	13M2	Cleft	Cuteness	3
sr11291989	13M3	Haem	Cuteness	5
sr11291989	13M4	Strab	Cuteness	2
sr11291989	13M5	Norm	Cuteness	5
sr11291989	3F1	Cleft	Cuteness	1
sr11291989	3F2	Haem	Cuteness	4
sr11291989	3F3	Strab	Cuteness	2
sr11291989	3F4	Norm	Cuteness	4
sr11291989	3M1	Cleft	Cuteness	3
sr11291989	3M2	Haem	Cuteness	3
sr11291989	3M3	Strab	Cuteness	2
sr11291989	3M4	Norm	Cuteness	3
sr11291989	3M5	Cleft	Cuteness	3
sr11291989	5F4	Haem	Cuteness	3
sr11291989	5F7	Strab	Cuteness	2
sr11291989	5M1	Norm	Cuteness	3
sr11291989	5M3	Cleft	Cuteness	3
sr11291989	5M4	Haem	Cuteness	3
sr11291989	5M5	Strab	Cuteness	1
sr11291989	5M6	Norm	Cuteness	5
sr11291989	7F1	Cleft	Cuteness	3
sr11291989	7F3	Haem	Cuteness	4
sr11291989	7F4	Strab	Cuteness	1
sr11291989	7F5	Norm	Cuteness	5
sr11291989	7F6	Cleft	Cuteness	3
sr11291989	7M1	Haem	Cuteness	4
sr11291989	7M2	Strab	Cuteness	2
sr11291989	7M3	Norm	Cuteness	5
sr11291989	7M4	Cleft	Cuteness	4
sr11291989	7M5	Haem	Cuteness	5
sr11291989	9F2	Strab	Cuteness	2
sr11291989	9F3	Norm	Cuteness	5
sr11291989	9F4	Cleft	Cuteness	4
sr11291989	9F5	Haem	Cuteness	4
sr11291989	9M1	Strab	Cuteness	1
sr11291989	9M3	Norm	Cuteness	5
sr11291989	9M4	Cleft	Cuteness	3
sr11291989	9M7	Haem	Cuteness	4
sr11291989	9M8	Strab	Cuteness	2
AK12251988	11F2	Strab	Cuteness	2
AK12251988	11F3	Norm	Cuteness	6
AK12251988	11F4	Cleft	Cuteness	2
AK12251988	11F6	Haem	Cuteness	7
AK12251988	11M2	Strab	Cuteness	2
AK12251988	11M3	Norm	Cuteness	3
AK12251988	11M6	Cleft	Cuteness	4
AK12251988	11M7	Haem	Cuteness	7
AK12251988	13F7	Strab	Cuteness	2
AK12251988	13M1	Norm	Cuteness	3
AK12251988	13M2	Cleft	Cuteness	2
AK12251988	13M3	Haem	Cuteness	4
AK12251988	13M4	Strab	Cuteness	2
AK12251988	13M5	Norm	Cuteness	5
AK12251988	3F1	Cleft	Cuteness	2
AK12251988	3F2	Haem	Cuteness	7
AK12251988	3F3	Strab	Cuteness	2
AK12251988	3F4	Norm	Cuteness	7
AK12251988	3M1	Cleft	Cuteness	2
AK12251988	3M2	Haem	Cuteness	6
AK12251988	3M3	Strab	Cuteness	4
AK12251988	3M4	Norm	Cuteness	3
AK12251988	3M5	Cleft	Cuteness	1
AK12251988	5F4	Haem	Cuteness	7
AK12251988	5F7	Strab	Cuteness	2
AK12251988	5M1	Norm	Cuteness	5
AK12251988	5M3	Cleft	Cuteness	4
AK12251988	5M4	Haem	Cuteness	2
AK12251988	5M5	Strab	Cuteness	2
AK12251988	5M6	Norm	Cuteness	6
AK12251988	7F1	Cleft	Cuteness	4
AK12251988	7F3	Haem	Cuteness	5
AK12251988	7F4	Strab	Cuteness	2
AK12251988	7F5	Norm	Cuteness	7
AK12251988	7F6	Cleft	Cuteness	2
AK12251988	7M1	Haem	Cuteness	4
AK12251988	7M2	Strab	Cuteness	2
AK12251988	7M3	Norm	Cuteness	5
AK12251988	7M4	Cleft	Cuteness	5
AK12251988	7M5	Haem	Cuteness	6
AK12251988	9F2	Strab	Cuteness	2
AK12251988	9F3	Norm	Cuteness	6
AK12251988	9F4	Cleft	Cuteness	5
AK12251988	9F5	Haem	Cuteness	6
AK12251988	9M1	Strab	Cuteness	1
AK12251988	9M3	Norm	Cuteness	4
AK12251988	9M4	Cleft	Cuteness	3
AK12251988	9M7	Haem	Cuteness	3
AK12251988	9M8	Strab	Cuteness	2
WD06171970	11F2	Strab	Cuteness	3
WD06171970	11F3	Norm	Cuteness	4
WD06171970	11F4	Cleft	Cuteness	2
WD06171970	11F6	Haem	Cuteness	3
WD06171970	11M2	Strab	Cuteness	4
WD06171970	11M3	Norm	Cuteness	4
WD06171970	11M6	Cleft	Cuteness	3
WD06171970	11M7	Haem	Cuteness	4
WD06171970	13F7	Strab	Cuteness	1
WD06171970	13M1	Norm	Cuteness	4
WD06171970	13M2	Cleft	Cuteness	3
WD06171970	13M3	Haem	Cuteness	3
WD06171970	13M4	Strab	Cuteness	3
WD06171970	13M5	Norm	Cuteness	3
WD06171970	3F1	Cleft	Cuteness	1
WD06171970	3F2	Haem	Cuteness	3
WD06171970	3F3	Strab	Cuteness	3
WD06171970	3F4	Norm	Cuteness	4
WD06171970	3M1	Cleft	Cuteness	3
WD06171970	3M2	Haem	Cuteness	4
WD06171970	3M3	Strab	Cuteness	2
WD06171970	3M4	Norm	Cuteness	4
WD06171970	3M5	Cleft	Cuteness	2
WD06171970	5F4	Haem	Cuteness	2
WD06171970	5F7	Strab	Cuteness	3
WD06171970	5M1	Norm	Cuteness	4
WD06171970	5M3	Cleft	Cuteness	3
WD06171970	5M4	Haem	Cuteness	3
WD06171970	5M5	Strab	Cuteness	2
WD06171970	5M6	Norm	Cuteness	4
WD06171970	7F1	Cleft	Cuteness	2
WD06171970	7F3	Haem	Cuteness	3
WD06171970	7F4	Strab	Cuteness	2
WD06171970	7F5	Norm	Cuteness	4
WD06171970	7F6	Cleft	Cuteness	3
WD06171970	7M1	Haem	Cuteness	2
WD06171970	7M2	Strab	Cuteness	2
WD06171970	7M3	Norm	Cuteness	3
WD06171970	7M4	Cleft	Cuteness	3
WD06171970	7M5	Haem	Cuteness	4
WD06171970	9F2	Strab	Cuteness	2
WD06171970	9F3	Norm	Cuteness	4
WD06171970	9F4	Cleft	Cuteness	3
WD06171970	9F5	Haem	Cuteness	4
WD06171970	9M1	Strab	Cuteness	1
WD06171970	9M3	Norm	Cuteness	4
WD06171970	9M4	Cleft	Cuteness	2
WD06171970	9M7	Haem	Cuteness	3
WD06171970	9M8	Strab	Cuteness	4
CW11101989	11F2	Strab	Cuteness	1
CW11101989	11F3	Norm	Cuteness	6
CW11101989	11F4	Cleft	Cuteness	4
CW11101989	11F6	Haem	Cuteness	1
CW11101989	11M2	Strab	Cuteness	2
CW11101989	11M3	Norm	Cuteness	5
CW11101989	11M6	Cleft	Cuteness	3
CW11101989	11M7	Haem	Cuteness	3
CW11101989	13F7	Strab	Cuteness	2
CW11101989	13M1	Norm	Cuteness	6
CW11101989	13M2	Cleft	Cuteness	3
CW11101989	13M3	Haem	Cuteness	2
CW11101989	13M4	Strab	Cuteness	3
CW11101989	13M5	Norm	Cuteness	5
CW11101989	3F1	Cleft	Cuteness	2
CW11101989	3F2	Haem	Cuteness	3
CW11101989	3F3	Strab	Cuteness	2
CW11101989	3F4	Norm	Cuteness	5
CW11101989	3M1	Cleft	Cuteness	2
CW11101989	3M2	Haem	Cuteness	2
CW11101989	3M3	Strab	Cuteness	3
CW11101989	3M4	Norm	Cuteness	1
CW11101989	3M5	Cleft	Cuteness	1
CW11101989	5F4	Haem	Cuteness	1
CW11101989	5F7	Strab	Cuteness	2
CW11101989	5M1	Norm	Cuteness	6
CW11101989	5M3	Cleft	Cuteness	4
CW11101989	5M4	Haem	Cuteness	1
CW11101989	5M5	Strab	Cuteness	1
CW11101989	5M6	Norm	Cuteness	6
CW11101989	7F1	Cleft	Cuteness	2
CW11101989	7F3	Haem	Cuteness	2
CW11101989	7F4	Strab	Cuteness	2
CW11101989	7F5	Norm	Cuteness	6
CW11101989	7F6	Cleft	Cuteness	2
CW11101989	7M1	Haem	Cuteness	1
CW11101989	7M2	Strab	Cuteness	4
CW11101989	7M3	Norm	Cuteness	5
CW11101989	7M4	Cleft	Cuteness	3
CW11101989	7M5	Haem	Cuteness	1
CW11101989	9F2	Strab	Cuteness	3
CW11101989	9F3	Norm	Cuteness	7
CW11101989	9F4	Cleft	Cuteness	3
CW11101989	9F5	Haem	Cuteness	2
CW11101989	9M1	Strab	Cuteness	2
CW11101989	9M3	Norm	Cuteness	6
CW11101989	9M4	Cleft	Cuteness	3
CW11101989	9M7	Haem	Cuteness	2
CW11101989	9M8	Strab	Cuteness	3
NC02211975	11F2	Strab	Cuteness	2
NC02211975	11F3	Norm	Cuteness	3
NC02211975	11F4	Cleft	Cuteness	3
NC02211975	11F6	Haem	Cuteness	4
NC02211975	11M2	Strab	Cuteness	3
NC02211975	11M3	Norm	Cuteness	3
NC02211975	11M6	Cleft	Cuteness	3
NC02211975	11M7	Haem	Cuteness	3
NC02211975	13F7	Strab	Cuteness	3
NC02211975	13M1	Norm	Cuteness	3
NC02211975	13M2	Cleft	Cuteness	2
NC02211975	13M3	Haem	Cuteness	3
NC02211975	13M4	Strab	Cuteness	2
NC02211975	13M5	Norm	Cuteness	3
NC02211975	3F1	Cleft	Cuteness	2
NC02211975	3F2	Haem	Cuteness	4
NC02211975	3F3	Strab	Cuteness	2
NC02211975	3F4	Norm	Cuteness	4
NC02211975	3M1	Cleft	Cuteness	2
NC02211975	3M2	Haem	Cuteness	4
NC02211975	3M3	Strab	Cuteness	2
NC02211975	3M4	Norm	Cuteness	4
NC02211975	3M5	Cleft	Cuteness	2
NC02211975	5F4	Haem	Cuteness	4
NC02211975	5F7	Strab	Cuteness	2
NC02211975	5M1	Norm	Cuteness	4
NC02211975	5M3	Cleft	Cuteness	3
NC02211975	5M4	Haem	Cuteness	3
NC02211975	5M5	Strab	Cuteness	3
NC02211975	5M6	Norm	Cuteness	4
NC02211975	7F1	Cleft	Cuteness	3
NC02211975	7F3	Haem	Cuteness	4
NC02211975	7F4	Strab	Cuteness	3
NC02211975	7F5	Norm	Cuteness	4
NC02211975	7F6	Cleft	Cuteness	3
NC02211975	7M1	Haem	Cuteness	3
NC02211975	7M2	Strab	Cuteness	2
NC02211975	7M3	Norm	Cuteness	4
NC02211975	7M4	Cleft	Cuteness	2
NC02211975	7M5	Haem	Cuteness	4
NC02211975	9F2	Strab	Cuteness	2
NC02211975	9F3	Norm	Cuteness	3
NC02211975	9F4	Cleft	Cuteness	3
NC02211975	9F5	Haem	Cuteness	4
NC02211975	9M1	Strab	Cuteness	1
NC02211975	9M3	Norm	Cuteness	4
NC02211975	9M4	Cleft	Cuteness	3
NC02211975	9M7	Haem	Cuteness	4
NC02211975	9M8	Strab	Cuteness	2
ES11031992	11F2	Strab	Cuteness	2
ES11031992	11F3	Norm	Cuteness	4
ES11031992	11F4	Cleft	Cuteness	7
ES11031992	11F6	Haem	Cuteness	5
ES11031992	11M2	Strab	Cuteness	2
ES11031992	11M3	Norm	Cuteness	2
ES11031992	11M6	Cleft	Cuteness	6
ES11031992	11M7	Haem	Cuteness	7
ES11031992	13F7	Strab	Cuteness	1
ES11031992	13M1	Norm	Cuteness	3
ES11031992	13M2	Cleft	Cuteness	4
ES11031992	13M3	Haem	Cuteness	4
ES11031992	13M4	Strab	Cuteness	5
ES11031992	13M5	Norm	Cuteness	3
ES11031992	3F1	Cleft	Cuteness	2
ES11031992	3F2	Haem	Cuteness	6
ES11031992	3F3	Strab	Cuteness	1
ES11031992	3F4	Norm	Cuteness	2
ES11031992	3M1	Cleft	Cuteness	2
ES11031992	3M2	Haem	Cuteness	3
ES11031992	3M3	Strab	Cuteness	3
ES11031992	3M4	Norm	Cuteness	1
ES11031992	3M5	Cleft	Cuteness	2
ES11031992	5F4	Haem	Cuteness	2
ES11031992	5F7	Strab	Cuteness	2
ES11031992	5M1	Norm	Cuteness	2
ES11031992	5M3	Cleft	Cuteness	4
ES11031992	5M4	Haem	Cuteness	1
ES11031992	5M5	Strab	Cuteness	2
ES11031992	5M6	Norm	Cuteness	3
ES11031992	7F1	Cleft	Cuteness	5
ES11031992	7F3	Haem	Cuteness	5
ES11031992	7F4	Strab	Cuteness	3
ES11031992	7F5	Norm	Cuteness	5
ES11031992	7F6	Cleft	Cuteness	3
ES11031992	7M1	Haem	Cuteness	3
ES11031992	7M2	Strab	Cuteness	3
ES11031992	7M3	Norm	Cuteness	5
ES11031992	7M4	Cleft	Cuteness	2
ES11031992	7M5	Haem	Cuteness	5
ES11031992	9F2	Strab	Cuteness	2
ES11031992	9F3	Norm	Cuteness	5
ES11031992	9F4	Cleft	Cuteness	4
ES11031992	9F5	Haem	Cuteness	3
ES11031992	9M1	Strab	Cuteness	1
ES11031992	9M3	Norm	Cuteness	4
ES11031992	9M4	Cleft	Cuteness	6
ES11031992	9M7	Haem	Cuteness	5
ES11031992	9M8	Strab	Cuteness	1
EF08161994	11F2	Strab	Cuteness	3
EF08161994	11F3	Norm	Cuteness	2
EF08161994	11F4	Cleft	Cuteness	2
EF08161994	11F6	Haem	Cuteness	3
EF08161994	11M2	Strab	Cuteness	2
EF08161994	11M3	Norm	Cuteness	2
EF08161994	11M6	Cleft	Cuteness	2
EF08161994	11M7	Haem	Cuteness	3
EF08161994	13F7	Strab	Cuteness	1
EF08161994	13M1	Norm	Cuteness	3
EF08161994	13M2	Cleft	Cuteness	2
EF08161994	13M3	Haem	Cuteness	3
EF08161994	13M4	Strab	Cuteness	2
EF08161994	13M5	Norm	Cuteness	1
EF08161994	3F1	Cleft	Cuteness	2
EF08161994	3F2	Haem	Cuteness	3
EF08161994	3F3	Strab	Cuteness	3
EF08161994	3F4	Norm	Cuteness	3
EF08161994	3M1	Cleft	Cuteness	2
EF08161994	3M2	Haem	Cuteness	3
EF08161994	3M3	Strab	Cuteness	2
EF08161994	3M4	Norm	Cuteness	1
EF08161994	3M5	Cleft	Cuteness	1
EF08161994	5F4	Haem	Cuteness	2
EF08161994	5F7	Strab	Cuteness	3
EF08161994	5M1	Norm	Cuteness	4
EF08161994	5M3	Cleft	Cuteness	2
EF08161994	5M4	Haem	Cuteness	1
EF08161994	5M5	Strab	Cuteness	1
EF08161994	5M6	Norm	Cuteness	4
EF08161994	7F1	Cleft	Cuteness	2
EF08161994	7F3	Haem	Cuteness	3
EF08161994	7F4	Strab	Cuteness	2
EF08161994	7F5	Norm	Cuteness	4
EF08161994	7F6	Cleft	Cuteness	3
EF08161994	7M1	Haem	Cuteness	1
EF08161994	7M2	Strab	Cuteness	1
EF08161994	7M3	Norm	Cuteness	3
EF08161994	7M4	Cleft	Cuteness	3
EF08161994	7M5	Haem	Cuteness	1
EF08161994	9F2	Strab	Cuteness	2
EF08161994	9F3	Norm	Cuteness	3
EF08161994	9F4	Cleft	Cuteness	4
EF08161994	9F5	Haem	Cuteness	3
EF08161994	9M1	Strab	Cuteness	2
EF08161994	9M3	Norm	Cuteness	4
EF08161994	9M4	Cleft	Cuteness	2
EF08161994	9M7	Haem	Cuteness	2
EF08161994	9M8	Strab	Cuteness	1
A349AV63TRMEEU	11F2	Cleft	Cuteness	3
A349AV63TRMEEU	11F3	Haem	Cuteness	2
A349AV63TRMEEU	11F4	Strab	Cuteness	4
A349AV63TRMEEU	11F6	Norm	Cuteness	3
A349AV63TRMEEU	11M2	Cleft	Cuteness	5
A349AV63TRMEEU	11M3	Haem	Cuteness	2
A349AV63TRMEEU	11M6	Strab	Cuteness	6
A349AV63TRMEEU	11M7	Norm	Cuteness	5
A349AV63TRMEEU	13F7	Cleft	Cuteness	3
A349AV63TRMEEU	13M1	Haem	Cuteness	6
A349AV63TRMEEU	13M2	Strab	Cuteness	2
A349AV63TRMEEU	13M3	Norm	Cuteness	3
A349AV63TRMEEU	13M4	Cleft	Cuteness	4
A349AV63TRMEEU	13M5	Haem	Cuteness	5
A349AV63TRMEEU	3F1	Strab	Cuteness	3
A349AV63TRMEEU	3F2	Norm	Cuteness	5
A349AV63TRMEEU	3F3	Cleft	Cuteness	3
A349AV63TRMEEU	3F4	Haem	Cuteness	3
A349AV63TRMEEU	3M1	Strab	Cuteness	3
A349AV63TRMEEU	3M2	Norm	Cuteness	5
A349AV63TRMEEU	3M3	Cleft	Cuteness	4
A349AV63TRMEEU	3M4	Haem	Cuteness	1
A349AV63TRMEEU	3M5	Strab	Cuteness	1
A349AV63TRMEEU	5F4	Norm	Cuteness	2
A349AV63TRMEEU	5F7	Cleft	Cuteness	3
A349AV63TRMEEU	5M1	Haem	Cuteness	6
A349AV63TRMEEU	5M3	Strab	Cuteness	4
A349AV63TRMEEU	5M4	Norm	Cuteness	2
A349AV63TRMEEU	5M5	Cleft	Cuteness	3
A349AV63TRMEEU	5M6	Haem	Cuteness	3
A349AV63TRMEEU	7F1	Strab	Cuteness	4
A349AV63TRMEEU	7F3	Norm	Cuteness	2
A349AV63TRMEEU	7F4	Cleft	Cuteness	2
A349AV63TRMEEU	7F5	Haem	Cuteness	6
A349AV63TRMEEU	7F6	Strab	Cuteness	2
A349AV63TRMEEU	7M1	Norm	Cuteness	4
A349AV63TRMEEU	7M2	Cleft	Cuteness	4
A349AV63TRMEEU	7M3	Haem	Cuteness	4
A349AV63TRMEEU	7M4	Strab	Cuteness	2
A349AV63TRMEEU	7M5	Norm	Cuteness	4
A349AV63TRMEEU	9F2	Cleft	Cuteness	5
A349AV63TRMEEU	9F3	Haem	Cuteness	4
A349AV63TRMEEU	9F4	Strab	Cuteness	3
A349AV63TRMEEU	9F5	Norm	Cuteness	5
A349AV63TRMEEU	9M1	Cleft	Cuteness	1
A349AV63TRMEEU	9M3	Haem	Cuteness	2
A349AV63TRMEEU	9M4	Strab	Cuteness	2
A349AV63TRMEEU	9M7	Norm	Cuteness	5
A349AV63TRMEEU	9M8	Cleft	Cuteness	5
RB11041944	11F2	Cleft	Cuteness	2
RB11041944	11F3	Haem	Cuteness	4
RB11041944	11F4	Strab	Cuteness	3
RB11041944	11F6	Norm	Cuteness	4
RB11041944	11M2	Cleft	Cuteness	3
RB11041944	11M3	Haem	Cuteness	4
RB11041944	11M6	Strab	Cuteness	3
RB11041944	11M7	Norm	Cuteness	4
RB11041944	13F7	Cleft	Cuteness	3
RB11041944	13M1	Haem	Cuteness	3
RB11041944	13M2	Strab	Cuteness	3
RB11041944	13M3	Norm	Cuteness	4
RB11041944	13M4	Cleft	Cuteness	3
RB11041944	13M5	Haem	Cuteness	4
RB11041944	3F1	Strab	Cuteness	3
RB11041944	3F2	Norm	Cuteness	4
RB11041944	3F3	Cleft	Cuteness	3
RB11041944	3F4	Haem	Cuteness	3
RB11041944	3M1	Strab	Cuteness	3
RB11041944	3M2	Norm	Cuteness	4
RB11041944	3M3	Cleft	Cuteness	3
RB11041944	3M4	Haem	Cuteness	3
RB11041944	3M5	Strab	Cuteness	3
RB11041944	5F4	Norm	Cuteness	4
RB11041944	5F7	Cleft	Cuteness	3
RB11041944	5M1	Haem	Cuteness	3
RB11041944	5M3	Strab	Cuteness	3
RB11041944	5M4	Norm	Cuteness	3
RB11041944	5M5	Cleft	Cuteness	3
RB11041944	5M6	Haem	Cuteness	4
RB11041944	7F1	Strab	Cuteness	3
RB11041944	7F3	Norm	Cuteness	4
RB11041944	7F4	Cleft	Cuteness	3
RB11041944	7F5	Haem	Cuteness	5
RB11041944	7F6	Strab	Cuteness	3
RB11041944	7M1	Norm	Cuteness	4
RB11041944	7M2	Cleft	Cuteness	2
RB11041944	7M3	Haem	Cuteness	3
RB11041944	7M4	Strab	Cuteness	2
RB11041944	7M5	Norm	Cuteness	5
RB11041944	9F2	Cleft	Cuteness	3
RB11041944	9F3	Haem	Cuteness	5
RB11041944	9F4	Strab	Cuteness	1
RB11041944	9F5	Norm	Cuteness	4
RB11041944	9M1	Cleft	Cuteness	3
RB11041944	9M3	Haem	Cuteness	3
RB11041944	9M4	Strab	Cuteness	1
RB11041944	9M7	Norm	Cuteness	4
RB11041944	9M8	Cleft	Cuteness	3
BB11201987	11F2	Cleft	Cuteness	5
BB11201987	11F3	Haem	Cuteness	4
BB11201987	11F4	Strab	Cuteness	2
BB11201987	11F6	Norm	Cuteness	2
BB11201987	11M2	Cleft	Cuteness	5
BB11201987	11M3	Haem	Cuteness	4
BB11201987	11M6	Strab	Cuteness	4
BB11201987	11M7	Norm	Cuteness	7
BB11201987	13F7	Cleft	Cuteness	1
BB11201987	13M1	Haem	Cuteness	3
BB11201987	13M2	Strab	Cuteness	3
BB11201987	13M3	Norm	Cuteness	4
BB11201987	13M4	Cleft	Cuteness	6
BB11201987	13M5	Haem	Cuteness	3
BB11201987	3F1	Strab	Cuteness	2
BB11201987	3F2	Norm	Cuteness	7
BB11201987	3F3	Cleft	Cuteness	3
BB11201987	3F4	Haem	Cuteness	3
BB11201987	3M1	Strab	Cuteness	4
BB11201987	3M2	Norm	Cuteness	5
BB11201987	3M3	Cleft	Cuteness	5
BB11201987	3M4	Haem	Cuteness	2
BB11201987	3M5	Strab	Cuteness	1
BB11201987	5F4	Norm	Cuteness	4
BB11201987	5F7	Cleft	Cuteness	5
BB11201987	5M1	Haem	Cuteness	3
BB11201987	5M3	Strab	Cuteness	5
BB11201987	5M4	Norm	Cuteness	2
BB11201987	5M5	Cleft	Cuteness	3
BB11201987	5M6	Haem	Cuteness	6
BB11201987	7F1	Strab	Cuteness	3
BB11201987	7F3	Norm	Cuteness	3
BB11201987	7F4	Cleft	Cuteness	4
BB11201987	7F5	Haem	Cuteness	5
BB11201987	7F6	Strab	Cuteness	3
BB11201987	7M1	Norm	Cuteness	3
BB11201987	7M2	Cleft	Cuteness	3
BB11201987	7M3	Haem	Cuteness	3
BB11201987	7M4	Strab	Cuteness	2
BB11201987	7M5	Norm	Cuteness	7
BB11201987	9F2	Cleft	Cuteness	7
BB11201987	9F3	Haem	Cuteness	7
BB11201987	9F4	Strab	Cuteness	1
BB11201987	9F5	Norm	Cuteness	7
BB11201987	9M1	Cleft	Cuteness	1
BB11201987	9M3	Haem	Cuteness	4
BB11201987	9M4	Strab	Cuteness	2
BB11201987	9M7	Norm	Cuteness	6
BB11201987	9M8	Cleft	Cuteness	3
MB05231988	11F2	Cleft	Cuteness	1
MB05231988	11F3	Haem	Cuteness	2
MB05231988	11F4	Strab	Cuteness	4
MB05231988	11F6	Norm	Cuteness	4
MB05231988	11M2	Cleft	Cuteness	2
MB05231988	11M3	Haem	Cuteness	2
MB05231988	11M6	Strab	Cuteness	4
MB05231988	11M7	Norm	Cuteness	4
MB05231988	13F7	Cleft	Cuteness	1
MB05231988	13M1	Haem	Cuteness	1
MB05231988	13M2	Strab	Cuteness	3
MB05231988	13M3	Norm	Cuteness	5
MB05231988	13M4	Cleft	Cuteness	2
MB05231988	13M5	Haem	Cuteness	2
MB05231988	3F1	Strab	Cuteness	2
MB05231988	3F2	Norm	Cuteness	3
MB05231988	3F3	Cleft	Cuteness	3
MB05231988	3F4	Haem	Cuteness	1
MB05231988	3M1	Strab	Cuteness	3
MB05231988	3M2	Norm	Cuteness	5
MB05231988	3M3	Cleft	Cuteness	1
MB05231988	3M4	Haem	Cuteness	2
MB05231988	3M5	Strab	Cuteness	1
MB05231988	5F4	Norm	Cuteness	4
MB05231988	5F7	Cleft	Cuteness	2
MB05231988	5M1	Haem	Cuteness	2
MB05231988	5M3	Strab	Cuteness	2
MB05231988	5M4	Norm	Cuteness	4
MB05231988	5M5	Cleft	Cuteness	2
MB05231988	5M6	Haem	Cuteness	2
MB05231988	7F1	Strab	Cuteness	3
MB05231988	7F3	Norm	Cuteness	3
MB05231988	7F4	Cleft	Cuteness	3
MB05231988	7F5	Haem	Cuteness	2
MB05231988	7F6	Strab	Cuteness	2
MB05231988	7M1	Norm	Cuteness	4
MB05231988	7M2	Cleft	Cuteness	3
MB05231988	7M3	Haem	Cuteness	2
MB05231988	7M4	Strab	Cuteness	2
MB05231988	7M5	Norm	Cuteness	5
MB05231988	9F2	Cleft	Cuteness	2
MB05231988	9F3	Haem	Cuteness	2
MB05231988	9F4	Strab	Cuteness	3
MB05231988	9F5	Norm	Cuteness	4
MB05231988	9M1	Cleft	Cuteness	1
MB05231988	9M3	Haem	Cuteness	2
MB05231988	9M4	Strab	Cuteness	2
MB05231988	9M7	Norm	Cuteness	2
MB05231988	9M8	Cleft	Cuteness	2
HP01011980	11F2	Cleft	Cuteness	7
HP01011980	11F3	Haem	Cuteness	7
HP01011980	11F4	Strab	Cuteness	7
HP01011980	11F6	Norm	Cuteness	7
HP01011980	11M2	Cleft	Cuteness	7
HP01011980	11M3	Haem	Cuteness	7
HP01011980	11M6	Strab	Cuteness	7
HP01011980	11M7	Norm	Cuteness	7
HP01011980	13F7	Cleft	Cuteness	7
HP01011980	13M1	Haem	Cuteness	7
HP01011980	13M2	Strab	Cuteness	7
HP01011980	13M3	Norm	Cuteness	7
HP01011980	13M4	Cleft	Cuteness	7
HP01011980	13M5	Haem	Cuteness	7
HP01011980	3F1	Strab	Cuteness	7
HP01011980	3F2	Norm	Cuteness	7
HP01011980	3F3	Cleft	Cuteness	7
HP01011980	3F4	Haem	Cuteness	7
HP01011980	3M1	Strab	Cuteness	7
HP01011980	3M2	Norm	Cuteness	7
HP01011980	3M3	Cleft	Cuteness	7
HP01011980	3M4	Haem	Cuteness	7
HP01011980	3M5	Strab	Cuteness	7
HP01011980	5F4	Norm	Cuteness	6
HP01011980	5F7	Cleft	Cuteness	7
HP01011980	5M1	Haem	Cuteness	7
HP01011980	5M3	Strab	Cuteness	7
HP01011980	5M4	Norm	Cuteness	7
HP01011980	5M5	Cleft	Cuteness	7
HP01011980	5M6	Haem	Cuteness	7
HP01011980	7F1	Strab	Cuteness	7
HP01011980	7F3	Norm	Cuteness	7
HP01011980	7F4	Cleft	Cuteness	7
HP01011980	7F5	Haem	Cuteness	7
HP01011980	7F6	Strab	Cuteness	7
HP01011980	7M1	Norm	Cuteness	7
HP01011980	7M2	Cleft	Cuteness	7
HP01011980	7M3	Haem	Cuteness	7
HP01011980	7M4	Strab	Cuteness	7
HP01011980	7M5	Norm	Cuteness	7
HP01011980	9F2	Cleft	Cuteness	7
HP01011980	9F3	Haem	Cuteness	7
HP01011980	9F4	Strab	Cuteness	7
HP01011980	9F5	Norm	Cuteness	7
HP01011980	9M1	Cleft	Cuteness	7
HP01011980	9M3	Haem	Cuteness	7
HP01011980	9M4	Strab	Cuteness	7
HP01011980	9M7	Norm	Cuteness	7
HP01011980	9M8	Cleft	Cuteness	7
SO08191983	11F2	Cleft	Cuteness	2
SO08191983	11F3	Haem	Cuteness	4
SO08191983	11F4	Strab	Cuteness	4
SO08191983	11F6	Norm	Cuteness	2
SO08191983	11M2	Cleft	Cuteness	4
SO08191983	11M3	Haem	Cuteness	1
SO08191983	11M6	Strab	Cuteness	1
SO08191983	11M7	Norm	Cuteness	4
SO08191983	13F7	Cleft	Cuteness	2
SO08191983	13M1	Haem	Cuteness	2
SO08191983	13M2	Strab	Cuteness	1
SO08191983	13M3	Norm	Cuteness	2
SO08191983	13M4	Cleft	Cuteness	3
SO08191983	13M5	Haem	Cuteness	3
SO08191983	3F1	Strab	Cuteness	2
SO08191983	3F2	Norm	Cuteness	6
SO08191983	3F3	Cleft	Cuteness	4
SO08191983	3F4	Haem	Cuteness	1
SO08191983	3M1	Strab	Cuteness	1
SO08191983	3M2	Norm	Cuteness	2
SO08191983	3M3	Cleft	Cuteness	3
SO08191983	3M4	Haem	Cuteness	2
SO08191983	3M5	Strab	Cuteness	1
SO08191983	5F4	Norm	Cuteness	1
SO08191983	5F7	Cleft	Cuteness	3
SO08191983	5M1	Haem	Cuteness	1
SO08191983	5M3	Strab	Cuteness	4
SO08191983	5M4	Norm	Cuteness	4
SO08191983	5M5	Cleft	Cuteness	1
SO08191983	5M6	Haem	Cuteness	2
SO08191983	7F1	Strab	Cuteness	3
SO08191983	7F3	Norm	Cuteness	5
SO08191983	7F4	Cleft	Cuteness	2
SO08191983	7F5	Haem	Cuteness	4
SO08191983	7F6	Strab	Cuteness	1
SO08191983	7M1	Norm	Cuteness	5
SO08191983	7M2	Cleft	Cuteness	4
SO08191983	7M3	Haem	Cuteness	1
SO08191983	7M4	Strab	Cuteness	1
SO08191983	7M5	Norm	Cuteness	7
SO08191983	9F2	Cleft	Cuteness	2
SO08191983	9F3	Haem	Cuteness	5
SO08191983	9F4	Strab	Cuteness	1
SO08191983	9F5	Norm	Cuteness	4
SO08191983	9M1	Cleft	Cuteness	1
SO08191983	9M3	Haem	Cuteness	3
SO08191983	9M4	Strab	Cuteness	1
SO08191983	9M7	Norm	Cuteness	7
SO08191983	9M8	Cleft	Cuteness	2
MA04071975	11F2	Cleft	Cuteness	3
MA04071975	11F3	Haem	Cuteness	4
MA04071975	11F4	Strab	Cuteness	5
MA04071975	11F6	Norm	Cuteness	6
MA04071975	11M2	Cleft	Cuteness	5
MA04071975	11M3	Haem	Cuteness	4
MA04071975	11M6	Strab	Cuteness	4
MA04071975	11M7	Norm	Cuteness	6
MA04071975	13F7	Cleft	Cuteness	3
MA04071975	13M1	Haem	Cuteness	4
MA04071975	13M2	Strab	Cuteness	3
MA04071975	13M3	Norm	Cuteness	5
MA04071975	13M4	Cleft	Cuteness	5
MA04071975	13M5	Haem	Cuteness	4
MA04071975	3F1	Strab	Cuteness	4
MA04071975	3F2	Norm	Cuteness	5
MA04071975	3F3	Cleft	Cuteness	4
MA04071975	3F4	Haem	Cuteness	4
MA04071975	3M1	Strab	Cuteness	3
MA04071975	3M2	Norm	Cuteness	5
MA04071975	3M3	Cleft	Cuteness	4
MA04071975	3M4	Haem	Cuteness	5
MA04071975	3M5	Strab	Cuteness	4
MA04071975	5F4	Norm	Cuteness	6
MA04071975	5F7	Cleft	Cuteness	4
MA04071975	5M1	Haem	Cuteness	4
MA04071975	5M3	Strab	Cuteness	3
MA04071975	5M4	Norm	Cuteness	5
MA04071975	5M5	Cleft	Cuteness	4
MA04071975	5M6	Haem	Cuteness	4
MA04071975	7F1	Strab	Cuteness	4
MA04071975	7F3	Norm	Cuteness	5
MA04071975	7F4	Cleft	Cuteness	5
MA04071975	7F5	Haem	Cuteness	5
MA04071975	7F6	Strab	Cuteness	3
MA04071975	7M1	Norm	Cuteness	4
MA04071975	7M2	Cleft	Cuteness	4
MA04071975	7M3	Haem	Cuteness	4
MA04071975	7M4	Strab	Cuteness	3
MA04071975	7M5	Norm	Cuteness	6
MA04071975	9F2	Cleft	Cuteness	5
MA04071975	9F3	Haem	Cuteness	5
MA04071975	9F4	Strab	Cuteness	4
MA04071975	9F5	Norm	Cuteness	6
MA04071975	9M1	Cleft	Cuteness	3
MA04071975	9M3	Haem	Cuteness	4
MA04071975	9M4	Strab	Cuteness	3
MA04071975	9M7	Norm	Cuteness	5
MA04071975	9M8	Cleft	Cuteness	4
jb04101963	11F2	Cleft	Cuteness	2
jb04101963	11F3	Haem	Cuteness	4
jb04101963	11F4	Strab	Cuteness	3
jb04101963	11F6	Norm	Cuteness	3
jb04101963	11M2	Cleft	Cuteness	3
jb04101963	11M3	Haem	Cuteness	4
jb04101963	11M6	Strab	Cuteness	3
jb04101963	11M7	Norm	Cuteness	5
jb04101963	13F7	Cleft	Cuteness	2
jb04101963	13M1	Haem	Cuteness	2
jb04101963	13M2	Strab	Cuteness	3
jb04101963	13M3	Norm	Cuteness	3
jb04101963	13M4	Cleft	Cuteness	3
jb04101963	13M5	Haem	Cuteness	2
jb04101963	3F1	Strab	Cuteness	2
jb04101963	3F2	Norm	Cuteness	5
jb04101963	3F3	Cleft	Cuteness	3
jb04101963	3F4	Haem	Cuteness	3
jb04101963	3M1	Strab	Cuteness	3
jb04101963	3M2	Norm	Cuteness	5
jb04101963	3M3	Cleft	Cuteness	2
jb04101963	3M4	Haem	Cuteness	5
jb04101963	3M5	Strab	Cuteness	2
jb04101963	5F4	Norm	Cuteness	4
jb04101963	5F7	Cleft	Cuteness	4
jb04101963	5M1	Haem	Cuteness	4
jb04101963	5M3	Strab	Cuteness	4
jb04101963	5M4	Norm	Cuteness	4
jb04101963	5M5	Cleft	Cuteness	2
jb04101963	5M6	Haem	Cuteness	4
jb04101963	7F1	Strab	Cuteness	2
jb04101963	7F3	Norm	Cuteness	6
jb04101963	7F4	Cleft	Cuteness	3
jb04101963	7F5	Haem	Cuteness	5
jb04101963	7F6	Strab	Cuteness	3
jb04101963	7M1	Norm	Cuteness	5
jb04101963	7M2	Cleft	Cuteness	3
jb04101963	7M3	Haem	Cuteness	3
jb04101963	7M4	Strab	Cuteness	2
jb04101963	7M5	Norm	Cuteness	4
jb04101963	9F2	Cleft	Cuteness	3
jb04101963	9F3	Haem	Cuteness	5
jb04101963	9F4	Strab	Cuteness	2
jb04101963	9F5	Norm	Cuteness	4
jb04101963	9M1	Cleft	Cuteness	1
jb04101963	9M3	Haem	Cuteness	4
jb04101963	9M4	Strab	Cuteness	4
jb04101963	9M7	Norm	Cuteness	5
jb04101963	9M8	Cleft	Cuteness	2
JK10061981	11F2	Cleft	Cuteness	2
JK10061981	11F3	Haem	Cuteness	3
JK10061981	11F4	Strab	Cuteness	4
JK10061981	11F6	Norm	Cuteness	4
JK10061981	11M2	Cleft	Cuteness	3
JK10061981	11M3	Haem	Cuteness	3
JK10061981	11M6	Strab	Cuteness	3
JK10061981	11M7	Norm	Cuteness	4
JK10061981	13F7	Cleft	Cuteness	2
JK10061981	13M1	Haem	Cuteness	3
JK10061981	13M2	Strab	Cuteness	3
JK10061981	13M3	Norm	Cuteness	4
JK10061981	13M4	Cleft	Cuteness	2
JK10061981	13M5	Haem	Cuteness	4
JK10061981	3F1	Strab	Cuteness	2
JK10061981	3F2	Norm	Cuteness	4
JK10061981	3F3	Cleft	Cuteness	2
JK10061981	3F4	Haem	Cuteness	2
JK10061981	3M1	Strab	Cuteness	2
JK10061981	3M2	Norm	Cuteness	4
JK10061981	3M3	Cleft	Cuteness	2
JK10061981	3M4	Haem	Cuteness	2
JK10061981	3M5	Strab	Cuteness	2
JK10061981	5F4	Norm	Cuteness	4
JK10061981	5F7	Cleft	Cuteness	2
JK10061981	5M1	Haem	Cuteness	2
JK10061981	5M3	Strab	Cuteness	2
JK10061981	5M4	Norm	Cuteness	3
JK10061981	5M5	Cleft	Cuteness	2
JK10061981	5M6	Haem	Cuteness	3
JK10061981	7F1	Strab	Cuteness	2
JK10061981	7F3	Norm	Cuteness	3
JK10061981	7F4	Cleft	Cuteness	4
JK10061981	7F5	Haem	Cuteness	3
JK10061981	7F6	Strab	Cuteness	2
JK10061981	7M1	Norm	Cuteness	4
JK10061981	7M2	Cleft	Cuteness	2
JK10061981	7M3	Haem	Cuteness	3
JK10061981	7M4	Strab	Cuteness	1
JK10061981	7M5	Norm	Cuteness	4
JK10061981	9F2	Cleft	Cuteness	2
JK10061981	9F3	Haem	Cuteness	2
JK10061981	9F4	Strab	Cuteness	2
JK10061981	9F5	Norm	Cuteness	5
JK10061981	9M1	Cleft	Cuteness	2
JK10061981	9M3	Haem	Cuteness	2
JK10061981	9M4	Strab	Cuteness	3
JK10061981	9M7	Norm	Cuteness	4
JK10061981	9M8	Cleft	Cuteness	1
ag07061976	11F2	Cleft	Cuteness	2
ag07061976	11F3	Haem	Cuteness	2
ag07061976	11F4	Strab	Cuteness	3
ag07061976	11F6	Norm	Cuteness	5
ag07061976	11M2	Cleft	Cuteness	2
ag07061976	11M3	Haem	Cuteness	2
ag07061976	11M6	Strab	Cuteness	3
ag07061976	11M7	Norm	Cuteness	2
ag07061976	13F7	Cleft	Cuteness	2
ag07061976	13M1	Haem	Cuteness	2
ag07061976	13M2	Strab	Cuteness	3
ag07061976	13M3	Norm	Cuteness	4
ag07061976	13M4	Cleft	Cuteness	2
ag07061976	13M5	Haem	Cuteness	2
ag07061976	3F1	Strab	Cuteness	3
ag07061976	3F2	Norm	Cuteness	5
ag07061976	3F3	Cleft	Cuteness	2
ag07061976	3F4	Haem	Cuteness	2
ag07061976	3M1	Strab	Cuteness	3
ag07061976	3M2	Norm	Cuteness	4
ag07061976	3M3	Cleft	Cuteness	4
ag07061976	3M4	Haem	Cuteness	2
ag07061976	3M5	Strab	Cuteness	4
ag07061976	5F4	Norm	Cuteness	5
ag07061976	5F7	Cleft	Cuteness	4
ag07061976	5M1	Haem	Cuteness	2
ag07061976	5M3	Strab	Cuteness	3
ag07061976	5M4	Norm	Cuteness	5
ag07061976	5M5	Cleft	Cuteness	2
ag07061976	5M6	Haem	Cuteness	2
ag07061976	7F1	Strab	Cuteness	3
ag07061976	7F3	Norm	Cuteness	5
ag07061976	7F4	Cleft	Cuteness	2
ag07061976	7F5	Haem	Cuteness	2
ag07061976	7F6	Strab	Cuteness	3
ag07061976	7M1	Norm	Cuteness	4
ag07061976	7M2	Cleft	Cuteness	2
ag07061976	7M3	Haem	Cuteness	2
ag07061976	7M4	Strab	Cuteness	3
ag07061976	7M5	Norm	Cuteness	5
ag07061976	9F2	Cleft	Cuteness	2
ag07061976	9F3	Haem	Cuteness	2
ag07061976	9F4	Strab	Cuteness	3
ag07061976	9F5	Norm	Cuteness	4
ag07061976	9M1	Cleft	Cuteness	2
ag07061976	9M3	Haem	Cuteness	2
ag07061976	9M4	Strab	Cuteness	4
ag07061976	9M7	Norm	Cuteness	4
ag07061976	9M8	Cleft	Cuteness	2
YP10311967	11F2	Cleft	Cuteness	1
YP10311967	11F3	Haem	Cuteness	1
YP10311967	11F4	Strab	Cuteness	2
YP10311967	11F6	Norm	Cuteness	2
YP10311967	11M2	Cleft	Cuteness	2
YP10311967	11M3	Haem	Cuteness	1
YP10311967	11M6	Strab	Cuteness	3
YP10311967	11M7	Norm	Cuteness	2
YP10311967	13F7	Cleft	Cuteness	2
YP10311967	13M1	Haem	Cuteness	3
YP10311967	13M2	Strab	Cuteness	1
YP10311967	13M3	Norm	Cuteness	2
YP10311967	13M4	Cleft	Cuteness	3
YP10311967	13M5	Haem	Cuteness	3
YP10311967	3F1	Strab	Cuteness	2
YP10311967	3F2	Norm	Cuteness	4
YP10311967	3F3	Cleft	Cuteness	3
YP10311967	3F4	Haem	Cuteness	1
YP10311967	3M1	Strab	Cuteness	1
YP10311967	3M2	Norm	Cuteness	2
YP10311967	3M3	Cleft	Cuteness	3
YP10311967	3M4	Haem	Cuteness	1
YP10311967	3M5	Strab	Cuteness	1
YP10311967	5F4	Norm	Cuteness	3
YP10311967	5F7	Cleft	Cuteness	4
YP10311967	5M1	Haem	Cuteness	2
YP10311967	5M3	Strab	Cuteness	3
YP10311967	5M4	Norm	Cuteness	2
YP10311967	5M5	Cleft	Cuteness	3
YP10311967	5M6	Haem	Cuteness	3
YP10311967	7F1	Strab	Cuteness	1
YP10311967	7F3	Norm	Cuteness	3
YP10311967	7F4	Cleft	Cuteness	2
YP10311967	7F5	Haem	Cuteness	3
YP10311967	7F6	Strab	Cuteness	1
YP10311967	7M1	Norm	Cuteness	4
YP10311967	7M2	Cleft	Cuteness	3
YP10311967	7M3	Haem	Cuteness	3
YP10311967	7M4	Strab	Cuteness	3
YP10311967	7M5	Norm	Cuteness	4
YP10311967	9F2	Cleft	Cuteness	1
YP10311967	9F3	Haem	Cuteness	3
YP10311967	9F4	Strab	Cuteness	2
YP10311967	9F5	Norm	Cuteness	3
YP10311967	9M1	Cleft	Cuteness	1
YP10311967	9M3	Haem	Cuteness	2
YP10311967	9M4	Strab	Cuteness	2
YP10311967	9M7	Norm	Cuteness	2
YP10311967	9M8	Cleft	Cuteness	3
EW01031984	11F2	Cleft	Cuteness	2
EW01031984	11F3	Haem	Cuteness	4
EW01031984	11F4	Strab	Cuteness	4
EW01031984	11F6	Norm	Cuteness	6
EW01031984	11M2	Cleft	Cuteness	3
EW01031984	11M3	Haem	Cuteness	5
EW01031984	11M6	Strab	Cuteness	4
EW01031984	11M7	Norm	Cuteness	6
EW01031984	13F7	Cleft	Cuteness	2
EW01031984	13M1	Haem	Cuteness	4
EW01031984	13M2	Strab	Cuteness	1
EW01031984	13M3	Norm	Cuteness	4
EW01031984	13M4	Cleft	Cuteness	5
EW01031984	13M5	Haem	Cuteness	2
EW01031984	3F1	Strab	Cuteness	7
EW01031984	3F2	Norm	Cuteness	7
EW01031984	3F3	Cleft	Cuteness	4
EW01031984	3F4	Haem	Cuteness	5
EW01031984	3M1	Strab	Cuteness	6
EW01031984	3M2	Norm	Cuteness	5
EW01031984	3M3	Cleft	Cuteness	4
EW01031984	3M4	Haem	Cuteness	7
EW01031984	3M5	Strab	Cuteness	1
EW01031984	5F4	Norm	Cuteness	4
EW01031984	5F7	Cleft	Cuteness	5
EW01031984	5M1	Haem	Cuteness	3
EW01031984	5M3	Strab	Cuteness	7
EW01031984	5M4	Norm	Cuteness	2
EW01031984	5M5	Cleft	Cuteness	1
EW01031984	5M6	Haem	Cuteness	6
EW01031984	7F1	Strab	Cuteness	5
EW01031984	7F3	Norm	Cuteness	6
EW01031984	7F4	Cleft	Cuteness	5
EW01031984	7F5	Haem	Cuteness	3
EW01031984	7F6	Strab	Cuteness	3
EW01031984	7M1	Norm	Cuteness	4
EW01031984	7M2	Cleft	Cuteness	3
EW01031984	7M3	Haem	Cuteness	5
EW01031984	7M4	Strab	Cuteness	5
EW01031984	7M5	Norm	Cuteness	7
EW01031984	9F2	Cleft	Cuteness	4
EW01031984	9F3	Haem	Cuteness	6
EW01031984	9F4	Strab	Cuteness	5
EW01031984	9F5	Norm	Cuteness	2
EW01031984	9M1	Cleft	Cuteness	1
EW01031984	9M3	Haem	Cuteness	4
EW01031984	9M4	Strab	Cuteness	1
EW01031984	9M7	Norm	Cuteness	4
EW01031984	9M8	Cleft	Cuteness	5
ED03261989	11F2	Cleft	Cuteness	1
ED03261989	11F3	Haem	Cuteness	3
ED03261989	11F4	Strab	Cuteness	3
ED03261989	11F6	Norm	Cuteness	3
ED03261989	11M2	Cleft	Cuteness	2
ED03261989	11M3	Haem	Cuteness	2
ED03261989	11M6	Strab	Cuteness	1
ED03261989	11M7	Norm	Cuteness	2
ED03261989	13F7	Cleft	Cuteness	1
ED03261989	13M1	Haem	Cuteness	2
ED03261989	13M2	Strab	Cuteness	2
ED03261989	13M3	Norm	Cuteness	1
ED03261989	13M4	Cleft	Cuteness	1
ED03261989	13M5	Haem	Cuteness	2
ED03261989	3F1	Strab	Cuteness	1
ED03261989	3F2	Norm	Cuteness	3
ED03261989	3F3	Cleft	Cuteness	1
ED03261989	3F4	Haem	Cuteness	2
ED03261989	3M1	Strab	Cuteness	1
ED03261989	3M2	Norm	Cuteness	5
ED03261989	3M3	Cleft	Cuteness	1
ED03261989	3M4	Haem	Cuteness	1
ED03261989	3M5	Strab	Cuteness	1
ED03261989	5F4	Norm	Cuteness	3
ED03261989	5F7	Cleft	Cuteness	4
ED03261989	5M1	Haem	Cuteness	1
ED03261989	5M3	Strab	Cuteness	1
ED03261989	5M4	Norm	Cuteness	4
ED03261989	5M5	Cleft	Cuteness	1
ED03261989	5M6	Haem	Cuteness	4
ED03261989	7F1	Strab	Cuteness	1
ED03261989	7F3	Norm	Cuteness	1
ED03261989	7F4	Cleft	Cuteness	3
ED03261989	7F5	Haem	Cuteness	3
ED03261989	7F6	Strab	Cuteness	1
ED03261989	7M1	Norm	Cuteness	3
ED03261989	7M2	Cleft	Cuteness	2
ED03261989	7M3	Haem	Cuteness	1
ED03261989	7M4	Strab	Cuteness	1
ED03261989	7M5	Norm	Cuteness	1
ED03261989	9F2	Cleft	Cuteness	1
ED03261989	9F3	Haem	Cuteness	3
ED03261989	9F4	Strab	Cuteness	2
ED03261989	9F5	Norm	Cuteness	2
ED03261989	9M1	Cleft	Cuteness	1
ED03261989	9M3	Haem	Cuteness	3
ED03261989	9M4	Strab	Cuteness	1
ED03261989	9M7	Norm	Cuteness	4
ED03261989	9M8	Cleft	Cuteness	1
JE12171970	11F2	Cleft	Cuteness	5
JE12171970	11F3	Haem	Cuteness	4
JE12171970	11F4	Strab	Cuteness	4
JE12171970	11F6	Norm	Cuteness	4
JE12171970	11M2	Cleft	Cuteness	3
JE12171970	11M3	Haem	Cuteness	4
JE12171970	11M6	Strab	Cuteness	4
JE12171970	11M7	Norm	Cuteness	5
JE12171970	13F7	Cleft	Cuteness	2
JE12171970	13M1	Haem	Cuteness	4
JE12171970	13M2	Strab	Cuteness	3
JE12171970	13M3	Norm	Cuteness	3
JE12171970	13M4	Cleft	Cuteness	3
JE12171970	13M5	Haem	Cuteness	3
JE12171970	3F1	Strab	Cuteness	4
JE12171970	3F2	Norm	Cuteness	4
JE12171970	3F3	Cleft	Cuteness	4
JE12171970	3F4	Haem	Cuteness	4
JE12171970	3M1	Strab	Cuteness	3
JE12171970	3M2	Norm	Cuteness	4
JE12171970	3M3	Cleft	Cuteness	3
JE12171970	3M4	Haem	Cuteness	4
JE12171970	3M5	Strab	Cuteness	3
JE12171970	5F4	Norm	Cuteness	3
JE12171970	5F7	Cleft	Cuteness	3
JE12171970	5M1	Haem	Cuteness	4
JE12171970	5M3	Strab	Cuteness	4
JE12171970	5M4	Norm	Cuteness	2
JE12171970	5M5	Cleft	Cuteness	3
JE12171970	5M6	Haem	Cuteness	4
JE12171970	7F1	Strab	Cuteness	5
JE12171970	7F3	Norm	Cuteness	3
JE12171970	7F4	Cleft	Cuteness	4
JE12171970	7F5	Haem	Cuteness	4
JE12171970	7F6	Strab	Cuteness	2
JE12171970	7M1	Norm	Cuteness	4
JE12171970	7M2	Cleft	Cuteness	3
JE12171970	7M3	Haem	Cuteness	3
JE12171970	7M4	Strab	Cuteness	4
JE12171970	7M5	Norm	Cuteness	3
JE12171970	9F2	Cleft	Cuteness	5
JE12171970	9F3	Haem	Cuteness	4
JE12171970	9F4	Strab	Cuteness	4
JE12171970	9F5	Norm	Cuteness	5
JE12171970	9M1	Cleft	Cuteness	2
JE12171970	9M3	Haem	Cuteness	4
JE12171970	9M4	Strab	Cuteness	4
JE12171970	9M7	Norm	Cuteness	3
JE12171970	9M8	Cleft	Cuteness	3
rh08121981	11F2	Cleft	Cuteness	2
rh08121981	11F3	Haem	Cuteness	2
rh08121981	11F4	Strab	Cuteness	2
rh08121981	11F6	Norm	Cuteness	5
rh08121981	11M2	Cleft	Cuteness	2
rh08121981	11M3	Haem	Cuteness	2
rh08121981	11M6	Strab	Cuteness	2
rh08121981	11M7	Norm	Cuteness	4
rh08121981	13F7	Cleft	Cuteness	2
rh08121981	13M1	Haem	Cuteness	2
rh08121981	13M2	Strab	Cuteness	2
rh08121981	13M3	Norm	Cuteness	2
rh08121981	13M4	Cleft	Cuteness	2
rh08121981	13M5	Haem	Cuteness	2
rh08121981	3F1	Strab	Cuteness	2
rh08121981	3F2	Norm	Cuteness	7
rh08121981	3F3	Cleft	Cuteness	2
rh08121981	3F4	Haem	Cuteness	2
rh08121981	3M1	Strab	Cuteness	2
rh08121981	3M2	Norm	Cuteness	4
rh08121981	3M3	Cleft	Cuteness	2
rh08121981	3M4	Haem	Cuteness	1
rh08121981	3M5	Strab	Cuteness	2
rh08121981	5F4	Norm	Cuteness	2
rh08121981	5F7	Cleft	Cuteness	2
rh08121981	5M1	Haem	Cuteness	2
rh08121981	5M3	Strab	Cuteness	2
rh08121981	5M4	Norm	Cuteness	3
rh08121981	5M5	Cleft	Cuteness	2
rh08121981	5M6	Haem	Cuteness	2
rh08121981	7F1	Strab	Cuteness	2
rh08121981	7F3	Norm	Cuteness	5
rh08121981	7F4	Cleft	Cuteness	2
rh08121981	7F5	Haem	Cuteness	2
rh08121981	7F6	Strab	Cuteness	2
rh08121981	7M1	Norm	Cuteness	3
rh08121981	7M2	Cleft	Cuteness	2
rh08121981	7M3	Haem	Cuteness	2
rh08121981	7M4	Strab	Cuteness	2
rh08121981	7M5	Norm	Cuteness	4
rh08121981	9F2	Cleft	Cuteness	2
rh08121981	9F3	Haem	Cuteness	2
rh08121981	9F4	Strab	Cuteness	2
rh08121981	9F5	Norm	Cuteness	5
rh08121981	9M1	Cleft	Cuteness	1
rh08121981	9M3	Haem	Cuteness	2
rh08121981	9M4	Strab	Cuteness	2
rh08121981	9M7	Norm	Cuteness	4
rh08121981	9M8	Cleft	Cuteness	2
SG07061991	11F2	Cleft	Cuteness	1
SG07061991	11F3	Haem	Cuteness	2
SG07061991	11F4	Strab	Cuteness	1
SG07061991	11F6	Norm	Cuteness	3
SG07061991	11M2	Cleft	Cuteness	1
SG07061991	11M3	Haem	Cuteness	3
SG07061991	11M6	Strab	Cuteness	2
SG07061991	11M7	Norm	Cuteness	3
SG07061991	13F7	Cleft	Cuteness	1
SG07061991	13M1	Haem	Cuteness	2
SG07061991	13M2	Strab	Cuteness	2
SG07061991	13M3	Norm	Cuteness	3
SG07061991	13M4	Cleft	Cuteness	1
SG07061991	13M5	Haem	Cuteness	2
SG07061991	3F1	Strab	Cuteness	1
SG07061991	3F2	Norm	Cuteness	5
SG07061991	3F3	Cleft	Cuteness	1
SG07061991	3F4	Haem	Cuteness	1
SG07061991	3M1	Strab	Cuteness	2
SG07061991	3M2	Norm	Cuteness	4
SG07061991	3M3	Cleft	Cuteness	2
SG07061991	3M4	Haem	Cuteness	2
SG07061991	3M5	Strab	Cuteness	2
SG07061991	5F4	Norm	Cuteness	4
SG07061991	5F7	Cleft	Cuteness	3
SG07061991	5M1	Haem	Cuteness	2
SG07061991	5M3	Strab	Cuteness	2
SG07061991	5M4	Norm	Cuteness	4
SG07061991	5M5	Cleft	Cuteness	1
SG07061991	5M6	Haem	Cuteness	2
SG07061991	7F1	Strab	Cuteness	2
SG07061991	7F3	Norm	Cuteness	4
SG07061991	7F4	Cleft	Cuteness	1
SG07061991	7F5	Haem	Cuteness	3
SG07061991	7F6	Strab	Cuteness	1
SG07061991	7M1	Norm	Cuteness	4
SG07061991	7M2	Cleft	Cuteness	1
SG07061991	7M3	Haem	Cuteness	1
SG07061991	7M4	Strab	Cuteness	2
SG07061991	7M5	Norm	Cuteness	5
SG07061991	9F2	Cleft	Cuteness	1
SG07061991	9F3	Haem	Cuteness	3
SG07061991	9F4	Strab	Cuteness	2
SG07061991	9F5	Norm	Cuteness	4
SG07061991	9M1	Cleft	Cuteness	1
SG07061991	9M3	Haem	Cuteness	2
SG07061991	9M4	Strab	Cuteness	1
SG07061991	9M7	Norm	Cuteness	2
SG07061991	9M8	Cleft	Cuteness	2
DN01141980	11F2	Cleft	Cuteness	2
DN01141980	11F3	Haem	Cuteness	3
DN01141980	11F4	Strab	Cuteness	1
DN01141980	11F6	Norm	Cuteness	4
DN01141980	11M2	Cleft	Cuteness	2
DN01141980	11M3	Haem	Cuteness	3
DN01141980	11M6	Strab	Cuteness	2
DN01141980	11M7	Norm	Cuteness	5
DN01141980	13F7	Cleft	Cuteness	2
DN01141980	13M1	Haem	Cuteness	3
DN01141980	13M2	Strab	Cuteness	3
DN01141980	13M3	Norm	Cuteness	3
DN01141980	13M4	Cleft	Cuteness	2
DN01141980	13M5	Haem	Cuteness	3
DN01141980	3F1	Strab	Cuteness	2
DN01141980	3F2	Norm	Cuteness	5
DN01141980	3F3	Cleft	Cuteness	2
DN01141980	3F4	Haem	Cuteness	3
DN01141980	3M1	Strab	Cuteness	2
DN01141980	3M2	Norm	Cuteness	5
DN01141980	3M3	Cleft	Cuteness	2
DN01141980	3M4	Haem	Cuteness	2
DN01141980	3M5	Strab	Cuteness	1
DN01141980	5F4	Norm	Cuteness	4
DN01141980	5F7	Cleft	Cuteness	2
DN01141980	5M1	Haem	Cuteness	3
DN01141980	5M3	Strab	Cuteness	2
DN01141980	5M4	Norm	Cuteness	4
DN01141980	5M5	Cleft	Cuteness	2
DN01141980	5M6	Haem	Cuteness	4
DN01141980	7F1	Strab	Cuteness	2
DN01141980	7F3	Norm	Cuteness	4
DN01141980	7F4	Cleft	Cuteness	2
DN01141980	7F5	Haem	Cuteness	3
DN01141980	7F6	Strab	Cuteness	2
DN01141980	7M1	Norm	Cuteness	3
DN01141980	7M2	Cleft	Cuteness	2
DN01141980	7M3	Haem	Cuteness	2
DN01141980	7M4	Strab	Cuteness	2
DN01141980	7M5	Norm	Cuteness	5
DN01141980	9F2	Cleft	Cuteness	2
DN01141980	9F3	Haem	Cuteness	3
DN01141980	9F4	Strab	Cuteness	2
DN01141980	9F5	Norm	Cuteness	4
DN01141980	9M1	Cleft	Cuteness	2
DN01141980	9M3	Haem	Cuteness	3
DN01141980	9M4	Strab	Cuteness	2
DN01141980	9M7	Norm	Cuteness	3
DN01141980	9M8	Cleft	Cuteness	2
FW06121993	11F2	Cleft	Cuteness	4
FW06121993	11F3	Haem	Cuteness	3
FW06121993	11F4	Strab	Cuteness	5
FW06121993	11F6	Norm	Cuteness	5
FW06121993	11M2	Cleft	Cuteness	4
FW06121993	11M3	Haem	Cuteness	4
FW06121993	11M6	Strab	Cuteness	5
FW06121993	11M7	Norm	Cuteness	5
FW06121993	13F7	Cleft	Cuteness	5
FW06121993	13M1	Haem	Cuteness	4
FW06121993	13M2	Strab	Cuteness	5
FW06121993	13M3	Norm	Cuteness	4
FW06121993	13M4	Cleft	Cuteness	4
FW06121993	13M5	Haem	Cuteness	3
FW06121993	3F1	Strab	Cuteness	5
FW06121993	3F2	Norm	Cuteness	5
FW06121993	3F3	Cleft	Cuteness	5
FW06121993	3F4	Haem	Cuteness	4
FW06121993	3M1	Strab	Cuteness	4
FW06121993	3M2	Norm	Cuteness	4
FW06121993	3M3	Cleft	Cuteness	4
FW06121993	3M4	Haem	Cuteness	4
FW06121993	3M5	Strab	Cuteness	3
FW06121993	5F4	Norm	Cuteness	4
FW06121993	5F7	Cleft	Cuteness	5
FW06121993	5M1	Haem	Cuteness	3
FW06121993	5M3	Strab	Cuteness	4
FW06121993	5M4	Norm	Cuteness	4
FW06121993	5M5	Cleft	Cuteness	4
FW06121993	5M6	Haem	Cuteness	4
FW06121993	7F1	Strab	Cuteness	5
FW06121993	7F3	Norm	Cuteness	4
FW06121993	7F4	Cleft	Cuteness	4
FW06121993	7F5	Haem	Cuteness	4
FW06121993	7F6	Strab	Cuteness	5
FW06121993	7M1	Norm	Cuteness	6
FW06121993	7M2	Cleft	Cuteness	5
FW06121993	7M3	Haem	Cuteness	5
FW06121993	7M4	Strab	Cuteness	4
FW06121993	7M5	Norm	Cuteness	6
FW06121993	9F2	Cleft	Cuteness	4
FW06121993	9F3	Haem	Cuteness	3
FW06121993	9F4	Strab	Cuteness	5
FW06121993	9F5	Norm	Cuteness	3
FW06121993	9M1	Cleft	Cuteness	3
FW06121993	9M3	Haem	Cuteness	3
FW06121993	9M4	Strab	Cuteness	4
FW06121993	9M7	Norm	Cuteness	4
FW06121993	9M8	Cleft	Cuteness	5
BR02171981	11F2	Cleft	Cuteness	1
BR02171981	11F3	Haem	Cuteness	1
BR02171981	11F4	Strab	Cuteness	1
BR02171981	11F6	Norm	Cuteness	2
BR02171981	11M2	Cleft	Cuteness	1
BR02171981	11M3	Haem	Cuteness	1
BR02171981	11M6	Strab	Cuteness	1
BR02171981	11M7	Norm	Cuteness	2
BR02171981	13F7	Cleft	Cuteness	1
BR02171981	13M1	Haem	Cuteness	1
BR02171981	13M2	Strab	Cuteness	1
BR02171981	13M3	Norm	Cuteness	3
BR02171981	13M4	Cleft	Cuteness	1
BR02171981	13M5	Haem	Cuteness	1
BR02171981	3F1	Strab	Cuteness	1
BR02171981	3F2	Norm	Cuteness	4
BR02171981	3F3	Cleft	Cuteness	1
BR02171981	3F4	Haem	Cuteness	1
BR02171981	3M1	Strab	Cuteness	1
BR02171981	3M2	Norm	Cuteness	3
BR02171981	3M3	Cleft	Cuteness	1
BR02171981	3M4	Haem	Cuteness	1
BR02171981	3M5	Strab	Cuteness	1
BR02171981	5F4	Norm	Cuteness	1
BR02171981	5F7	Cleft	Cuteness	1
BR02171981	5M1	Haem	Cuteness	1
BR02171981	5M3	Strab	Cuteness	1
BR02171981	5M4	Norm	Cuteness	1
BR02171981	5M5	Cleft	Cuteness	1
BR02171981	5M6	Haem	Cuteness	1
BR02171981	7F1	Strab	Cuteness	1
BR02171981	7F3	Norm	Cuteness	2
BR02171981	7F4	Cleft	Cuteness	1
BR02171981	7F5	Haem	Cuteness	1
BR02171981	7F6	Strab	Cuteness	1
BR02171981	7M1	Norm	Cuteness	2
BR02171981	7M2	Cleft	Cuteness	1
BR02171981	7M3	Haem	Cuteness	1
BR02171981	7M4	Strab	Cuteness	1
BR02171981	7M5	Norm	Cuteness	2
BR02171981	9F2	Cleft	Cuteness	1
BR02171981	9F3	Haem	Cuteness	1
BR02171981	9F4	Strab	Cuteness	1
BR02171981	9F5	Norm	Cuteness	5
BR02171981	9M1	Cleft	Cuteness	1
BR02171981	9M3	Haem	Cuteness	1
BR02171981	9M4	Strab	Cuteness	1
BR02171981	9M7	Norm	Cuteness	4
BR02171981	9M8	Cleft	Cuteness	1
AB11161994	11F2	Cleft	Cuteness	4
AB11161994	11F3	Haem	Cuteness	3
AB11161994	11F4	Strab	Cuteness	4
AB11161994	11F6	Norm	Cuteness	5
AB11161994	11M2	Cleft	Cuteness	4
AB11161994	11M3	Haem	Cuteness	6
AB11161994	11M6	Strab	Cuteness	6
AB11161994	11M7	Norm	Cuteness	5
AB11161994	13F7	Cleft	Cuteness	3
AB11161994	13M1	Haem	Cuteness	7
AB11161994	13M2	Strab	Cuteness	4
AB11161994	13M3	Norm	Cuteness	3
AB11161994	13M4	Cleft	Cuteness	6
AB11161994	13M5	Haem	Cuteness	2
AB11161994	3F1	Strab	Cuteness	6
AB11161994	3F2	Norm	Cuteness	5
AB11161994	3F3	Cleft	Cuteness	5
AB11161994	3F4	Haem	Cuteness	3
AB11161994	3M1	Strab	Cuteness	5
AB11161994	3M2	Norm	Cuteness	5
AB11161994	3M3	Cleft	Cuteness	4
AB11161994	3M4	Haem	Cuteness	3
AB11161994	3M5	Strab	Cuteness	2
AB11161994	5F4	Norm	Cuteness	6
AB11161994	5F7	Cleft	Cuteness	6
AB11161994	5M1	Haem	Cuteness	5
AB11161994	5M3	Strab	Cuteness	5
AB11161994	5M4	Norm	Cuteness	2
AB11161994	5M5	Cleft	Cuteness	3
AB11161994	5M6	Haem	Cuteness	6
AB11161994	7F1	Strab	Cuteness	4
AB11161994	7F3	Norm	Cuteness	5
AB11161994	7F4	Cleft	Cuteness	2
AB11161994	7F5	Haem	Cuteness	7
AB11161994	7F6	Strab	Cuteness	4
AB11161994	7M1	Norm	Cuteness	3
AB11161994	7M2	Cleft	Cuteness	4
AB11161994	7M3	Haem	Cuteness	5
AB11161994	7M4	Strab	Cuteness	4
AB11161994	7M5	Norm	Cuteness	5
AB11161994	9F2	Cleft	Cuteness	3
AB11161994	9F3	Haem	Cuteness	7
AB11161994	9F4	Strab	Cuteness	4
AB11161994	9F5	Norm	Cuteness	7
AB11161994	9M1	Cleft	Cuteness	4
AB11161994	9M3	Haem	Cuteness	7
AB11161994	9M4	Strab	Cuteness	5
AB11161994	9M7	Norm	Cuteness	4
AB11161994	9M8	Cleft	Cuteness	5
JV05101977	11F2	Haem	Cuteness	2
JV05101977	11F3	Strab	Cuteness	2
JV05101977	11F4	Norm	Cuteness	6
JV05101977	11F6	Cleft	Cuteness	2
JV05101977	11M2	Haem	Cuteness	2
JV05101977	11M3	Strab	Cuteness	2
JV05101977	11M6	Norm	Cuteness	5
JV05101977	11M7	Cleft	Cuteness	1
JV05101977	13F7	Haem	Cuteness	1
JV05101977	13M1	Strab	Cuteness	2
JV05101977	13M2	Norm	Cuteness	5
JV05101977	13M3	Cleft	Cuteness	1
JV05101977	13M4	Haem	Cuteness	3
JV05101977	13M5	Strab	Cuteness	1
JV05101977	3F1	Norm	Cuteness	5
JV05101977	3F2	Cleft	Cuteness	1
JV05101977	3F3	Haem	Cuteness	3
JV05101977	3F4	Strab	Cuteness	2
JV05101977	3M1	Norm	Cuteness	4
JV05101977	3M2	Cleft	Cuteness	2
JV05101977	3M3	Haem	Cuteness	2
JV05101977	3M4	Strab	Cuteness	2
JV05101977	3M5	Norm	Cuteness	4
JV05101977	5F4	Cleft	Cuteness	2
JV05101977	5F7	Haem	Cuteness	4
JV05101977	5M1	Strab	Cuteness	2
JV05101977	5M3	Norm	Cuteness	7
JV05101977	5M4	Cleft	Cuteness	1
JV05101977	5M5	Haem	Cuteness	1
JV05101977	5M6	Strab	Cuteness	1
JV05101977	7F1	Norm	Cuteness	5
JV05101977	7F3	Cleft	Cuteness	2
JV05101977	7F4	Haem	Cuteness	2
JV05101977	7F5	Strab	Cuteness	2
JV05101977	7F6	Norm	Cuteness	6
JV05101977	7M1	Cleft	Cuteness	1
JV05101977	7M2	Haem	Cuteness	2
JV05101977	7M3	Strab	Cuteness	2
JV05101977	7M4	Norm	Cuteness	7
JV05101977	7M5	Cleft	Cuteness	3
JV05101977	9F2	Haem	Cuteness	2
JV05101977	9F3	Strab	Cuteness	2
JV05101977	9F4	Norm	Cuteness	6
JV05101977	9F5	Cleft	Cuteness	2
JV05101977	9M1	Haem	Cuteness	1
JV05101977	9M3	Strab	Cuteness	2
JV05101977	9M4	Norm	Cuteness	5
JV05101977	9M7	Cleft	Cuteness	1
JV05101977	9M8	Haem	Cuteness	2
MB05031991	11F2	Haem	Cuteness	4
MB05031991	11F3	Strab	Cuteness	3
MB05031991	11F4	Norm	Cuteness	5
MB05031991	11F6	Cleft	Cuteness	3
MB05031991	11M2	Haem	Cuteness	5
MB05031991	11M3	Strab	Cuteness	3
MB05031991	11M6	Norm	Cuteness	6
MB05031991	11M7	Cleft	Cuteness	2
MB05031991	13F7	Haem	Cuteness	3
MB05031991	13M1	Strab	Cuteness	4
MB05031991	13M2	Norm	Cuteness	5
MB05031991	13M3	Cleft	Cuteness	2
MB05031991	13M5	Haem	Cuteness	4
MB05031991	13M5	Strab	Cuteness	3
MB05031991	3F1	Norm	Cuteness	2
MB05031991	3F2	Cleft	Cuteness	3
MB05031991	3F3	Haem	Cuteness	4
MB05031991	3F4	Strab	Cuteness	2
MB05031991	3M1	Norm	Cuteness	4
MB05031991	3M2	Cleft	Cuteness	4
MB05031991	3M3	Haem	Cuteness	3
MB05031991	3M4	Strab	Cuteness	1
MB05031991	3M5	Norm	Cuteness	1
MB05031991	5F4	Cleft	Cuteness	2
MB05031991	5F7	Haem	Cuteness	5
MB05031991	5M1	Strab	Cuteness	4
MB05031991	5M3	Norm	Cuteness	7
MB05031991	5M4	Cleft	Cuteness	2
MB05031991	5M5	Haem	Cuteness	4
MB05031991	5M6	Strab	Cuteness	2
MB05031991	7F1	Norm	Cuteness	5
MB05031991	7F3	Cleft	Cuteness	3
MB05031991	7F4	Haem	Cuteness	5
MB05031991	7F5	Strab	Cuteness	4
MB05031991	7F6	Norm	Cuteness	4
MB05031991	7M1	Cleft	Cuteness	3
MB05031991	7M2	Haem	Cuteness	3
MB05031991	7M3	Strab	Cuteness	4
MB05031991	7M4	Norm	Cuteness	5
MB05031991	7M5	Cleft	Cuteness	3
MB05031991	9F2	Haem	Cuteness	4
MB05031991	9F3	Strab	Cuteness	5
MB05031991	9F4	Norm	Cuteness	4
MB05031991	9F5	Cleft	Cuteness	3
MB05031991	9M1	Haem	Cuteness	2
MB05031991	9M3	Strab	Cuteness	3
MB05031991	9M4	Norm	Cuteness	5
MB05031991	9M7	Cleft	Cuteness	3
MB05031991	9M8	Haem	Cuteness	4
ST07101989	11F2	Haem	Cuteness	4
ST07101989	11F3	Strab	Cuteness	2
ST07101989	11F4	Norm	Cuteness	4
ST07101989	11F6	Cleft	Cuteness	1
ST07101989	11M2	Haem	Cuteness	3
ST07101989	11M3	Strab	Cuteness	1
ST07101989	11M6	Norm	Cuteness	6
ST07101989	11M7	Cleft	Cuteness	1
ST07101989	13F7	Haem	Cuteness	1
ST07101989	13M1	Strab	Cuteness	1
ST07101989	13M2	Norm	Cuteness	1
ST07101989	13M3	Cleft	Cuteness	1
ST07101989	13M6	Haem	Cuteness	2
ST07101989	13M5	Strab	Cuteness	1
ST07101989	3F1	Norm	Cuteness	6
ST07101989	3F2	Cleft	Cuteness	2
ST07101989	3F3	Haem	Cuteness	3
ST07101989	3F4	Strab	Cuteness	1
ST07101989	3M1	Norm	Cuteness	4
ST07101989	3M2	Cleft	Cuteness	1
ST07101989	3M3	Haem	Cuteness	1
ST07101989	3M4	Strab	Cuteness	2
ST07101989	3M5	Norm	Cuteness	1
ST07101989	5F4	Cleft	Cuteness	2
ST07101989	5F7	Haem	Cuteness	4
ST07101989	5M1	Strab	Cuteness	1
ST07101989	5M3	Norm	Cuteness	5
ST07101989	5M4	Cleft	Cuteness	1
ST07101989	5M5	Haem	Cuteness	1
ST07101989	5M6	Strab	Cuteness	2
ST07101989	7F1	Norm	Cuteness	7
ST07101989	7F3	Cleft	Cuteness	2
ST07101989	7F4	Haem	Cuteness	2
ST07101989	7F5	Strab	Cuteness	1
ST07101989	7F6	Norm	Cuteness	1
ST07101989	7M1	Cleft	Cuteness	1
ST07101989	7M2	Haem	Cuteness	2
ST07101989	7M3	Strab	Cuteness	1
ST07101989	7M4	Norm	Cuteness	6
ST07101989	7M5	Cleft	Cuteness	1
ST07101989	9F2	Haem	Cuteness	3
ST07101989	9F3	Strab	Cuteness	4
ST07101989	9F4	Norm	Cuteness	5
ST07101989	9F5	Cleft	Cuteness	1
ST07101989	9M1	Haem	Cuteness	1
ST07101989	9M3	Strab	Cuteness	2
ST07101989	9M4	Norm	Cuteness	1
ST07101989	9M7	Cleft	Cuteness	2
ST07101989	9M8	Haem	Cuteness	1
gs05061966	11F2	Haem	Cuteness	4
gs05061966	11F3	Strab	Cuteness	4
gs05061966	11F4	Norm	Cuteness	5
gs05061966	11F6	Cleft	Cuteness	2
gs05061966	11M2	Haem	Cuteness	4
gs05061966	11M3	Strab	Cuteness	2
gs05061966	11M6	Norm	Cuteness	5
gs05061966	11M7	Cleft	Cuteness	2
gs05061966	13F7	Haem	Cuteness	4
gs05061966	13M1	Strab	Cuteness	3
gs05061966	13M2	Norm	Cuteness	6
gs05061966	13M3	Cleft	Cuteness	3
gs05061966	13M7	Haem	Cuteness	5
gs05061966	13M5	Strab	Cuteness	3
gs05061966	3F1	Norm	Cuteness	4
gs05061966	3F2	Cleft	Cuteness	2
gs05061966	3F3	Haem	Cuteness	4
gs05061966	3F4	Strab	Cuteness	4
gs05061966	3M1	Norm	Cuteness	5
gs05061966	3M2	Cleft	Cuteness	2
gs05061966	3M3	Haem	Cuteness	2
gs05061966	3M4	Strab	Cuteness	2
gs05061966	3M5	Norm	Cuteness	4
gs05061966	5F4	Cleft	Cuteness	2
gs05061966	5F7	Haem	Cuteness	4
gs05061966	5M1	Strab	Cuteness	3
gs05061966	5M3	Norm	Cuteness	6
gs05061966	5M4	Cleft	Cuteness	3
gs05061966	5M5	Haem	Cuteness	4
gs05061966	5M6	Strab	Cuteness	3
gs05061966	7F1	Norm	Cuteness	6
gs05061966	7F3	Cleft	Cuteness	3
gs05061966	7F4	Haem	Cuteness	5
gs05061966	7F5	Strab	Cuteness	4
gs05061966	7F6	Norm	Cuteness	6
gs05061966	7M1	Cleft	Cuteness	3
gs05061966	7M2	Haem	Cuteness	4
gs05061966	7M3	Strab	Cuteness	2
gs05061966	7M4	Norm	Cuteness	4
gs05061966	7M5	Cleft	Cuteness	2
gs05061966	9F2	Haem	Cuteness	4
gs05061966	9F3	Strab	Cuteness	4
gs05061966	9F4	Norm	Cuteness	5
gs05061966	9F5	Cleft	Cuteness	3
gs05061966	9M1	Haem	Cuteness	2
gs05061966	9M3	Strab	Cuteness	3
gs05061966	9M4	Norm	Cuteness	3
gs05061966	9M7	Cleft	Cuteness	1
gs05061966	9M8	Haem	Cuteness	4
MW09071993	11F2	Haem	Cuteness	1
MW09071993	11F3	Strab	Cuteness	1
MW09071993	11F4	Norm	Cuteness	1
MW09071993	11F6	Cleft	Cuteness	1
MW09071993	11M2	Haem	Cuteness	1
MW09071993	11M3	Strab	Cuteness	1
MW09071993	11M6	Norm	Cuteness	1
MW09071993	11M7	Cleft	Cuteness	1
MW09071993	13F7	Haem	Cuteness	1
MW09071993	13M1	Strab	Cuteness	1
MW09071993	13M2	Norm	Cuteness	1
MW09071993	13M3	Cleft	Cuteness	1
MW09071993	13M8	Haem	Cuteness	1
MW09071993	13M5	Strab	Cuteness	1
MW09071993	3F1	Norm	Cuteness	2
MW09071993	3F2	Cleft	Cuteness	1
MW09071993	3F3	Haem	Cuteness	1
MW09071993	3F4	Strab	Cuteness	1
MW09071993	3M1	Norm	Cuteness	1
MW09071993	3M2	Cleft	Cuteness	1
MW09071993	3M3	Haem	Cuteness	1
MW09071993	3M4	Strab	Cuteness	1
MW09071993	3M5	Norm	Cuteness	1
MW09071993	5F4	Cleft	Cuteness	1
MW09071993	5F7	Haem	Cuteness	1
MW09071993	5M1	Strab	Cuteness	1
MW09071993	5M3	Norm	Cuteness	1
MW09071993	5M4	Cleft	Cuteness	1
MW09071993	5M5	Haem	Cuteness	1
MW09071993	5M6	Strab	Cuteness	1
MW09071993	7F1	Norm	Cuteness	2
MW09071993	7F3	Cleft	Cuteness	1
MW09071993	7F4	Haem	Cuteness	1
MW09071993	7F5	Strab	Cuteness	1
MW09071993	7F6	Norm	Cuteness	1
MW09071993	7M1	Cleft	Cuteness	1
MW09071993	7M2	Haem	Cuteness	2
MW09071993	7M3	Strab	Cuteness	1
MW09071993	7M4	Norm	Cuteness	2
MW09071993	7M5	Cleft	Cuteness	1
MW09071993	9F2	Haem	Cuteness	1
MW09071993	9F3	Strab	Cuteness	1
MW09071993	9F4	Norm	Cuteness	2
MW09071993	9F5	Cleft	Cuteness	1
MW09071993	9M1	Haem	Cuteness	1
MW09071993	9M3	Strab	Cuteness	1
MW09071993	9M4	Norm	Cuteness	1
MW09071993	9M7	Cleft	Cuteness	1
MW09071993	9M8	Haem	Cuteness	1
JW05011987	11F2	Haem	Cuteness	5
JW05011987	11F3	Strab	Cuteness	3
JW05011987	11F4	Norm	Cuteness	2
JW05011987	11F6	Cleft	Cuteness	3
JW05011987	11M2	Haem	Cuteness	3
JW05011987	11M3	Strab	Cuteness	3
JW05011987	11M6	Norm	Cuteness	4
JW05011987	11M7	Cleft	Cuteness	3
JW05011987	13F7	Haem	Cuteness	4
JW05011987	13M1	Strab	Cuteness	3
JW05011987	13M2	Norm	Cuteness	4
JW05011987	13M3	Cleft	Cuteness	3
JW05011987	13M9	Haem	Cuteness	4
JW05011987	13M5	Strab	Cuteness	3
JW05011987	3F1	Norm	Cuteness	4
JW05011987	3F2	Cleft	Cuteness	2
JW05011987	3F3	Haem	Cuteness	4
JW05011987	3F4	Strab	Cuteness	3
JW05011987	3M1	Norm	Cuteness	2
JW05011987	3M2	Cleft	Cuteness	3
JW05011987	3M3	Haem	Cuteness	4
JW05011987	3M4	Strab	Cuteness	3
JW05011987	3M5	Norm	Cuteness	4
JW05011987	5F4	Cleft	Cuteness	2
JW05011987	5F7	Haem	Cuteness	3
JW05011987	5M1	Strab	Cuteness	3
JW05011987	5M3	Norm	Cuteness	4
JW05011987	5M4	Cleft	Cuteness	2
JW05011987	5M5	Haem	Cuteness	2
JW05011987	5M6	Strab	Cuteness	3
JW05011987	7F1	Norm	Cuteness	2
JW05011987	7F3	Cleft	Cuteness	4
JW05011987	7F4	Haem	Cuteness	4
JW05011987	7F5	Strab	Cuteness	3
JW05011987	7F6	Norm	Cuteness	2
JW05011987	7M1	Cleft	Cuteness	3
JW05011987	7M2	Haem	Cuteness	3
JW05011987	7M3	Strab	Cuteness	3
JW05011987	7M4	Norm	Cuteness	5
JW05011987	7M5	Cleft	Cuteness	4
JW05011987	9F2	Haem	Cuteness	2
JW05011987	9F3	Strab	Cuteness	2
JW05011987	9F4	Norm	Cuteness	2
JW05011987	9F5	Cleft	Cuteness	3
JW05011987	9M1	Haem	Cuteness	2
JW05011987	9M3	Strab	Cuteness	3
JW05011987	9M4	Norm	Cuteness	3
JW05011987	9M7	Cleft	Cuteness	3
JW05011987	9M8	Haem	Cuteness	3
MR11161990	11F2	Haem	Cuteness	1
MR11161990	11F3	Strab	Cuteness	1
MR11161990	11F4	Norm	Cuteness	6
MR11161990	11F6	Cleft	Cuteness	2
MR11161990	11M2	Haem	Cuteness	2
MR11161990	11M3	Strab	Cuteness	1
MR11161990	11M6	Norm	Cuteness	5
MR11161990	11M7	Cleft	Cuteness	1
MR11161990	13F7	Haem	Cuteness	1
MR11161990	13M1	Strab	Cuteness	1
MR11161990	13M2	Norm	Cuteness	4
MR11161990	13M3	Cleft	Cuteness	1
MR11161990	13M10	Haem	Cuteness	2
MR11161990	13M5	Strab	Cuteness	1
MR11161990	3F1	Norm	Cuteness	4
MR11161990	3F2	Cleft	Cuteness	1
MR11161990	3F3	Haem	Cuteness	3
MR11161990	3F4	Strab	Cuteness	1
MR11161990	3M1	Norm	Cuteness	4
MR11161990	3M2	Cleft	Cuteness	1
MR11161990	3M3	Haem	Cuteness	2
MR11161990	3M4	Strab	Cuteness	3
MR11161990	3M5	Norm	Cuteness	4
MR11161990	5F4	Cleft	Cuteness	1
MR11161990	5F7	Haem	Cuteness	3
MR11161990	5M1	Strab	Cuteness	2
MR11161990	5M3	Norm	Cuteness	5
MR11161990	5M4	Cleft	Cuteness	2
MR11161990	5M5	Haem	Cuteness	2
MR11161990	5M6	Strab	Cuteness	1
MR11161990	7F1	Norm	Cuteness	4
MR11161990	7F3	Cleft	Cuteness	1
MR11161990	7F4	Haem	Cuteness	2
MR11161990	7F5	Strab	Cuteness	1
MR11161990	7F6	Norm	Cuteness	4
MR11161990	7M1	Cleft	Cuteness	1
MR11161990	7M2	Haem	Cuteness	1
MR11161990	7M3	Strab	Cuteness	1
MR11161990	7M4	Norm	Cuteness	5
MR11161990	7M5	Cleft	Cuteness	2
MR11161990	9F2	Haem	Cuteness	1
MR11161990	9F3	Strab	Cuteness	1
MR11161990	9F4	Norm	Cuteness	4
MR11161990	9F5	Cleft	Cuteness	1
MR11161990	9M1	Haem	Cuteness	2
MR11161990	9M3	Strab	Cuteness	2
MR11161990	9M4	Norm	Cuteness	4
MR11161990	9M7	Cleft	Cuteness	1
MR11161990	9M8	Haem	Cuteness	1
MO03021970	11F2	Haem	Cuteness	1
MO03021970	11F3	Strab	Cuteness	2
MO03021970	11F4	Norm	Cuteness	4
MO03021970	11F6	Cleft	Cuteness	2
MO03021970	11M2	Haem	Cuteness	4
MO03021970	11M3	Strab	Cuteness	1
MO03021970	11M6	Norm	Cuteness	6
MO03021970	11M7	Cleft	Cuteness	1
MO03021970	13F7	Haem	Cuteness	1
MO03021970	13M1	Strab	Cuteness	2
MO03021970	13M2	Norm	Cuteness	2
MO03021970	13M3	Cleft	Cuteness	1
MO03021970	13M11	Haem	Cuteness	4
MO03021970	13M5	Strab	Cuteness	1
MO03021970	3F1	Norm	Cuteness	4
MO03021970	3F2	Cleft	Cuteness	2
MO03021970	3F3	Haem	Cuteness	4
MO03021970	3F4	Strab	Cuteness	1
MO03021970	3M1	Norm	Cuteness	2
MO03021970	3M2	Cleft	Cuteness	2
MO03021970	3M3	Haem	Cuteness	2
MO03021970	3M4	Strab	Cuteness	1
MO03021970	3M5	Norm	Cuteness	4
MO03021970	5F4	Cleft	Cuteness	2
MO03021970	5F7	Haem	Cuteness	5
MO03021970	5M1	Strab	Cuteness	2
MO03021970	5M3	Norm	Cuteness	7
MO03021970	5M4	Cleft	Cuteness	1
MO03021970	5M5	Haem	Cuteness	4
MO03021970	5M6	Strab	Cuteness	2
MO03021970	7F1	Norm	Cuteness	7
MO03021970	7F3	Cleft	Cuteness	1
MO03021970	7F4	Haem	Cuteness	6
MO03021970	7F5	Strab	Cuteness	2
MO03021970	7F6	Norm	Cuteness	3
MO03021970	7M1	Cleft	Cuteness	2
MO03021970	7M2	Haem	Cuteness	4
MO03021970	7M3	Strab	Cuteness	2
MO03021970	7M4	Norm	Cuteness	6
MO03021970	7M5	Cleft	Cuteness	2
MO03021970	9F2	Haem	Cuteness	3
MO03021970	9F3	Strab	Cuteness	1
MO03021970	9F4	Norm	Cuteness	6
MO03021970	9F5	Cleft	Cuteness	2
MO03021970	9M1	Haem	Cuteness	1
MO03021970	9M3	Strab	Cuteness	2
MO03021970	9M4	Norm	Cuteness	5
MO03021970	9M7	Cleft	Cuteness	2
MO03021970	9M8	Haem	Cuteness	2
EH05271990	11F2	Haem	Cuteness	6
EH05271990	11F3	Strab	Cuteness	4
EH05271990	11F4	Norm	Cuteness	6
EH05271990	11F6	Cleft	Cuteness	6
EH05271990	11M2	Haem	Cuteness	6
EH05271990	11M3	Strab	Cuteness	5
EH05271990	11M6	Norm	Cuteness	6
EH05271990	11M7	Cleft	Cuteness	4
EH05271990	13F7	Haem	Cuteness	4
EH05271990	13M1	Strab	Cuteness	4
EH05271990	13M2	Norm	Cuteness	6
EH05271990	13M3	Cleft	Cuteness	4
EH05271990	13M12	Haem	Cuteness	6
EH05271990	13M5	Strab	Cuteness	5
EH05271990	3F1	Norm	Cuteness	6
EH05271990	3F2	Cleft	Cuteness	5
EH05271990	3F3	Haem	Cuteness	5
EH05271990	3F4	Strab	Cuteness	6
EH05271990	3M1	Norm	Cuteness	6
EH05271990	3M2	Cleft	Cuteness	6
EH05271990	3M3	Haem	Cuteness	6
EH05271990	3M4	Strab	Cuteness	4
EH05271990	3M5	Norm	Cuteness	6
EH05271990	5F4	Cleft	Cuteness	6
EH05271990	5F7	Haem	Cuteness	5
EH05271990	5M1	Strab	Cuteness	5
EH05271990	5M3	Norm	Cuteness	6
EH05271990	5M4	Cleft	Cuteness	5
EH05271990	5M5	Haem	Cuteness	4
EH05271990	5M6	Strab	Cuteness	4
EH05271990	7F1	Norm	Cuteness	6
EH05271990	7F3	Cleft	Cuteness	6
EH05271990	7F4	Haem	Cuteness	6
EH05271990	7F5	Strab	Cuteness	6
EH05271990	7F6	Norm	Cuteness	6
EH05271990	7M1	Cleft	Cuteness	4
EH05271990	7M2	Haem	Cuteness	4
EH05271990	7M3	Strab	Cuteness	4
EH05271990	7M4	Norm	Cuteness	6
EH05271990	7M5	Cleft	Cuteness	6
EH05271990	9F2	Haem	Cuteness	6
EH05271990	9F3	Strab	Cuteness	4
EH05271990	9F4	Norm	Cuteness	6
EH05271990	9F5	Cleft	Cuteness	5
EH05271990	9M1	Haem	Cuteness	5
EH05271990	9M3	Strab	Cuteness	6
EH05271990	9M4	Norm	Cuteness	6
EH05271990	9M7	Cleft	Cuteness	5
EH05271990	9M8	Haem	Cuteness	4
MB12011981	11F2	Haem	Cuteness	2
MB12011981	11F3	Strab	Cuteness	1
MB12011981	11F4	Norm	Cuteness	4
MB12011981	11F6	Cleft	Cuteness	1
MB12011981	11M2	Haem	Cuteness	2
MB12011981	11M3	Strab	Cuteness	1
MB12011981	11M6	Norm	Cuteness	5
MB12011981	11M7	Cleft	Cuteness	1
MB12011981	13F7	Haem	Cuteness	1
MB12011981	13M1	Strab	Cuteness	1
MB12011981	13M2	Norm	Cuteness	4
MB12011981	13M3	Cleft	Cuteness	1
MB12011981	13M13	Haem	Cuteness	2
MB12011981	13M5	Strab	Cuteness	1
MB12011981	3F1	Norm	Cuteness	3
MB12011981	3F2	Cleft	Cuteness	1
MB12011981	3F3	Haem	Cuteness	2
MB12011981	3F4	Strab	Cuteness	1
MB12011981	3M1	Norm	Cuteness	4
MB12011981	3M2	Cleft	Cuteness	1
MB12011981	3M3	Haem	Cuteness	1
MB12011981	3M4	Strab	Cuteness	1
MB12011981	3M5	Norm	Cuteness	1
MB12011981	5F4	Cleft	Cuteness	1
MB12011981	5F7	Haem	Cuteness	2
MB12011981	5M1	Strab	Cuteness	1
MB12011981	5M3	Norm	Cuteness	5
MB12011981	5M4	Cleft	Cuteness	1
MB12011981	5M5	Haem	Cuteness	2
MB12011981	5M6	Strab	Cuteness	1
MB12011981	7F1	Norm	Cuteness	4
MB12011981	7F3	Cleft	Cuteness	1
MB12011981	7F4	Haem	Cuteness	1
MB12011981	7F5	Strab	Cuteness	1
MB12011981	7F6	Norm	Cuteness	4
MB12011981	7M1	Cleft	Cuteness	2
MB12011981	7M2	Haem	Cuteness	4
MB12011981	7M3	Strab	Cuteness	1
MB12011981	7M4	Norm	Cuteness	4
MB12011981	7M5	Cleft	Cuteness	1
MB12011981	9F2	Haem	Cuteness	2
MB12011981	9F3	Strab	Cuteness	1
MB12011981	9F4	Norm	Cuteness	4
MB12011981	9F5	Cleft	Cuteness	1
MB12011981	9M1	Haem	Cuteness	1
MB12011981	9M3	Strab	Cuteness	1
MB12011981	9M4	Norm	Cuteness	3
MB12011981	9M7	Cleft	Cuteness	1
MB12011981	9M8	Haem	Cuteness	4
PP09111983	11F2	Haem	Cuteness	6
PP09111983	11F3	Strab	Cuteness	3
PP09111983	11F4	Norm	Cuteness	6
PP09111983	11F6	Cleft	Cuteness	6
PP09111983	11M2	Haem	Cuteness	4
PP09111983	11M3	Strab	Cuteness	5
PP09111983	11M6	Norm	Cuteness	5
PP09111983	11M7	Cleft	Cuteness	5
PP09111983	13F7	Haem	Cuteness	4
PP09111983	13M1	Strab	Cuteness	3
PP09111983	13M2	Norm	Cuteness	5
PP09111983	13M3	Cleft	Cuteness	3
PP09111983	13M14	Haem	Cuteness	6
PP09111983	13M5	Strab	Cuteness	5
PP09111983	3F1	Norm	Cuteness	4
PP09111983	3F2	Cleft	Cuteness	5
PP09111983	3F3	Haem	Cuteness	6
PP09111983	3F4	Strab	Cuteness	5
PP09111983	3M1	Norm	Cuteness	4
PP09111983	3M2	Cleft	Cuteness	5
PP09111983	3M3	Haem	Cuteness	3
PP09111983	3M4	Strab	Cuteness	5
PP09111983	3M5	Norm	Cuteness	3
PP09111983	5F4	Cleft	Cuteness	4
PP09111983	5F7	Haem	Cuteness	5
PP09111983	5M1	Strab	Cuteness	5
PP09111983	5M3	Norm	Cuteness	6
PP09111983	5M4	Cleft	Cuteness	4
PP09111983	5M5	Haem	Cuteness	3
PP09111983	5M6	Strab	Cuteness	3
PP09111983	7F1	Norm	Cuteness	5
PP09111983	7F3	Cleft	Cuteness	4
PP09111983	7F4	Haem	Cuteness	5
PP09111983	7F5	Strab	Cuteness	5
PP09111983	7F6	Norm	Cuteness	4
PP09111983	7M1	Cleft	Cuteness	4
PP09111983	7M2	Haem	Cuteness	4
PP09111983	7M3	Strab	Cuteness	2
PP09111983	7M4	Norm	Cuteness	6
PP09111983	7M5	Cleft	Cuteness	5
PP09111983	9F2	Haem	Cuteness	6
PP09111983	9F3	Strab	Cuteness	6
PP09111983	9F4	Norm	Cuteness	5
PP09111983	9F5	Cleft	Cuteness	4
PP09111983	9M1	Haem	Cuteness	2
PP09111983	9M3	Strab	Cuteness	5
PP09111983	9M4	Norm	Cuteness	2
PP09111983	9M7	Cleft	Cuteness	4
PP09111983	9M8	Haem	Cuteness	3
CL02031989	11F2	Haem	Cuteness	1
CL02031989	11F3	Strab	Cuteness	2
CL02031989	11F4	Norm	Cuteness	3
CL02031989	11F6	Cleft	Cuteness	6
CL02031989	11M2	Haem	Cuteness	5
CL02031989	11M3	Strab	Cuteness	1
CL02031989	11M6	Norm	Cuteness	6
CL02031989	11M7	Cleft	Cuteness	4
CL02031989	13F7	Haem	Cuteness	1
CL02031989	13M1	Strab	Cuteness	2
CL02031989	13M2	Norm	Cuteness	2
CL02031989	13M3	Cleft	Cuteness	1
CL02031989	13M15	Haem	Cuteness	3
CL02031989	13M5	Strab	Cuteness	1
CL02031989	3F1	Norm	Cuteness	4
CL02031989	3F2	Cleft	Cuteness	6
CL02031989	3F3	Haem	Cuteness	6
CL02031989	3F4	Strab	Cuteness	2
CL02031989	3M1	Norm	Cuteness	3
CL02031989	3M2	Cleft	Cuteness	2
CL02031989	3M3	Haem	Cuteness	6
CL02031989	3M4	Strab	Cuteness	2
CL02031989	3M5	Norm	Cuteness	1
CL02031989	5F4	Cleft	Cuteness	5
CL02031989	5F7	Haem	Cuteness	3
CL02031989	5M1	Strab	Cuteness	5
CL02031989	5M3	Norm	Cuteness	6
CL02031989	5M4	Cleft	Cuteness	7
CL02031989	5M5	Haem	Cuteness	2
CL02031989	5M6	Strab	Cuteness	4
CL02031989	7F1	Norm	Cuteness	5
CL02031989	7F3	Cleft	Cuteness	4
CL02031989	7F4	Haem	Cuteness	4
CL02031989	7F5	Strab	Cuteness	3
CL02031989	7F6	Norm	Cuteness	5
CL02031989	7M1	Cleft	Cuteness	2
CL02031989	7M2	Haem	Cuteness	2
CL02031989	7M3	Strab	Cuteness	5
CL02031989	7M4	Norm	Cuteness	5
CL02031989	7M5	Cleft	Cuteness	6
CL02031989	9F2	Haem	Cuteness	4
CL02031989	9F3	Strab	Cuteness	5
CL02031989	9F4	Norm	Cuteness	6
CL02031989	9F5	Cleft	Cuteness	2
CL02031989	9M1	Haem	Cuteness	1
CL02031989	9M3	Strab	Cuteness	2
CL02031989	9M4	Norm	Cuteness	3
CL02031989	9M7	Cleft	Cuteness	6
CL02031989	9M8	Haem	Cuteness	2
TH12121973	11F2	Haem	Cuteness	4
TH12121973	11F3	Strab	Cuteness	2
TH12121973	11F4	Norm	Cuteness	7
TH12121973	11F6	Cleft	Cuteness	2
TH12121973	11M2	Haem	Cuteness	5
TH12121973	11M3	Strab	Cuteness	2
TH12121973	11M6	Norm	Cuteness	7
TH12121973	11M7	Cleft	Cuteness	2
TH12121973	13F7	Haem	Cuteness	3
TH12121973	13M1	Strab	Cuteness	2
TH12121973	13M2	Norm	Cuteness	6
TH12121973	13M3	Cleft	Cuteness	1
TH12121973	13M16	Haem	Cuteness	4
TH12121973	13M5	Strab	Cuteness	2
TH12121973	3F1	Norm	Cuteness	7
TH12121973	3F2	Cleft	Cuteness	3
TH12121973	3F3	Haem	Cuteness	5
TH12121973	3F4	Strab	Cuteness	3
TH12121973	3M1	Norm	Cuteness	7
TH12121973	3M2	Cleft	Cuteness	2
TH12121973	3M3	Haem	Cuteness	3
TH12121973	3M4	Strab	Cuteness	1
TH12121973	3M5	Norm	Cuteness	3
TH12121973	5F4	Cleft	Cuteness	3
TH12121973	5F7	Haem	Cuteness	3
TH12121973	5M1	Strab	Cuteness	3
TH12121973	5M3	Norm	Cuteness	7
TH12121973	5M4	Cleft	Cuteness	4
TH12121973	5M5	Haem	Cuteness	3
TH12121973	5M6	Strab	Cuteness	3
TH12121973	7F1	Norm	Cuteness	7
TH12121973	7F3	Cleft	Cuteness	3
TH12121973	7F4	Haem	Cuteness	5
TH12121973	7F5	Strab	Cuteness	2
TH12121973	7F6	Norm	Cuteness	7
TH12121973	7M1	Cleft	Cuteness	2
TH12121973	7M2	Haem	Cuteness	4
TH12121973	7M3	Strab	Cuteness	2
TH12121973	7M4	Norm	Cuteness	7
TH12121973	7M5	Cleft	Cuteness	2
TH12121973	9F2	Haem	Cuteness	4
TH12121973	9F3	Strab	Cuteness	2
TH12121973	9F4	Norm	Cuteness	6
TH12121973	9F5	Cleft	Cuteness	2
TH12121973	9M1	Haem	Cuteness	4
TH12121973	9M3	Strab	Cuteness	2
TH12121973	9M4	Norm	Cuteness	7
TH12121973	9M7	Cleft	Cuteness	2
TH12121973	9M8	Haem	Cuteness	3
RL05071984	11F2	Haem	Cuteness	7
RL05071984	11F3	Strab	Cuteness	7
RL05071984	11F4	Norm	Cuteness	7
RL05071984	11F6	Cleft	Cuteness	7
RL05071984	11M2	Haem	Cuteness	7
RL05071984	11M3	Strab	Cuteness	7
RL05071984	11M6	Norm	Cuteness	7
RL05071984	11M7	Cleft	Cuteness	7
RL05071984	13F7	Haem	Cuteness	7
RL05071984	13M1	Strab	Cuteness	7
RL05071984	13M2	Norm	Cuteness	7
RL05071984	13M3	Cleft	Cuteness	7
RL05071984	13M17	Haem	Cuteness	7
RL05071984	13M5	Strab	Cuteness	7
RL05071984	3F1	Norm	Cuteness	7
RL05071984	3F2	Cleft	Cuteness	7
RL05071984	3F3	Haem	Cuteness	7
RL05071984	3F4	Strab	Cuteness	7
RL05071984	3M1	Norm	Cuteness	7
RL05071984	3M2	Cleft	Cuteness	7
RL05071984	3M3	Haem	Cuteness	7
RL05071984	3M4	Strab	Cuteness	7
RL05071984	3M5	Norm	Cuteness	7
RL05071984	5F4	Cleft	Cuteness	7
RL05071984	5F7	Haem	Cuteness	7
RL05071984	5M1	Strab	Cuteness	7
RL05071984	5M3	Norm	Cuteness	7
RL05071984	5M4	Cleft	Cuteness	7
RL05071984	5M5	Haem	Cuteness	7
RL05071984	5M6	Strab	Cuteness	7
RL05071984	7F1	Norm	Cuteness	7
RL05071984	7F3	Cleft	Cuteness	7
RL05071984	7F4	Haem	Cuteness	7
RL05071984	7F5	Strab	Cuteness	7
RL05071984	7F6	Norm	Cuteness	7
RL05071984	7M1	Cleft	Cuteness	7
RL05071984	7M2	Haem	Cuteness	7
RL05071984	7M3	Strab	Cuteness	7
RL05071984	7M4	Norm	Cuteness	7
RL05071984	7M5	Cleft	Cuteness	7
RL05071984	9F2	Haem	Cuteness	7
RL05071984	9F3	Strab	Cuteness	7
RL05071984	9F4	Norm	Cuteness	7
RL05071984	9F5	Cleft	Cuteness	7
RL05071984	9M1	Haem	Cuteness	7
RL05071984	9M3	Strab	Cuteness	7
RL05071984	9M4	Norm	Cuteness	7
RL05071984	9M7	Cleft	Cuteness	7
RL05071984	9M8	Haem	Cuteness	7
AA10231985	11F2	Haem	Cuteness	3
AA10231985	11F3	Strab	Cuteness	3
AA10231985	11F4	Norm	Cuteness	6
AA10231985	11F6	Cleft	Cuteness	3
AA10231985	11M2	Haem	Cuteness	4
AA10231985	11M3	Strab	Cuteness	2
AA10231985	11M6	Norm	Cuteness	5
AA10231985	11M7	Cleft	Cuteness	1
AA10231985	13F7	Haem	Cuteness	3
AA10231985	13M1	Strab	Cuteness	3
AA10231985	13M2	Norm	Cuteness	4
AA10231985	13M3	Cleft	Cuteness	2
AA10231985	13M18	Haem	Cuteness	4
AA10231985	13M5	Strab	Cuteness	1
AA10231985	3F1	Norm	Cuteness	4
AA10231985	3F2	Cleft	Cuteness	2
AA10231985	3F3	Haem	Cuteness	3
AA10231985	3F4	Strab	Cuteness	3
AA10231985	3M1	Norm	Cuteness	5
AA10231985	3M2	Cleft	Cuteness	2
AA10231985	3M3	Haem	Cuteness	3
AA10231985	3M4	Strab	Cuteness	2
AA10231985	3M5	Norm	Cuteness	6
AA10231985	5F4	Cleft	Cuteness	2
AA10231985	5F7	Haem	Cuteness	4
AA10231985	5M1	Strab	Cuteness	3
AA10231985	5M3	Norm	Cuteness	6
AA10231985	5M4	Cleft	Cuteness	2
AA10231985	5M5	Haem	Cuteness	3
AA10231985	5M6	Strab	Cuteness	3
AA10231985	7F1	Norm	Cuteness	4
AA10231985	7F3	Cleft	Cuteness	2
AA10231985	7F4	Haem	Cuteness	5
AA10231985	7F5	Strab	Cuteness	2
AA10231985	7F6	Norm	Cuteness	5
AA10231985	7M1	Cleft	Cuteness	2
AA10231985	7M2	Haem	Cuteness	4
AA10231985	7M3	Strab	Cuteness	3
AA10231985	7M4	Norm	Cuteness	5
AA10231985	7M5	Cleft	Cuteness	2
AA10231985	9F2	Haem	Cuteness	4
AA10231985	9F3	Strab	Cuteness	4
AA10231985	9F4	Norm	Cuteness	2
AA10231985	9F5	Cleft	Cuteness	2
AA10231985	9M1	Haem	Cuteness	3
AA10231985	9M3	Strab	Cuteness	1
AA10231985	9M4	Norm	Cuteness	6
AA10231985	9M7	Cleft	Cuteness	2
AA10231985	9M8	Haem	Cuteness	4
CR04291987	11F2	Haem	Cuteness	4
CR04291987	11F3	Strab	Cuteness	5
CR04291987	11F4	Norm	Cuteness	7
CR04291987	11F6	Cleft	Cuteness	5
CR04291987	11M2	Haem	Cuteness	5
CR04291987	11M3	Strab	Cuteness	3
CR04291987	11M6	Norm	Cuteness	7
CR04291987	11M7	Cleft	Cuteness	4
CR04291987	13F7	Haem	Cuteness	5
CR04291987	13M1	Strab	Cuteness	5
CR04291987	13M2	Norm	Cuteness	6
CR04291987	13M3	Cleft	Cuteness	4
CR04291987	13M19	Haem	Cuteness	5
CR04291987	13M5	Strab	Cuteness	4
CR04291987	3F1	Norm	Cuteness	6
CR04291987	3F2	Cleft	Cuteness	6
CR04291987	3F3	Haem	Cuteness	6
CR04291987	3F4	Strab	Cuteness	2
CR04291987	3M1	Norm	Cuteness	6
CR04291987	3M2	Cleft	Cuteness	4
CR04291987	3M3	Haem	Cuteness	5
CR04291987	3M4	Strab	Cuteness	3
CR04291987	3M5	Norm	Cuteness	5
CR04291987	5F4	Cleft	Cuteness	4
CR04291987	5F7	Haem	Cuteness	4
CR04291987	5M1	Strab	Cuteness	4
CR04291987	5M3	Norm	Cuteness	6
CR04291987	5M4	Cleft	Cuteness	5
CR04291987	5M5	Haem	Cuteness	5
CR04291987	5M6	Strab	Cuteness	4
CR04291987	7F1	Norm	Cuteness	7
CR04291987	7F3	Cleft	Cuteness	4
CR04291987	7F4	Haem	Cuteness	5
CR04291987	7F5	Strab	Cuteness	6
CR04291987	7F6	Norm	Cuteness	5
CR04291987	7M1	Cleft	Cuteness	5
CR04291987	7M2	Haem	Cuteness	4
CR04291987	7M3	Strab	Cuteness	3
CR04291987	7M4	Norm	Cuteness	6
CR04291987	7M5	Cleft	Cuteness	4
CR04291987	9F2	Haem	Cuteness	5
CR04291987	9F3	Strab	Cuteness	4
CR04291987	9F4	Norm	Cuteness	5
CR04291987	9F5	Cleft	Cuteness	5
CR04291987	9M1	Haem	Cuteness	5
CR04291987	9M3	Strab	Cuteness	4
CR04291987	9M4	Norm	Cuteness	6
CR04291987	9M7	Cleft	Cuteness	4
CR04291987	9M8	Haem	Cuteness	3
MC10101979	11F2	Haem	Cuteness	7
MC10101979	11F3	Strab	Cuteness	6
MC10101979	11F4	Norm	Cuteness	7
MC10101979	11F6	Cleft	Cuteness	4
MC10101979	11M2	Haem	Cuteness	5
MC10101979	11M3	Strab	Cuteness	3
MC10101979	11M6	Norm	Cuteness	6
MC10101979	11M7	Cleft	Cuteness	4
MC10101979	13F7	Haem	Cuteness	5
MC10101979	13M1	Strab	Cuteness	4
MC10101979	13M2	Norm	Cuteness	6
MC10101979	13M3	Cleft	Cuteness	4
MC10101979	13M20	Haem	Cuteness	7
MC10101979	13M5	Strab	Cuteness	4
MC10101979	3F1	Norm	Cuteness	7
MC10101979	3F2	Cleft	Cuteness	4
MC10101979	3F3	Haem	Cuteness	7
MC10101979	3F4	Strab	Cuteness	3
MC10101979	3M1	Norm	Cuteness	7
MC10101979	3M2	Cleft	Cuteness	5
MC10101979	3M3	Haem	Cuteness	5
MC10101979	3M4	Strab	Cuteness	4
MC10101979	3M5	Norm	Cuteness	1
MC10101979	5F4	Cleft	Cuteness	4
MC10101979	5F7	Haem	Cuteness	5
MC10101979	5M1	Strab	Cuteness	3
MC10101979	5M3	Norm	Cuteness	3
MC10101979	5M4	Cleft	Cuteness	4
MC10101979	5M5	Haem	Cuteness	5
MC10101979	5M6	Strab	Cuteness	3
MC10101979	7F1	Norm	Cuteness	7
MC10101979	7F3	Cleft	Cuteness	4
MC10101979	7F4	Haem	Cuteness	5
MC10101979	7F5	Strab	Cuteness	3
MC10101979	7F6	Norm	Cuteness	7
MC10101979	7M1	Cleft	Cuteness	2
MC10101979	7M2	Haem	Cuteness	5
MC10101979	7M3	Strab	Cuteness	3
MC10101979	7M4	Norm	Cuteness	6
MC10101979	7M5	Cleft	Cuteness	4
MC10101979	9F2	Haem	Cuteness	7
MC10101979	9F3	Strab	Cuteness	3
MC10101979	9F4	Norm	Cuteness	7
MC10101979	9F5	Cleft	Cuteness	6
MC10101979	9M1	Haem	Cuteness	6
MC10101979	9M3	Strab	Cuteness	3
MC10101979	9M4	Norm	Cuteness	6
MC10101979	9M7	Cleft	Cuteness	4
MC10101979	9M8	Haem	Cuteness	2
JJ07161970	11F2	Haem	Cuteness	3
JJ07161970	11F3	Strab	Cuteness	3
JJ07161970	11F4	Norm	Cuteness	5
JJ07161970	11F6	Cleft	Cuteness	2
JJ07161970	11M2	Haem	Cuteness	3
JJ07161970	11M3	Strab	Cuteness	3
JJ07161970	11M6	Norm	Cuteness	4
JJ07161970	11M7	Cleft	Cuteness	2
JJ07161970	13F7	Haem	Cuteness	3
JJ07161970	13M1	Strab	Cuteness	3
JJ07161970	13M2	Norm	Cuteness	4
JJ07161970	13M3	Cleft	Cuteness	2
JJ07161970	13M21	Haem	Cuteness	3
JJ07161970	13M5	Strab	Cuteness	3
JJ07161970	3F1	Norm	Cuteness	4
JJ07161970	3F2	Cleft	Cuteness	2
JJ07161970	3F3	Haem	Cuteness	3
JJ07161970	3F4	Strab	Cuteness	3
JJ07161970	3M1	Norm	Cuteness	4
JJ07161970	3M2	Cleft	Cuteness	2
JJ07161970	3M3	Haem	Cuteness	3
JJ07161970	3M4	Strab	Cuteness	2
JJ07161970	3M5	Norm	Cuteness	4
JJ07161970	5F4	Cleft	Cuteness	2
JJ07161970	5F7	Haem	Cuteness	3
JJ07161970	5M1	Strab	Cuteness	3
JJ07161970	5M3	Norm	Cuteness	4
JJ07161970	5M4	Cleft	Cuteness	2
JJ07161970	5M5	Haem	Cuteness	3
JJ07161970	5M6	Strab	Cuteness	3
JJ07161970	7F1	Norm	Cuteness	5
JJ07161970	7F3	Cleft	Cuteness	2
JJ07161970	7F4	Haem	Cuteness	3
JJ07161970	7F5	Strab	Cuteness	3
JJ07161970	7F6	Norm	Cuteness	4
JJ07161970	7M1	Cleft	Cuteness	2
JJ07161970	7M2	Haem	Cuteness	3
JJ07161970	7M3	Strab	Cuteness	3
JJ07161970	7M4	Norm	Cuteness	4
JJ07161970	7M5	Cleft	Cuteness	2
JJ07161970	9F2	Haem	Cuteness	3
JJ07161970	9F3	Strab	Cuteness	3
JJ07161970	9F4	Norm	Cuteness	5
JJ07161970	9F5	Cleft	Cuteness	2
JJ07161970	9M1	Haem	Cuteness	2
JJ07161970	9M3	Strab	Cuteness	3
JJ07161970	9M4	Norm	Cuteness	4
JJ07161970	9M7	Cleft	Cuteness	3
JJ07161970	9M8	Haem	Cuteness	3
CM08301992	11F2	Haem	Cuteness	3
CM08301992	11F3	Strab	Cuteness	2
CM08301992	11F4	Norm	Cuteness	5
CM08301992	11F6	Cleft	Cuteness	5
CM08301992	11M2	Haem	Cuteness	3
CM08301992	11M3	Strab	Cuteness	3
CM08301992	11M6	Norm	Cuteness	5
CM08301992	11M7	Cleft	Cuteness	2
CM08301992	13F7	Haem	Cuteness	3
CM08301992	13M1	Strab	Cuteness	3
CM08301992	13M2	Norm	Cuteness	5
CM08301992	13M3	Cleft	Cuteness	3
CM08301992	13M22	Haem	Cuteness	3
CM08301992	13M5	Strab	Cuteness	3
CM08301992	3F1	Norm	Cuteness	3
CM08301992	3F2	Cleft	Cuteness	5
CM08301992	3F3	Haem	Cuteness	3
CM08301992	3F4	Strab	Cuteness	3
CM08301992	3M1	Norm	Cuteness	4
CM08301992	3M2	Cleft	Cuteness	3
CM08301992	3M3	Haem	Cuteness	3
CM08301992	3M4	Strab	Cuteness	3
CM08301992	3M5	Norm	Cuteness	2
CM08301992	5F4	Cleft	Cuteness	4
CM08301992	5F7	Haem	Cuteness	3
CM08301992	5M1	Strab	Cuteness	4
CM08301992	5M3	Norm	Cuteness	4
CM08301992	5M4	Cleft	Cuteness	3
CM08301992	5M5	Haem	Cuteness	3
CM08301992	5M6	Strab	Cuteness	3
CM08301992	7F1	Norm	Cuteness	4
CM08301992	7F3	Cleft	Cuteness	3
CM08301992	7F4	Haem	Cuteness	3
CM08301992	7F5	Strab	Cuteness	3
CM08301992	7F6	Norm	Cuteness	5
CM08301992	7M1	Cleft	Cuteness	3
CM08301992	7M2	Haem	Cuteness	3
CM08301992	7M3	Strab	Cuteness	3
CM08301992	7M4	Norm	Cuteness	4
CM08301992	7M5	Cleft	Cuteness	4
CM08301992	9F2	Haem	Cuteness	3
CM08301992	9F3	Strab	Cuteness	4
CM08301992	9F4	Norm	Cuteness	5
CM08301992	9F5	Cleft	Cuteness	3
CM08301992	9M1	Haem	Cuteness	2
CM08301992	9M3	Strab	Cuteness	3
CM08301992	9M4	Norm	Cuteness	4
CM08301992	9M7	Cleft	Cuteness	3
CM08301992	9M8	Haem	Cuteness	2
MR09181953	11F2	Norm	Attractiveness	5
MR09181953	11F3	Cleft	Attractiveness	2
MR09181953	11F4	Haem	Attractiveness	4
MR09181953	11F6	Strab	Attractiveness	2
MR09181953	11M2	Norm	Attractiveness	6
MR09181953	11M3	Cleft	Attractiveness	2
MR09181953	11M6	Haem	Attractiveness	4
MR09181953	11M7	Strab	Attractiveness	2
MR09181953	13F7	Norm	Attractiveness	6
MR09181953	13M1	Cleft	Attractiveness	2
MR09181953	13M2	Haem	Attractiveness	4
MR09181953	13M3	Strab	Attractiveness	3
MR09181953	13M4	Norm	Attractiveness	7
MR09181953	13M5	Cleft	Attractiveness	2
MR09181953	3F1	Haem	Attractiveness	3
MR09181953	3F2	Strab	Attractiveness	4
MR09181953	3F3	Norm	Attractiveness	7
MR09181953	3F4	Cleft	Attractiveness	3
MR09181953	3M1	Haem	Attractiveness	3
MR09181953	3M2	Strab	Attractiveness	2
MR09181953	3M3	Norm	Attractiveness	6
MR09181953	3M4	Cleft	Attractiveness	2
MR09181953	3M5	Haem	Attractiveness	3
MR09181953	5F4	Strab	Attractiveness	3
MR09181953	5F7	Norm	Attractiveness	5
MR09181953	5M1	Cleft	Attractiveness	2
MR09181953	5M3	Haem	Attractiveness	4
MR09181953	5M4	Strab	Attractiveness	2
MR09181953	5M5	Norm	Attractiveness	5
MR09181953	5M6	Cleft	Attractiveness	3
MR09181953	7F1	Haem	Attractiveness	4
MR09181953	7F3	Strab	Attractiveness	2
MR09181953	7F4	Norm	Attractiveness	7
MR09181953	7F5	Cleft	Attractiveness	3
MR09181953	7F6	Haem	Attractiveness	4
MR09181953	7M1	Strab	Attractiveness	2
MR09181953	7M2	Norm	Attractiveness	7
MR09181953	7M3	Cleft	Attractiveness	3
MR09181953	7M4	Haem	Attractiveness	4
MR09181953	7M5	Strab	Attractiveness	3
MR09181953	9F2	Norm	Attractiveness	7
MR09181953	9F3	Cleft	Attractiveness	3
MR09181953	9F4	Haem	Attractiveness	5
MR09181953	9F5	Strab	Attractiveness	3
MR09181953	9M1	Norm	Attractiveness	4
MR09181953	9M3	Cleft	Attractiveness	2
MR09181953	9M4	Haem	Attractiveness	3
MR09181953	9M7	Strab	Attractiveness	2
MR09181953	9M8	Norm	Attractiveness	5
LR04261962	11F2	Norm	Attractiveness	5
LR04261962	11F3	Cleft	Attractiveness	5
LR04261962	11F4	Haem	Attractiveness	5
LR04261962	11F6	Strab	Attractiveness	5
LR04261962	11M2	Norm	Attractiveness	6
LR04261962	11M3	Cleft	Attractiveness	5
LR04261962	11M6	Haem	Attractiveness	5
LR04261962	11M7	Strab	Attractiveness	5
LR04261962	13F7	Norm	Attractiveness	6
LR04261962	13M1	Cleft	Attractiveness	5
LR04261962	13M2	Haem	Attractiveness	5
LR04261962	13M3	Strab	Attractiveness	5
LR04261962	13M4	Norm	Attractiveness	6
LR04261962	13M5	Cleft	Attractiveness	5
LR04261962	3F1	Haem	Attractiveness	5
LR04261962	3F2	Strab	Attractiveness	5
LR04261962	3F3	Norm	Attractiveness	6
LR04261962	3F4	Cleft	Attractiveness	5
LR04261962	3M1	Haem	Attractiveness	5
LR04261962	3M2	Strab	Attractiveness	5
LR04261962	3M3	Norm	Attractiveness	6
LR04261962	3M4	Cleft	Attractiveness	5
LR04261962	3M5	Haem	Attractiveness	5
LR04261962	5F4	Strab	Attractiveness	5
LR04261962	5F7	Norm	Attractiveness	6
LR04261962	5M1	Cleft	Attractiveness	5
LR04261962	5M3	Haem	Attractiveness	5
LR04261962	5M4	Strab	Attractiveness	5
LR04261962	5M5	Norm	Attractiveness	6
LR04261962	5M6	Cleft	Attractiveness	5
LR04261962	7F1	Haem	Attractiveness	5
LR04261962	7F3	Strab	Attractiveness	5
LR04261962	7F4	Norm	Attractiveness	6
LR04261962	7F5	Cleft	Attractiveness	5
LR04261962	7F6	Haem	Attractiveness	5
LR04261962	7M1	Strab	Attractiveness	5
LR04261962	7M2	Norm	Attractiveness	6
LR04261962	7M3	Cleft	Attractiveness	5
LR04261962	7M4	Haem	Attractiveness	5
LR04261962	7M5	Strab	Attractiveness	5
LR04261962	9F2	Norm	Attractiveness	6
LR04261962	9F3	Cleft	Attractiveness	5
LR04261962	9F4	Haem	Attractiveness	5
LR04261962	9F5	Strab	Attractiveness	5
LR04261962	9M1	Norm	Attractiveness	6
LR04261962	9M3	Cleft	Attractiveness	5
LR04261962	9M4	Haem	Attractiveness	5
LR04261962	9M7	Strab	Attractiveness	5
LR04261962	9M8	Norm	Attractiveness	6
TS04051956	11F2	Norm	Attractiveness	5
TS04051956	11F3	Cleft	Attractiveness	2
TS04051956	11F4	Haem	Attractiveness	2
TS04051956	11F6	Strab	Attractiveness	3
TS04051956	11M2	Norm	Attractiveness	5
TS04051956	11M3	Cleft	Attractiveness	2
TS04051956	11M6	Haem	Attractiveness	3
TS04051956	11M7	Strab	Attractiveness	3
TS04051956	13F7	Norm	Attractiveness	2
TS04051956	13M1	Cleft	Attractiveness	1
TS04051956	13M2	Haem	Attractiveness	2
TS04051956	13M3	Strab	Attractiveness	3
TS04051956	13M4	Norm	Attractiveness	4
TS04051956	13M5	Cleft	Attractiveness	1
TS04051956	3F1	Haem	Attractiveness	3
TS04051956	3F2	Strab	Attractiveness	3
TS04051956	3F3	Norm	Attractiveness	4
TS04051956	3F4	Cleft	Attractiveness	3
TS04051956	3M1	Haem	Attractiveness	1
TS04051956	3M2	Strab	Attractiveness	3
TS04051956	3M3	Norm	Attractiveness	4
TS04051956	3M4	Cleft	Attractiveness	3
TS04051956	3M5	Haem	Attractiveness	2
TS04051956	5F4	Strab	Attractiveness	3
TS04051956	5F7	Norm	Attractiveness	6
TS04051956	5M1	Cleft	Attractiveness	3
TS04051956	5M3	Haem	Attractiveness	3
TS04051956	5M4	Strab	Attractiveness	1
TS04051956	5M5	Norm	Attractiveness	4
TS04051956	5M6	Cleft	Attractiveness	3
TS04051956	7F1	Haem	Attractiveness	2
TS04051956	7F3	Strab	Attractiveness	2
TS04051956	7F4	Norm	Attractiveness	4
TS04051956	7F5	Cleft	Attractiveness	2
TS04051956	7F6	Haem	Attractiveness	3
TS04051956	7M1	Strab	Attractiveness	3
TS04051956	7M2	Norm	Attractiveness	5
TS04051956	7M3	Cleft	Attractiveness	2
TS04051956	7M4	Haem	Attractiveness	2
TS04051956	7M5	Strab	Attractiveness	3
TS04051956	9F2	Norm	Attractiveness	5
TS04051956	9F3	Cleft	Attractiveness	4
TS04051956	9F4	Haem	Attractiveness	3
TS04051956	9F5	Strab	Attractiveness	3
TS04051956	9M1	Norm	Attractiveness	3
TS04051956	9M3	Cleft	Attractiveness	3
TS04051956	9M4	Haem	Attractiveness	2
TS04051956	9M7	Strab	Attractiveness	2
TS04051956	9M8	Norm	Attractiveness	4
CW02021974	11F2	Norm	Attractiveness	6
CW02021974	11F3	Cleft	Attractiveness	1
CW02021974	11F4	Haem	Attractiveness	3
CW02021974	11F6	Strab	Attractiveness	2
CW02021974	11M2	Norm	Attractiveness	5
CW02021974	11M3	Cleft	Attractiveness	1
CW02021974	11M6	Haem	Attractiveness	3
CW02021974	11M7	Strab	Attractiveness	2
CW02021974	13F7	Norm	Attractiveness	4
CW02021974	13M1	Cleft	Attractiveness	1
CW02021974	13M2	Haem	Attractiveness	3
CW02021974	13M3	Strab	Attractiveness	3
CW02021974	13M4	Norm	Attractiveness	5
CW02021974	13M5	Cleft	Attractiveness	2
CW02021974	3F1	Haem	Attractiveness	2
CW02021974	3F2	Strab	Attractiveness	4
CW02021974	3F3	Norm	Attractiveness	4
CW02021974	3F4	Cleft	Attractiveness	2
CW02021974	3M1	Haem	Attractiveness	2
CW02021974	3M2	Strab	Attractiveness	3
CW02021974	3M3	Norm	Attractiveness	5
CW02021974	3M4	Cleft	Attractiveness	1
CW02021974	3M5	Haem	Attractiveness	2
CW02021974	5F4	Strab	Attractiveness	2
CW02021974	5F7	Norm	Attractiveness	5
CW02021974	5M1	Cleft	Attractiveness	1
CW02021974	5M3	Haem	Attractiveness	3
CW02021974	5M4	Strab	Attractiveness	2
CW02021974	5M5	Norm	Attractiveness	4
CW02021974	5M6	Cleft	Attractiveness	1
CW02021974	7F1	Haem	Attractiveness	3
CW02021974	7F3	Strab	Attractiveness	3
CW02021974	7F4	Norm	Attractiveness	5
CW02021974	7F5	Cleft	Attractiveness	2
CW02021974	7F6	Haem	Attractiveness	3
CW02021974	7M1	Strab	Attractiveness	2
CW02021974	7M2	Norm	Attractiveness	4
CW02021974	7M3	Cleft	Attractiveness	1
CW02021974	7M4	Haem	Attractiveness	3
CW02021974	7M5	Strab	Attractiveness	3
CW02021974	9F2	Norm	Attractiveness	4
CW02021974	9F3	Cleft	Attractiveness	2
CW02021974	9F4	Haem	Attractiveness	3
CW02021974	9F5	Strab	Attractiveness	3
CW02021974	9M1	Norm	Attractiveness	4
CW02021974	9M3	Cleft	Attractiveness	2
CW02021974	9M4	Haem	Attractiveness	2
CW02021974	9M7	Strab	Attractiveness	3
CW02021974	9M8	Norm	Attractiveness	4
JW10081976	11F2	Norm	Attractiveness	5
JW10081976	11F3	Cleft	Attractiveness	3
JW10081976	11F4	Haem	Attractiveness	3
JW10081976	11F6	Strab	Attractiveness	3
JW10081976	11M2	Norm	Attractiveness	6
JW10081976	11M3	Cleft	Attractiveness	2
JW10081976	11M6	Haem	Attractiveness	5
JW10081976	11M7	Strab	Attractiveness	5
JW10081976	13F7	Norm	Attractiveness	2
JW10081976	13M1	Cleft	Attractiveness	2
JW10081976	13M2	Haem	Attractiveness	5
JW10081976	13M3	Strab	Attractiveness	3
JW10081976	13M4	Norm	Attractiveness	6
JW10081976	13M5	Cleft	Attractiveness	3
JW10081976	3F1	Haem	Attractiveness	2
JW10081976	3F2	Strab	Attractiveness	5
JW10081976	3F3	Norm	Attractiveness	6
JW10081976	3F4	Cleft	Attractiveness	2
JW10081976	3M1	Haem	Attractiveness	3
JW10081976	3M2	Strab	Attractiveness	2
JW10081976	3M3	Norm	Attractiveness	2
JW10081976	3M4	Cleft	Attractiveness	3
JW10081976	3M5	Haem	Attractiveness	1
JW10081976	5F4	Strab	Attractiveness	3
JW10081976	5F7	Norm	Attractiveness	6
JW10081976	5M1	Cleft	Attractiveness	2
JW10081976	5M3	Haem	Attractiveness	4
JW10081976	5M4	Strab	Attractiveness	2
JW10081976	5M5	Norm	Attractiveness	5
JW10081976	5M6	Cleft	Attractiveness	3
JW10081976	7F1	Haem	Attractiveness	3
JW10081976	7F3	Strab	Attractiveness	1
JW10081976	7F4	Norm	Attractiveness	4
JW10081976	7F5	Cleft	Attractiveness	3
JW10081976	7F6	Haem	Attractiveness	3
JW10081976	7M1	Strab	Attractiveness	3
JW10081976	7M2	Norm	Attractiveness	4
JW10081976	7M3	Cleft	Attractiveness	5
JW10081976	7M4	Haem	Attractiveness	4
JW10081976	7M5	Strab	Attractiveness	2
JW10081976	9F2	Norm	Attractiveness	4
JW10081976	9F3	Cleft	Attractiveness	3
JW10081976	9F4	Haem	Attractiveness	4
JW10081976	9F5	Strab	Attractiveness	3
JW10081976	9M1	Norm	Attractiveness	1
JW10081976	9M3	Cleft	Attractiveness	2
JW10081976	9M4	Haem	Attractiveness	5
JW10081976	9M7	Strab	Attractiveness	3
JW10081976	9M8	Norm	Attractiveness	6
JJ06131978	11F2	Norm	Attractiveness	7
JJ06131978	11F3	Cleft	Attractiveness	3
JJ06131978	11F4	Haem	Attractiveness	5
JJ06131978	11F6	Strab	Attractiveness	3
JJ06131978	11M2	Norm	Attractiveness	5
JJ06131978	11M3	Cleft	Attractiveness	3
JJ06131978	11M6	Haem	Attractiveness	3
JJ06131978	11M7	Strab	Attractiveness	3
JJ06131978	13F7	Norm	Attractiveness	5
JJ06131978	13M1	Cleft	Attractiveness	4
JJ06131978	13M2	Haem	Attractiveness	4
JJ06131978	13M3	Strab	Attractiveness	3
JJ06131978	13M4	Norm	Attractiveness	7
JJ06131978	13M5	Cleft	Attractiveness	4
JJ06131978	3F1	Haem	Attractiveness	3
JJ06131978	3F2	Strab	Attractiveness	4
JJ06131978	3F3	Norm	Attractiveness	5
JJ06131978	3F4	Cleft	Attractiveness	5
JJ06131978	3M1	Haem	Attractiveness	4
JJ06131978	3M2	Strab	Attractiveness	3
JJ06131978	3M3	Norm	Attractiveness	6
JJ06131978	3M4	Cleft	Attractiveness	2
JJ06131978	3M5	Haem	Attractiveness	3
JJ06131978	5F4	Strab	Attractiveness	3
JJ06131978	5F7	Norm	Attractiveness	5
JJ06131978	5M1	Cleft	Attractiveness	3
JJ06131978	5M3	Haem	Attractiveness	5
JJ06131978	5M4	Strab	Attractiveness	3
JJ06131978	5M5	Norm	Attractiveness	6
JJ06131978	5M6	Cleft	Attractiveness	3
JJ06131978	7F1	Haem	Attractiveness	5
JJ06131978	7F3	Strab	Attractiveness	3
JJ06131978	7F4	Norm	Attractiveness	6
JJ06131978	7F5	Cleft	Attractiveness	4
JJ06131978	7F6	Haem	Attractiveness	5
JJ06131978	7M1	Strab	Attractiveness	3
JJ06131978	7M2	Norm	Attractiveness	5
JJ06131978	7M3	Cleft	Attractiveness	4
JJ06131978	7M4	Haem	Attractiveness	4
JJ06131978	7M5	Strab	Attractiveness	3
JJ06131978	9F2	Norm	Attractiveness	6
JJ06131978	9F3	Cleft	Attractiveness	4
JJ06131978	9F4	Haem	Attractiveness	4
JJ06131978	9F5	Strab	Attractiveness	3
JJ06131978	9M1	Norm	Attractiveness	5
JJ06131978	9M3	Cleft	Attractiveness	4
JJ06131978	9M4	Haem	Attractiveness	4
JJ06131978	9M7	Strab	Attractiveness	3
JJ06131978	9M8	Norm	Attractiveness	6
sg07181990	11F2	Norm	Attractiveness	1
sg07181990	11F3	Cleft	Attractiveness	2
sg07181990	11F4	Haem	Attractiveness	4
sg07181990	11F6	Strab	Attractiveness	2
sg07181990	11M2	Norm	Attractiveness	4
sg07181990	11M3	Cleft	Attractiveness	2
sg07181990	11M6	Haem	Attractiveness	3
sg07181990	11M7	Strab	Attractiveness	4
sg07181990	13F7	Norm	Attractiveness	2
sg07181990	13M1	Cleft	Attractiveness	2
sg07181990	13M2	Haem	Attractiveness	4
sg07181990	13M3	Strab	Attractiveness	2
sg07181990	13M4	Norm	Attractiveness	6
sg07181990	13M5	Cleft	Attractiveness	2
sg07181990	3F1	Haem	Attractiveness	2
sg07181990	3F2	Strab	Attractiveness	4
sg07181990	3F3	Norm	Attractiveness	3
sg07181990	3F4	Cleft	Attractiveness	2
sg07181990	3M1	Haem	Attractiveness	3
sg07181990	3M2	Strab	Attractiveness	2
sg07181990	3M3	Norm	Attractiveness	4
sg07181990	3M4	Cleft	Attractiveness	2
sg07181990	3M5	Haem	Attractiveness	2
sg07181990	5F4	Strab	Attractiveness	1
sg07181990	5F7	Norm	Attractiveness	2
sg07181990	5M1	Cleft	Attractiveness	2
sg07181990	5M3	Haem	Attractiveness	4
sg07181990	5M4	Strab	Attractiveness	2
sg07181990	5M5	Norm	Attractiveness	1
sg07181990	5M6	Cleft	Attractiveness	2
sg07181990	7F1	Haem	Attractiveness	3
sg07181990	7F3	Strab	Attractiveness	1
sg07181990	7F4	Norm	Attractiveness	4
sg07181990	7F5	Cleft	Attractiveness	2
sg07181990	7F6	Haem	Attractiveness	2
sg07181990	7M1	Strab	Attractiveness	2
sg07181990	7M2	Norm	Attractiveness	3
sg07181990	7M3	Cleft	Attractiveness	2
sg07181990	7M4	Haem	Attractiveness	3
sg07181990	7M5	Strab	Attractiveness	3
sg07181990	9F2	Norm	Attractiveness	4
sg07181990	9F3	Cleft	Attractiveness	3
sg07181990	9F4	Haem	Attractiveness	3
sg07181990	9F5	Strab	Attractiveness	3
sg07181990	9M1	Norm	Attractiveness	2
sg07181990	9M3	Cleft	Attractiveness	3
sg07181990	9M4	Haem	Attractiveness	3
sg07181990	9M7	Strab	Attractiveness	3
sg07181990	9M8	Norm	Attractiveness	3
JW08161971	11F2	Norm	Attractiveness	2
JW08161971	11F3	Cleft	Attractiveness	4
JW08161971	11F4	Haem	Attractiveness	4
JW08161971	11F6	Strab	Attractiveness	3
JW08161971	11M2	Norm	Attractiveness	3
JW08161971	11M3	Cleft	Attractiveness	3
JW08161971	11M6	Haem	Attractiveness	4
JW08161971	11M7	Strab	Attractiveness	4
JW08161971	13F7	Norm	Attractiveness	3
JW08161971	13M1	Cleft	Attractiveness	4
JW08161971	13M2	Haem	Attractiveness	4
JW08161971	13M3	Strab	Attractiveness	3
JW08161971	13M4	Norm	Attractiveness	4
JW08161971	13M5	Cleft	Attractiveness	3
JW08161971	3F1	Haem	Attractiveness	3
JW08161971	3F2	Strab	Attractiveness	3
JW08161971	3F3	Norm	Attractiveness	4
JW08161971	3F4	Cleft	Attractiveness	3
JW08161971	3M1	Haem	Attractiveness	4
JW08161971	3M2	Strab	Attractiveness	3
JW08161971	3M3	Norm	Attractiveness	3
JW08161971	3M4	Cleft	Attractiveness	3
JW08161971	3M5	Haem	Attractiveness	3
JW08161971	5F4	Strab	Attractiveness	3
JW08161971	5F7	Norm	Attractiveness	4
JW08161971	5M1	Cleft	Attractiveness	3
JW08161971	5M3	Haem	Attractiveness	5
JW08161971	5M4	Strab	Attractiveness	3
JW08161971	5M5	Norm	Attractiveness	3
JW08161971	5M6	Cleft	Attractiveness	3
JW08161971	7F1	Haem	Attractiveness	4
JW08161971	7F3	Strab	Attractiveness	3
JW08161971	7F4	Norm	Attractiveness	4
JW08161971	7F5	Cleft	Attractiveness	4
JW08161971	7F6	Haem	Attractiveness	4
JW08161971	7M1	Strab	Attractiveness	3
JW08161971	7M2	Norm	Attractiveness	4
JW08161971	7M3	Cleft	Attractiveness	3
JW08161971	7M4	Haem	Attractiveness	3
JW08161971	7M5	Strab	Attractiveness	3
JW08161971	9F2	Norm	Attractiveness	4
JW08161971	9F3	Cleft	Attractiveness	4
JW08161971	9F4	Haem	Attractiveness	4
JW08161971	9F5	Strab	Attractiveness	3
JW08161971	9M1	Norm	Attractiveness	2
JW08161971	9M3	Cleft	Attractiveness	3
JW08161971	9M4	Haem	Attractiveness	3
JW08161971	9M7	Strab	Attractiveness	3
JW08161971	9M8	Norm	Attractiveness	3
HR05161950	11F2	Norm	Attractiveness	5
HR05161950	11F3	Cleft	Attractiveness	2
HR05161950	11F4	Haem	Attractiveness	3
HR05161950	11F6	Strab	Attractiveness	2
HR05161950	11M2	Norm	Attractiveness	6
HR05161950	11M3	Cleft	Attractiveness	2
HR05161950	11M6	Haem	Attractiveness	2
HR05161950	11M7	Strab	Attractiveness	2
HR05161950	13F7	Norm	Attractiveness	5
HR05161950	13M1	Cleft	Attractiveness	1
HR05161950	13M2	Haem	Attractiveness	3
HR05161950	13M3	Strab	Attractiveness	2
HR05161950	13M4	Norm	Attractiveness	6
HR05161950	13M5	Cleft	Attractiveness	2
HR05161950	3F1	Haem	Attractiveness	2
HR05161950	3F2	Strab	Attractiveness	2
HR05161950	3F3	Norm	Attractiveness	6
HR05161950	3F4	Cleft	Attractiveness	3
HR05161950	3M1	Haem	Attractiveness	2
HR05161950	3M2	Strab	Attractiveness	2
HR05161950	3M3	Norm	Attractiveness	7
HR05161950	3M4	Cleft	Attractiveness	1
HR05161950	3M5	Haem	Attractiveness	2
HR05161950	5F4	Strab	Attractiveness	2
HR05161950	5F7	Norm	Attractiveness	6
HR05161950	5M1	Cleft	Attractiveness	2
HR05161950	5M3	Haem	Attractiveness	2
HR05161950	5M4	Strab	Attractiveness	2
HR05161950	5M5	Norm	Attractiveness	4
HR05161950	5M6	Cleft	Attractiveness	2
HR05161950	7F1	Haem	Attractiveness	2
HR05161950	7F3	Strab	Attractiveness	2
HR05161950	7F4	Norm	Attractiveness	5
HR05161950	7F5	Cleft	Attractiveness	3
HR05161950	7F6	Haem	Attractiveness	2
HR05161950	7M1	Strab	Attractiveness	2
HR05161950	7M2	Norm	Attractiveness	5
HR05161950	7M3	Cleft	Attractiveness	2
HR05161950	7M4	Haem	Attractiveness	2
HR05161950	7M5	Strab	Attractiveness	2
HR05161950	9F2	Norm	Attractiveness	6
HR05161950	9F3	Cleft	Attractiveness	2
HR05161950	9F4	Haem	Attractiveness	3
HR05161950	9F5	Strab	Attractiveness	2
HR05161950	9M1	Norm	Attractiveness	4
HR05161950	9M3	Cleft	Attractiveness	2
HR05161950	9M4	Haem	Attractiveness	2
HR05161950	9M7	Strab	Attractiveness	2
HR05161950	9M8	Norm	Attractiveness	5
KL08101982	11F2	Norm	Attractiveness	4
KL08101982	11F3	Cleft	Attractiveness	2
KL08101982	11F4	Haem	Attractiveness	2
KL08101982	11F6	Strab	Attractiveness	2
KL08101982	11M2	Norm	Attractiveness	4
KL08101982	11M3	Cleft	Attractiveness	2
KL08101982	11M6	Haem	Attractiveness	2
KL08101982	11M7	Strab	Attractiveness	2
KL08101982	13F7	Norm	Attractiveness	3
KL08101982	13M1	Cleft	Attractiveness	2
KL08101982	13M2	Haem	Attractiveness	2
KL08101982	13M3	Strab	Attractiveness	2
KL08101982	13M4	Norm	Attractiveness	5
KL08101982	13M5	Cleft	Attractiveness	2
KL08101982	3F1	Haem	Attractiveness	2
KL08101982	3F2	Strab	Attractiveness	3
KL08101982	3F3	Norm	Attractiveness	4
KL08101982	3F4	Cleft	Attractiveness	2
KL08101982	3M1	Haem	Attractiveness	2
KL08101982	3M2	Strab	Attractiveness	2
KL08101982	3M3	Norm	Attractiveness	5
KL08101982	3M4	Cleft	Attractiveness	2
KL08101982	3M5	Haem	Attractiveness	2
KL08101982	5F4	Strab	Attractiveness	2
KL08101982	5F7	Norm	Attractiveness	6
KL08101982	5M1	Cleft	Attractiveness	2
KL08101982	5M3	Haem	Attractiveness	2
KL08101982	5M4	Strab	Attractiveness	2
KL08101982	5M5	Norm	Attractiveness	4
KL08101982	5M6	Cleft	Attractiveness	2
KL08101982	7F1	Haem	Attractiveness	2
KL08101982	7F3	Strab	Attractiveness	2
KL08101982	7F4	Norm	Attractiveness	5
KL08101982	7F5	Cleft	Attractiveness	2
KL08101982	7F6	Haem	Attractiveness	2
KL08101982	7M1	Strab	Attractiveness	2
KL08101982	7M2	Norm	Attractiveness	4
KL08101982	7M3	Cleft	Attractiveness	2
KL08101982	7M4	Haem	Attractiveness	2
KL08101982	7M5	Strab	Attractiveness	2
KL08101982	9F2	Norm	Attractiveness	4
KL08101982	9F3	Cleft	Attractiveness	2
KL08101982	9F4	Haem	Attractiveness	2
KL08101982	9F5	Strab	Attractiveness	2
KL08101982	9M1	Norm	Attractiveness	3
KL08101982	9M3	Cleft	Attractiveness	2
KL08101982	9M4	Haem	Attractiveness	2
KL08101982	9M7	Strab	Attractiveness	2
KL08101982	9M8	Norm	Attractiveness	3
SE04271990	11F2	Norm	Attractiveness	4
SE04271990	11F3	Cleft	Attractiveness	2
SE04271990	11F4	Haem	Attractiveness	3
SE04271990	11F6	Strab	Attractiveness	1
SE04271990	11M2	Norm	Attractiveness	5
SE04271990	11M3	Cleft	Attractiveness	2
SE04271990	11M6	Haem	Attractiveness	5
SE04271990	11M7	Strab	Attractiveness	1
SE04271990	13F7	Norm	Attractiveness	5
SE04271990	13M1	Cleft	Attractiveness	2
SE04271990	13M2	Haem	Attractiveness	3
SE04271990	13M3	Strab	Attractiveness	2
SE04271990	13M4	Norm	Attractiveness	6
SE04271990	13M5	Cleft	Attractiveness	3
SE04271990	3F1	Haem	Attractiveness	2
SE04271990	3F2	Strab	Attractiveness	3
SE04271990	3F3	Norm	Attractiveness	5
SE04271990	3F4	Cleft	Attractiveness	2
SE04271990	3M1	Haem	Attractiveness	3
SE04271990	3M2	Strab	Attractiveness	2
SE04271990	3M3	Norm	Attractiveness	3
SE04271990	3M4	Cleft	Attractiveness	2
SE04271990	3M5	Haem	Attractiveness	1
SE04271990	5F4	Strab	Attractiveness	1
SE04271990	5F7	Norm	Attractiveness	4
SE04271990	5M1	Cleft	Attractiveness	3
SE04271990	5M3	Haem	Attractiveness	4
SE04271990	5M4	Strab	Attractiveness	1
SE04271990	5M5	Norm	Attractiveness	4
SE04271990	5M6	Cleft	Attractiveness	3
SE04271990	7F1	Haem	Attractiveness	3
SE04271990	7F3	Strab	Attractiveness	1
SE04271990	7F4	Norm	Attractiveness	6
SE04271990	7F5	Cleft	Attractiveness	3
SE04271990	7F6	Haem	Attractiveness	3
SE04271990	7M1	Strab	Attractiveness	2
SE04271990	7M2	Norm	Attractiveness	4
SE04271990	7M3	Cleft	Attractiveness	3
SE04271990	7M4	Haem	Attractiveness	4
SE04271990	7M5	Strab	Attractiveness	2
SE04271990	9F2	Norm	Attractiveness	4
SE04271990	9F3	Cleft	Attractiveness	3
SE04271990	9F4	Haem	Attractiveness	3
SE04271990	9F5	Strab	Attractiveness	2
SE04271990	9M1	Norm	Attractiveness	1
SE04271990	9M3	Cleft	Attractiveness	3
SE04271990	9M4	Haem	Attractiveness	3
SE04271990	9M7	Strab	Attractiveness	1
SE04271990	9M8	Norm	Attractiveness	4
FD08271994	11F2	Norm	Attractiveness	5
FD08271994	11F3	Cleft	Attractiveness	3
FD08271994	11F4	Haem	Attractiveness	4
FD08271994	11F6	Strab	Attractiveness	3
FD08271994	11M2	Norm	Attractiveness	5
FD08271994	11M3	Cleft	Attractiveness	2
FD08271994	11M6	Haem	Attractiveness	2
FD08271994	11M7	Strab	Attractiveness	2
FD08271994	13F7	Norm	Attractiveness	2
FD08271994	13M1	Cleft	Attractiveness	3
FD08271994	13M2	Haem	Attractiveness	4
FD08271994	13M3	Strab	Attractiveness	2
FD08271994	13M4	Norm	Attractiveness	6
FD08271994	13M5	Cleft	Attractiveness	2
FD08271994	3F1	Haem	Attractiveness	2
FD08271994	3F2	Strab	Attractiveness	3
FD08271994	3F3	Norm	Attractiveness	6
FD08271994	3F4	Cleft	Attractiveness	2
FD08271994	3M1	Haem	Attractiveness	2
FD08271994	3M2	Strab	Attractiveness	2
FD08271994	3M3	Norm	Attractiveness	4
FD08271994	3M4	Cleft	Attractiveness	2
FD08271994	3M5	Haem	Attractiveness	1
FD08271994	5F4	Strab	Attractiveness	2
FD08271994	5F7	Norm	Attractiveness	4
FD08271994	5M1	Cleft	Attractiveness	3
FD08271994	5M3	Haem	Attractiveness	1
FD08271994	5M4	Strab	Attractiveness	1
FD08271994	5M5	Norm	Attractiveness	4
FD08271994	5M6	Cleft	Attractiveness	2
FD08271994	7F1	Haem	Attractiveness	2
FD08271994	7F3	Strab	Attractiveness	3
FD08271994	7F4	Norm	Attractiveness	6
FD08271994	7F5	Cleft	Attractiveness	3
FD08271994	7F6	Haem	Attractiveness	2
FD08271994	7M1	Strab	Attractiveness	2
FD08271994	7M2	Norm	Attractiveness	5
FD08271994	7M3	Cleft	Attractiveness	3
FD08271994	7M4	Haem	Attractiveness	2
FD08271994	7M5	Strab	Attractiveness	2
FD08271994	9F2	Norm	Attractiveness	5
FD08271994	9F3	Cleft	Attractiveness	3
FD08271994	9F4	Haem	Attractiveness	3
FD08271994	9F5	Strab	Attractiveness	3
FD08271994	9M1	Norm	Attractiveness	2
FD08271994	9M3	Cleft	Attractiveness	1
FD08271994	9M4	Haem	Attractiveness	3
FD08271994	9M7	Strab	Attractiveness	1
FD08271994	9M8	Norm	Attractiveness	6
A2QKODHRYQA0S9	11F2	Norm	Attractiveness	5
A2QKODHRYQA0S9	11F3	Cleft	Attractiveness	3
A2QKODHRYQA0S9	11F4	Haem	Attractiveness	4
A2QKODHRYQA0S9	11F6	Strab	Attractiveness	2
A2QKODHRYQA0S9	11M2	Norm	Attractiveness	5
A2QKODHRYQA0S9	11M3	Cleft	Attractiveness	3
A2QKODHRYQA0S9	11M6	Haem	Attractiveness	4
A2QKODHRYQA0S9	11M7	Strab	Attractiveness	4
A2QKODHRYQA0S9	13F7	Norm	Attractiveness	2
A2QKODHRYQA0S9	13M1	Cleft	Attractiveness	3
A2QKODHRYQA0S9	13M2	Haem	Attractiveness	4
A2QKODHRYQA0S9	13M3	Strab	Attractiveness	3
A2QKODHRYQA0S9	13M4	Norm	Attractiveness	6
A2QKODHRYQA0S9	13M5	Cleft	Attractiveness	3
A2QKODHRYQA0S9	3F1	Haem	Attractiveness	1
A2QKODHRYQA0S9	3F2	Strab	Attractiveness	4
A2QKODHRYQA0S9	3F3	Norm	Attractiveness	5
A2QKODHRYQA0S9	3F4	Cleft	Attractiveness	3
A2QKODHRYQA0S9	3M1	Haem	Attractiveness	4
A2QKODHRYQA0S9	3M2	Strab	Attractiveness	4
A2QKODHRYQA0S9	3M3	Norm	Attractiveness	4
A2QKODHRYQA0S9	3M4	Cleft	Attractiveness	3
A2QKODHRYQA0S9	3M5	Haem	Attractiveness	2
A2QKODHRYQA0S9	5F4	Strab	Attractiveness	3
A2QKODHRYQA0S9	5F7	Norm	Attractiveness	4
A2QKODHRYQA0S9	5M1	Cleft	Attractiveness	3
A2QKODHRYQA0S9	5M3	Haem	Attractiveness	5
A2QKODHRYQA0S9	5M4	Strab	Attractiveness	3
A2QKODHRYQA0S9	5M5	Norm	Attractiveness	2
A2QKODHRYQA0S9	5M6	Cleft	Attractiveness	4
A2QKODHRYQA0S9	7F1	Haem	Attractiveness	4
A2QKODHRYQA0S9	7F3	Strab	Attractiveness	3
A2QKODHRYQA0S9	7F4	Norm	Attractiveness	5
A2QKODHRYQA0S9	7F5	Cleft	Attractiveness	3
A2QKODHRYQA0S9	7F6	Haem	Attractiveness	3
A2QKODHRYQA0S9	7M1	Strab	Attractiveness	3
A2QKODHRYQA0S9	7M2	Norm	Attractiveness	3
A2QKODHRYQA0S9	7M3	Cleft	Attractiveness	3
A2QKODHRYQA0S9	7M4	Haem	Attractiveness	3
A2QKODHRYQA0S9	7M5	Strab	Attractiveness	3
A2QKODHRYQA0S9	9F2	Norm	Attractiveness	6
A2QKODHRYQA0S9	9F3	Cleft	Attractiveness	4
A2QKODHRYQA0S9	9F4	Haem	Attractiveness	3
A2QKODHRYQA0S9	9F5	Strab	Attractiveness	2
A2QKODHRYQA0S9	9M1	Norm	Attractiveness	2
A2QKODHRYQA0S9	9M3	Cleft	Attractiveness	3
A2QKODHRYQA0S9	9M4	Haem	Attractiveness	2
A2QKODHRYQA0S9	9M7	Strab	Attractiveness	3
A2QKODHRYQA0S9	9M8	Norm	Attractiveness	2
KG07301975	11F2	Norm	Attractiveness	6
KG07301975	11F3	Cleft	Attractiveness	3
KG07301975	11F4	Haem	Attractiveness	5
KG07301975	11F6	Strab	Attractiveness	4
KG07301975	11M2	Norm	Attractiveness	6
KG07301975	11M3	Cleft	Attractiveness	2
KG07301975	11M6	Haem	Attractiveness	4
KG07301975	11M7	Strab	Attractiveness	3
KG07301975	13F7	Norm	Attractiveness	2
KG07301975	13M1	Cleft	Attractiveness	2
KG07301975	13M2	Haem	Attractiveness	5
KG07301975	13M3	Strab	Attractiveness	3
KG07301975	13M4	Norm	Attractiveness	6
KG07301975	13M5	Cleft	Attractiveness	4
KG07301975	3F1	Haem	Attractiveness	3
KG07301975	3F2	Strab	Attractiveness	4
KG07301975	3F3	Norm	Attractiveness	7
KG07301975	3F4	Cleft	Attractiveness	2
KG07301975	3M1	Haem	Attractiveness	4
KG07301975	3M2	Strab	Attractiveness	4
KG07301975	3M3	Norm	Attractiveness	5
KG07301975	3M4	Cleft	Attractiveness	2
KG07301975	3M5	Haem	Attractiveness	2
KG07301975	5F4	Strab	Attractiveness	3
KG07301975	5F7	Norm	Attractiveness	4
KG07301975	5M1	Cleft	Attractiveness	4
KG07301975	5M3	Haem	Attractiveness	4
KG07301975	5M4	Strab	Attractiveness	3
KG07301975	5M5	Norm	Attractiveness	6
KG07301975	5M6	Cleft	Attractiveness	3
KG07301975	7F1	Haem	Attractiveness	4
KG07301975	7F3	Strab	Attractiveness	3
KG07301975	7F4	Norm	Attractiveness	5
KG07301975	7F5	Cleft	Attractiveness	2
KG07301975	7F6	Haem	Attractiveness	3
KG07301975	7M1	Strab	Attractiveness	3
KG07301975	7M2	Norm	Attractiveness	5
KG07301975	7M3	Cleft	Attractiveness	2
KG07301975	7M4	Haem	Attractiveness	5
KG07301975	7M5	Strab	Attractiveness	3
KG07301975	9F2	Norm	Attractiveness	6
KG07301975	9F3	Cleft	Attractiveness	3
KG07301975	9F4	Haem	Attractiveness	4
KG07301975	9F5	Strab	Attractiveness	3
KG07301975	9M1	Norm	Attractiveness	3
KG07301975	9M3	Cleft	Attractiveness	3
KG07301975	9M4	Haem	Attractiveness	4
KG07301975	9M7	Strab	Attractiveness	4
KG07301975	9M8	Norm	Attractiveness	3
AM06091986	11F2	Norm	Attractiveness	4
AM06091986	11F3	Cleft	Attractiveness	3
AM06091986	11F4	Haem	Attractiveness	3
AM06091986	11F6	Strab	Attractiveness	3
AM06091986	11M2	Norm	Attractiveness	4
AM06091986	11M3	Cleft	Attractiveness	2
AM06091986	11M6	Haem	Attractiveness	3
AM06091986	11M7	Strab	Attractiveness	3
AM06091986	13F7	Norm	Attractiveness	4
AM06091986	13M1	Cleft	Attractiveness	2
AM06091986	13M2	Haem	Attractiveness	3
AM06091986	13M3	Strab	Attractiveness	3
AM06091986	13M4	Norm	Attractiveness	5
AM06091986	13M5	Cleft	Attractiveness	2
AM06091986	3F1	Haem	Attractiveness	3
AM06091986	3F2	Strab	Attractiveness	3
AM06091986	3F3	Norm	Attractiveness	4
AM06091986	3F4	Cleft	Attractiveness	3
AM06091986	3M1	Haem	Attractiveness	2
AM06091986	3M2	Strab	Attractiveness	3
AM06091986	3M3	Norm	Attractiveness	4
AM06091986	3M4	Cleft	Attractiveness	1
AM06091986	3M5	Haem	Attractiveness	2
AM06091986	5F4	Strab	Attractiveness	2
AM06091986	5F7	Norm	Attractiveness	4
AM06091986	5M1	Cleft	Attractiveness	3
AM06091986	5M3	Haem	Attractiveness	2
AM06091986	5M4	Strab	Attractiveness	1
AM06091986	5M5	Norm	Attractiveness	3
AM06091986	5M6	Cleft	Attractiveness	3
AM06091986	7F1	Haem	Attractiveness	3
AM06091986	7F3	Strab	Attractiveness	3
AM06091986	7F4	Norm	Attractiveness	4
AM06091986	7F5	Cleft	Attractiveness	3
AM06091986	7F6	Haem	Attractiveness	3
AM06091986	7M1	Strab	Attractiveness	2
AM06091986	7M2	Norm	Attractiveness	3
AM06091986	7M3	Cleft	Attractiveness	3
AM06091986	7M4	Haem	Attractiveness	2
AM06091986	7M5	Strab	Attractiveness	3
AM06091986	9F2	Norm	Attractiveness	4
AM06091986	9F3	Cleft	Attractiveness	3
AM06091986	9F4	Haem	Attractiveness	2
AM06091986	9F5	Strab	Attractiveness	3
AM06091986	9M1	Norm	Attractiveness	2
AM06091986	9M3	Cleft	Attractiveness	2
AM06091986	9M4	Haem	Attractiveness	3
AM06091986	9M7	Strab	Attractiveness	3
AM06091986	9M8	Norm	Attractiveness	2
ec12161971	11F2	Norm	Attractiveness	1
ec12161971	11F3	Cleft	Attractiveness	1
ec12161971	11F4	Haem	Attractiveness	1
ec12161971	11F6	Strab	Attractiveness	1
ec12161971	11M2	Norm	Attractiveness	5
ec12161971	11M3	Cleft	Attractiveness	1
ec12161971	11M6	Haem	Attractiveness	1
ec12161971	11M7	Strab	Attractiveness	1
ec12161971	13F7	Norm	Attractiveness	5
ec12161971	13M1	Cleft	Attractiveness	1
ec12161971	13M2	Haem	Attractiveness	2
ec12161971	13M3	Strab	Attractiveness	1
ec12161971	13M4	Norm	Attractiveness	4
ec12161971	13M5	Cleft	Attractiveness	1
ec12161971	3F1	Haem	Attractiveness	1
ec12161971	3F2	Strab	Attractiveness	1
ec12161971	3F3	Norm	Attractiveness	6
ec12161971	3F4	Cleft	Attractiveness	1
ec12161971	3M1	Haem	Attractiveness	1
ec12161971	3M2	Strab	Attractiveness	1
ec12161971	3M3	Norm	Attractiveness	3
ec12161971	3M4	Cleft	Attractiveness	1
ec12161971	3M5	Haem	Attractiveness	2
ec12161971	5F4	Strab	Attractiveness	1
ec12161971	5F7	Norm	Attractiveness	7
ec12161971	5M1	Cleft	Attractiveness	1
ec12161971	5M3	Haem	Attractiveness	1
ec12161971	5M4	Strab	Attractiveness	1
ec12161971	5M5	Norm	Attractiveness	3
ec12161971	5M6	Cleft	Attractiveness	1
ec12161971	7F1	Haem	Attractiveness	2
ec12161971	7F3	Strab	Attractiveness	1
ec12161971	7F4	Norm	Attractiveness	6
ec12161971	7F5	Cleft	Attractiveness	1
ec12161971	7F6	Haem	Attractiveness	2
ec12161971	7M1	Strab	Attractiveness	1
ec12161971	7M2	Norm	Attractiveness	3
ec12161971	7M3	Cleft	Attractiveness	1
ec12161971	7M4	Haem	Attractiveness	2
ec12161971	7M5	Strab	Attractiveness	1
ec12161971	9F2	Norm	Attractiveness	7
ec12161971	9F3	Cleft	Attractiveness	1
ec12161971	9F4	Haem	Attractiveness	1
ec12161971	9F5	Strab	Attractiveness	1
ec12161971	9M1	Norm	Attractiveness	3
ec12161971	9M3	Cleft	Attractiveness	1
ec12161971	9M4	Haem	Attractiveness	1
ec12161971	9M7	Strab	Attractiveness	1
ec12161971	9M8	Norm	Attractiveness	3
KM06261991	11F2	Norm	Attractiveness	4
KM06261991	11F3	Cleft	Attractiveness	2
KM06261991	11F4	Haem	Attractiveness	1
KM06261991	11F6	Strab	Attractiveness	2
KM06261991	11M2	Norm	Attractiveness	5
KM06261991	11M3	Cleft	Attractiveness	1
KM06261991	11M6	Haem	Attractiveness	1
KM06261991	11M7	Strab	Attractiveness	3
KM06261991	13F7	Norm	Attractiveness	4
KM06261991	13M1	Cleft	Attractiveness	1
KM06261991	13M2	Haem	Attractiveness	1
KM06261991	13M3	Strab	Attractiveness	2
KM06261991	13M4	Norm	Attractiveness	4
KM06261991	13M5	Cleft	Attractiveness	1
KM06261991	3F1	Haem	Attractiveness	1
KM06261991	3F2	Strab	Attractiveness	3
KM06261991	3F3	Norm	Attractiveness	4
KM06261991	3F4	Cleft	Attractiveness	1
KM06261991	3M1	Haem	Attractiveness	1
KM06261991	3M2	Strab	Attractiveness	3
KM06261991	3M3	Norm	Attractiveness	4
KM06261991	3M4	Cleft	Attractiveness	1
KM06261991	3M5	Haem	Attractiveness	1
KM06261991	5F4	Strab	Attractiveness	1
KM06261991	5F7	Norm	Attractiveness	4
KM06261991	5M1	Cleft	Attractiveness	1
KM06261991	5M3	Haem	Attractiveness	1
KM06261991	5M4	Strab	Attractiveness	1
KM06261991	5M5	Norm	Attractiveness	4
KM06261991	5M6	Cleft	Attractiveness	1
KM06261991	7F1	Haem	Attractiveness	1
KM06261991	7F3	Strab	Attractiveness	1
KM06261991	7F4	Norm	Attractiveness	4
KM06261991	7F5	Cleft	Attractiveness	1
KM06261991	7F6	Haem	Attractiveness	1
KM06261991	7M1	Strab	Attractiveness	1
KM06261991	7M2	Norm	Attractiveness	4
KM06261991	7M3	Cleft	Attractiveness	2
KM06261991	7M4	Haem	Attractiveness	1
KM06261991	7M5	Strab	Attractiveness	2
KM06261991	9F2	Norm	Attractiveness	4
KM06261991	9F3	Cleft	Attractiveness	1
KM06261991	9F4	Haem	Attractiveness	1
KM06261991	9F5	Strab	Attractiveness	2
KM06261991	9M1	Norm	Attractiveness	3
KM06261991	9M3	Cleft	Attractiveness	1
KM06261991	9M4	Haem	Attractiveness	1
KM06261991	9M7	Strab	Attractiveness	2
KM06261991	9M8	Norm	Attractiveness	4
KL06221987	11F2	Norm	Attractiveness	5
KL06221987	11F3	Cleft	Attractiveness	3
KL06221987	11F4	Haem	Attractiveness	4
KL06221987	11F6	Strab	Attractiveness	4
KL06221987	11M2	Norm	Attractiveness	5
KL06221987	11M3	Cleft	Attractiveness	4
KL06221987	11M6	Haem	Attractiveness	4
KL06221987	11M7	Strab	Attractiveness	4
KL06221987	13F7	Norm	Attractiveness	3
KL06221987	13M1	Cleft	Attractiveness	3
KL06221987	13M2	Haem	Attractiveness	3
KL06221987	13M3	Strab	Attractiveness	3
KL06221987	13M4	Norm	Attractiveness	5
KL06221987	13M5	Cleft	Attractiveness	3
KL06221987	3F1	Haem	Attractiveness	5
KL06221987	3F2	Strab	Attractiveness	3
KL06221987	3F3	Norm	Attractiveness	6
KL06221987	3F4	Cleft	Attractiveness	5
KL06221987	3M1	Haem	Attractiveness	3
KL06221987	3M2	Strab	Attractiveness	3
KL06221987	3M3	Norm	Attractiveness	5
KL06221987	3M4	Cleft	Attractiveness	3
KL06221987	3M5	Haem	Attractiveness	3
KL06221987	5F4	Strab	Attractiveness	4
KL06221987	5F7	Norm	Attractiveness	4
KL06221987	5M1	Cleft	Attractiveness	4
KL06221987	5M3	Haem	Attractiveness	4
KL06221987	5M4	Strab	Attractiveness	3
KL06221987	5M5	Norm	Attractiveness	5
KL06221987	5M6	Cleft	Attractiveness	3
KL06221987	7F1	Haem	Attractiveness	4
KL06221987	7F3	Strab	Attractiveness	3
KL06221987	7F4	Norm	Attractiveness	5
KL06221987	7F5	Cleft	Attractiveness	4
KL06221987	7F6	Haem	Attractiveness	4
KL06221987	7M1	Strab	Attractiveness	3
KL06221987	7M2	Norm	Attractiveness	6
KL06221987	7M3	Cleft	Attractiveness	4
KL06221987	7M4	Haem	Attractiveness	4
KL06221987	7M5	Strab	Attractiveness	4
KL06221987	9F2	Norm	Attractiveness	6
KL06221987	9F3	Cleft	Attractiveness	4
KL06221987	9F4	Haem	Attractiveness	5
KL06221987	9F5	Strab	Attractiveness	3
KL06221987	9M1	Norm	Attractiveness	2
KL06221987	9M3	Cleft	Attractiveness	4
KL06221987	9M4	Haem	Attractiveness	4
KL06221987	9M7	Strab	Attractiveness	4
KL06221987	9M8	Norm	Attractiveness	4
AP05021972	11F2	Norm	Attractiveness	4
AP05021972	11F3	Cleft	Attractiveness	3
AP05021972	11F4	Haem	Attractiveness	4
AP05021972	11F6	Strab	Attractiveness	4
AP05021972	11M2	Norm	Attractiveness	5
AP05021972	11M3	Cleft	Attractiveness	3
AP05021972	11M6	Haem	Attractiveness	3
AP05021972	11M7	Strab	Attractiveness	2
AP05021972	13F7	Norm	Attractiveness	3
AP05021972	13M1	Cleft	Attractiveness	3
AP05021972	13M2	Haem	Attractiveness	3
AP05021972	13M3	Strab	Attractiveness	2
AP05021972	13M4	Norm	Attractiveness	5
AP05021972	13M5	Cleft	Attractiveness	3
AP05021972	3F1	Haem	Attractiveness	3
AP05021972	3F2	Strab	Attractiveness	2
AP05021972	3F3	Norm	Attractiveness	4
AP05021972	3F4	Cleft	Attractiveness	3
AP05021972	3M1	Haem	Attractiveness	3
AP05021972	3M2	Strab	Attractiveness	2
AP05021972	3M3	Norm	Attractiveness	5
AP05021972	3M4	Cleft	Attractiveness	2
AP05021972	3M5	Haem	Attractiveness	3
AP05021972	5F4	Strab	Attractiveness	2
AP05021972	5F7	Norm	Attractiveness	4
AP05021972	5M1	Cleft	Attractiveness	3
AP05021972	5M3	Haem	Attractiveness	3
AP05021972	5M4	Strab	Attractiveness	2
AP05021972	5M5	Norm	Attractiveness	3
AP05021972	5M6	Cleft	Attractiveness	3
AP05021972	7F1	Haem	Attractiveness	4
AP05021972	7F3	Strab	Attractiveness	2
AP05021972	7F4	Norm	Attractiveness	6
AP05021972	7F5	Cleft	Attractiveness	3
AP05021972	7F6	Haem	Attractiveness	3
AP05021972	7M1	Strab	Attractiveness	2
AP05021972	7M2	Norm	Attractiveness	4
AP05021972	7M3	Cleft	Attractiveness	3
AP05021972	7M4	Haem	Attractiveness	4
AP05021972	7M5	Strab	Attractiveness	2
AP05021972	9F2	Norm	Attractiveness	5
AP05021972	9F3	Cleft	Attractiveness	3
AP05021972	9F4	Haem	Attractiveness	4
AP05021972	9F5	Strab	Attractiveness	2
AP05021972	9M1	Norm	Attractiveness	2
AP05021972	9M3	Cleft	Attractiveness	3
AP05021972	9M4	Haem	Attractiveness	3
AP05021972	9M7	Strab	Attractiveness	2
AP05021972	9M8	Norm	Attractiveness	3
SR06131985	11F2	Norm	Attractiveness	5
SR06131985	11F3	Cleft	Attractiveness	2
SR06131985	11F4	Haem	Attractiveness	3
SR06131985	11F6	Strab	Attractiveness	3
SR06131985	11M2	Norm	Attractiveness	5
SR06131985	11M3	Cleft	Attractiveness	1
SR06131985	11M6	Haem	Attractiveness	2
SR06131985	11M7	Strab	Attractiveness	2
SR06131985	13F7	Norm	Attractiveness	3
SR06131985	13M1	Cleft	Attractiveness	1
SR06131985	13M2	Haem	Attractiveness	3
SR06131985	13M3	Strab	Attractiveness	2
SR06131985	13M4	Norm	Attractiveness	5
SR06131985	13M5	Cleft	Attractiveness	2
SR06131985	3F1	Haem	Attractiveness	1
SR06131985	3F2	Strab	Attractiveness	3
SR06131985	3F3	Norm	Attractiveness	4
SR06131985	3F4	Cleft	Attractiveness	2
SR06131985	3M1	Haem	Attractiveness	1
SR06131985	3M2	Strab	Attractiveness	3
SR06131985	3M3	Norm	Attractiveness	6
SR06131985	3M4	Cleft	Attractiveness	1
SR06131985	3M5	Haem	Attractiveness	2
SR06131985	5F4	Strab	Attractiveness	1
SR06131985	5F7	Norm	Attractiveness	1
SR06131985	5M1	Cleft	Attractiveness	2
SR06131985	5M3	Haem	Attractiveness	1
SR06131985	5M4	Strab	Attractiveness	3
SR06131985	5M5	Norm	Attractiveness	4
SR06131985	5M6	Cleft	Attractiveness	2
SR06131985	7F1	Haem	Attractiveness	1
SR06131985	7F3	Strab	Attractiveness	3
SR06131985	7F4	Norm	Attractiveness	5
SR06131985	7F5	Cleft	Attractiveness	2
SR06131985	7F6	Haem	Attractiveness	2
SR06131985	7M1	Strab	Attractiveness	1
SR06131985	7M2	Norm	Attractiveness	3
SR06131985	7M3	Cleft	Attractiveness	1
SR06131985	7M4	Haem	Attractiveness	2
SR06131985	7M5	Strab	Attractiveness	2
SR06131985	9F2	Norm	Attractiveness	5
SR06131985	9F3	Cleft	Attractiveness	1
SR06131985	9F4	Haem	Attractiveness	1
SR06131985	9F5	Strab	Attractiveness	3
SR06131985	9M1	Norm	Attractiveness	4
SR06131985	9M3	Cleft	Attractiveness	1
SR06131985	9M4	Haem	Attractiveness	2
SR06131985	9M7	Strab	Attractiveness	3
SR06131985	9M8	Norm	Attractiveness	5
BC11301992	11F2	Norm	Attractiveness	1
BC11301992	11F3	Cleft	Attractiveness	1
BC11301992	11F4	Haem	Attractiveness	1
BC11301992	11F6	Strab	Attractiveness	1
BC11301992	11M2	Norm	Attractiveness	1
BC11301992	11M3	Cleft	Attractiveness	1
BC11301992	11M6	Haem	Attractiveness	1
BC11301992	11M7	Strab	Attractiveness	1
BC11301992	13F7	Norm	Attractiveness	1
BC11301992	13M1	Cleft	Attractiveness	1
BC11301992	13M2	Haem	Attractiveness	1
BC11301992	13M3	Strab	Attractiveness	1
BC11301992	13M4	Norm	Attractiveness	2
BC11301992	13M5	Cleft	Attractiveness	1
BC11301992	3F1	Haem	Attractiveness	1
BC11301992	3F2	Strab	Attractiveness	1
BC11301992	3F3	Norm	Attractiveness	1
BC11301992	3F4	Cleft	Attractiveness	1
BC11301992	3M1	Haem	Attractiveness	1
BC11301992	3M2	Strab	Attractiveness	1
BC11301992	3M3	Norm	Attractiveness	2
BC11301992	3M4	Cleft	Attractiveness	1
BC11301992	3M5	Haem	Attractiveness	1
BC11301992	5F4	Strab	Attractiveness	1
BC11301992	5F7	Norm	Attractiveness	2
BC11301992	5M1	Cleft	Attractiveness	1
BC11301992	5M3	Haem	Attractiveness	1
BC11301992	5M4	Strab	Attractiveness	1
BC11301992	5M5	Norm	Attractiveness	1
BC11301992	5M6	Cleft	Attractiveness	1
BC11301992	7F1	Haem	Attractiveness	1
BC11301992	7F3	Strab	Attractiveness	1
BC11301992	7F4	Norm	Attractiveness	2
BC11301992	7F5	Cleft	Attractiveness	1
BC11301992	7F6	Haem	Attractiveness	1
BC11301992	7M1	Strab	Attractiveness	1
BC11301992	7M2	Norm	Attractiveness	2
BC11301992	7M3	Cleft	Attractiveness	1
BC11301992	7M4	Haem	Attractiveness	1
BC11301992	7M5	Strab	Attractiveness	1
BC11301992	9F2	Norm	Attractiveness	1
BC11301992	9F3	Cleft	Attractiveness	1
BC11301992	9F4	Haem	Attractiveness	1
BC11301992	9F5	Strab	Attractiveness	2
BC11301992	9M1	Norm	Attractiveness	1
BC11301992	9M3	Cleft	Attractiveness	1
BC11301992	9M4	Haem	Attractiveness	1
BC11301992	9M7	Strab	Attractiveness	1
BC11301992	9M8	Norm	Attractiveness	1
TF010781	11F2	Norm	Attractiveness	4
TF010781	11F3	Cleft	Attractiveness	4
TF010781	11F4	Haem	Attractiveness	6
TF010781	11F6	Strab	Attractiveness	2
TF010781	11M2	Norm	Attractiveness	4
TF010781	11M3	Cleft	Attractiveness	2
TF010781	11M6	Haem	Attractiveness	3
TF010781	11M7	Strab	Attractiveness	3
TF010781	13F7	Norm	Attractiveness	2
TF010781	13M1	Cleft	Attractiveness	4
TF010781	13M2	Haem	Attractiveness	3
TF010781	13M3	Strab	Attractiveness	3
TF010781	13M4	Norm	Attractiveness	4
TF010781	13M5	Cleft	Attractiveness	3
TF010781	3F1	Haem	Attractiveness	3
TF010781	3F2	Strab	Attractiveness	2
TF010781	3F3	Norm	Attractiveness	1
TF010781	3F4	Cleft	Attractiveness	3
TF010781	3M1	Haem	Attractiveness	2
TF010781	3M2	Strab	Attractiveness	3
TF010781	3M3	Norm	Attractiveness	3
TF010781	3M4	Cleft	Attractiveness	1
TF010781	3M5	Haem	Attractiveness	2
TF010781	5F4	Strab	Attractiveness	2
TF010781	5F7	Norm	Attractiveness	3
TF010781	5M1	Cleft	Attractiveness	2
TF010781	5M3	Haem	Attractiveness	5
TF010781	5M4	Strab	Attractiveness	4
TF010781	5M5	Norm	Attractiveness	3
TF010781	5M6	Cleft	Attractiveness	4
TF010781	7F1	Haem	Attractiveness	4
TF010781	7F3	Strab	Attractiveness	5
TF010781	7F4	Norm	Attractiveness	5
TF010781	7F5	Cleft	Attractiveness	5
TF010781	7F6	Haem	Attractiveness	2
TF010781	7M1	Strab	Attractiveness	2
TF010781	7M2	Norm	Attractiveness	3
TF010781	7M3	Cleft	Attractiveness	3
TF010781	7M4	Haem	Attractiveness	2
TF010781	7M5	Strab	Attractiveness	2
TF010781	9F2	Norm	Attractiveness	3
TF010781	9F3	Cleft	Attractiveness	3
TF010781	9F4	Haem	Attractiveness	4
TF010781	9F5	Strab	Attractiveness	5
TF010781	9M1	Norm	Attractiveness	1
TF010781	9M3	Cleft	Attractiveness	2
TF010781	9M4	Haem	Attractiveness	3
TF010781	9M7	Strab	Attractiveness	3
TF010781	9M8	Norm	Attractiveness	3
SC02071983	11F2	Norm	Attractiveness	7
SC02071983	11F3	Cleft	Attractiveness	3
SC02071983	11F4	Haem	Attractiveness	5
SC02071983	11F6	Strab	Attractiveness	3
SC02071983	11M2	Norm	Attractiveness	5
SC02071983	11M3	Cleft	Attractiveness	3
SC02071983	11M6	Haem	Attractiveness	4
SC02071983	11M7	Strab	Attractiveness	2
SC02071983	13F7	Norm	Attractiveness	4
SC02071983	13M1	Cleft	Attractiveness	3
SC02071983	13M2	Haem	Attractiveness	4
SC02071983	13M3	Strab	Attractiveness	4
SC02071983	13M4	Norm	Attractiveness	6
SC02071983	13M5	Cleft	Attractiveness	2
SC02071983	3F1	Haem	Attractiveness	3
SC02071983	3F2	Strab	Attractiveness	6
SC02071983	3F3	Norm	Attractiveness	7
SC02071983	3F4	Cleft	Attractiveness	3
SC02071983	3M1	Haem	Attractiveness	3
SC02071983	3M2	Strab	Attractiveness	5
SC02071983	3M3	Norm	Attractiveness	7
SC02071983	3M4	Cleft	Attractiveness	4
SC02071983	3M5	Haem	Attractiveness	4
SC02071983	5F4	Strab	Attractiveness	6
SC02071983	5F7	Norm	Attractiveness	7
SC02071983	5M1	Cleft	Attractiveness	3
SC02071983	5M3	Haem	Attractiveness	3
SC02071983	5M4	Strab	Attractiveness	3
SC02071983	5M5	Norm	Attractiveness	7
SC02071983	5M6	Cleft	Attractiveness	3
SC02071983	7F1	Haem	Attractiveness	4
SC02071983	7F3	Strab	Attractiveness	4
SC02071983	7F4	Norm	Attractiveness	6
SC02071983	7F5	Cleft	Attractiveness	3
SC02071983	7F6	Haem	Attractiveness	4
SC02071983	7M1	Strab	Attractiveness	4
SC02071983	7M2	Norm	Attractiveness	5
SC02071983	7M3	Cleft	Attractiveness	4
SC02071983	7M4	Haem	Attractiveness	4
SC02071983	7M5	Strab	Attractiveness	2
SC02071983	9F2	Norm	Attractiveness	7
SC02071983	9F3	Cleft	Attractiveness	4
SC02071983	9F4	Haem	Attractiveness	5
SC02071983	9F5	Strab	Attractiveness	4
SC02071983	9M1	Norm	Attractiveness	5
SC02071983	9M3	Cleft	Attractiveness	2
SC02071983	9M4	Haem	Attractiveness	5
SC02071983	9M7	Strab	Attractiveness	3
SC02071983	9M8	Norm	Attractiveness	5
MZ02081967	11F2	Norm	Attractiveness	5
MZ02081967	11F3	Cleft	Attractiveness	5
MZ02081967	11F4	Haem	Attractiveness	6
MZ02081967	11F6	Strab	Attractiveness	5
MZ02081967	11M2	Norm	Attractiveness	6
MZ02081967	11M3	Cleft	Attractiveness	6
MZ02081967	11M6	Haem	Attractiveness	6
MZ02081967	11M7	Strab	Attractiveness	5
MZ02081967	13F7	Norm	Attractiveness	5
MZ02081967	13M1	Cleft	Attractiveness	5
MZ02081967	13M2	Haem	Attractiveness	6
MZ02081967	13M3	Strab	Attractiveness	5
MZ02081967	13M4	Norm	Attractiveness	7
MZ02081967	13M5	Cleft	Attractiveness	5
MZ02081967	3F1	Haem	Attractiveness	5
MZ02081967	3F2	Strab	Attractiveness	6
MZ02081967	3F3	Norm	Attractiveness	6
MZ02081967	3F4	Cleft	Attractiveness	5
MZ02081967	3M1	Haem	Attractiveness	6
MZ02081967	3M2	Strab	Attractiveness	6
MZ02081967	3M3	Norm	Attractiveness	6
MZ02081967	3M4	Cleft	Attractiveness	5
MZ02081967	3M5	Haem	Attractiveness	5
MZ02081967	5F4	Strab	Attractiveness	6
MZ02081967	5F7	Norm	Attractiveness	7
MZ02081967	5M1	Cleft	Attractiveness	5
MZ02081967	5M3	Haem	Attractiveness	6
MZ02081967	5M4	Strab	Attractiveness	5
MZ02081967	5M5	Norm	Attractiveness	5
MZ02081967	5M6	Cleft	Attractiveness	5
MZ02081967	7F1	Haem	Attractiveness	6
MZ02081967	7F3	Strab	Attractiveness	5
MZ02081967	7F4	Norm	Attractiveness	6
MZ02081967	7F5	Cleft	Attractiveness	6
MZ02081967	7F6	Haem	Attractiveness	6
MZ02081967	7M1	Strab	Attractiveness	5
MZ02081967	7M2	Norm	Attractiveness	6
MZ02081967	7M3	Cleft	Attractiveness	6
MZ02081967	7M4	Haem	Attractiveness	6
MZ02081967	7M5	Strab	Attractiveness	5
MZ02081967	9F2	Norm	Attractiveness	7
MZ02081967	9F3	Cleft	Attractiveness	6
MZ02081967	9F4	Haem	Attractiveness	6
MZ02081967	9F5	Strab	Attractiveness	6
MZ02081967	9M1	Norm	Attractiveness	5
MZ02081967	9M3	Cleft	Attractiveness	5
MZ02081967	9M4	Haem	Attractiveness	6
MZ02081967	9M7	Strab	Attractiveness	5
MZ02081967	9M8	Norm	Attractiveness	6
jw09191985	11F2	Norm	Attractiveness	7
jw09191985	11F3	Cleft	Attractiveness	6
jw09191985	11F4	Haem	Attractiveness	7
jw09191985	11F6	Strab	Attractiveness	4
jw09191985	11M2	Norm	Attractiveness	6
jw09191985	11M3	Cleft	Attractiveness	6
jw09191985	11M6	Haem	Attractiveness	7
jw09191985	11M7	Strab	Attractiveness	4
jw09191985	13F7	Norm	Attractiveness	4
jw09191985	13M1	Cleft	Attractiveness	4
jw09191985	13M2	Haem	Attractiveness	5
jw09191985	13M3	Strab	Attractiveness	3
jw09191985	13M4	Norm	Attractiveness	5
jw09191985	13M5	Cleft	Attractiveness	4
jw09191985	3F1	Haem	Attractiveness	4
jw09191985	3F2	Strab	Attractiveness	6
jw09191985	3F3	Norm	Attractiveness	4
jw09191985	3F4	Cleft	Attractiveness	4
jw09191985	3M1	Haem	Attractiveness	7
jw09191985	3M2	Strab	Attractiveness	4
jw09191985	3M3	Norm	Attractiveness	5
jw09191985	3M4	Cleft	Attractiveness	4
jw09191985	3M5	Haem	Attractiveness	1
jw09191985	5F4	Strab	Attractiveness	5
jw09191985	5F7	Norm	Attractiveness	5
jw09191985	5M1	Cleft	Attractiveness	5
jw09191985	5M3	Haem	Attractiveness	7
jw09191985	5M4	Strab	Attractiveness	2
jw09191985	5M5	Norm	Attractiveness	3
jw09191985	5M6	Cleft	Attractiveness	5
jw09191985	7F1	Haem	Attractiveness	7
jw09191985	7F3	Strab	Attractiveness	6
jw09191985	7F4	Norm	Attractiveness	7
jw09191985	7F5	Cleft	Attractiveness	5
jw09191985	7F6	Haem	Attractiveness	6
jw09191985	7M1	Strab	Attractiveness	4
jw09191985	7M2	Norm	Attractiveness	5
jw09191985	7M3	Cleft	Attractiveness	5
jw09191985	7M4	Haem	Attractiveness	7
jw09191985	7M5	Strab	Attractiveness	5
jw09191985	9F2	Norm	Attractiveness	6
jw09191985	9F3	Cleft	Attractiveness	6
jw09191985	9F4	Haem	Attractiveness	7
jw09191985	9F5	Strab	Attractiveness	3
jw09191985	9M1	Norm	Attractiveness	2
jw09191985	9M3	Cleft	Attractiveness	4
jw09191985	9M4	Haem	Attractiveness	5
jw09191985	9M7	Strab	Attractiveness	4
jw09191985	9M8	Norm	Attractiveness	6
PO04131960	11F2	Norm	Attractiveness	3
PO04131960	11F3	Cleft	Attractiveness	1
PO04131960	11F4	Haem	Attractiveness	2
PO04131960	11F6	Strab	Attractiveness	1
PO04131960	11M2	Norm	Attractiveness	4
PO04131960	11M3	Cleft	Attractiveness	1
PO04131960	11M6	Haem	Attractiveness	2
PO04131960	11M7	Strab	Attractiveness	1
PO04131960	13F7	Norm	Attractiveness	3
PO04131960	13M1	Cleft	Attractiveness	1
PO04131960	13M2	Haem	Attractiveness	2
PO04131960	13M3	Strab	Attractiveness	2
PO04131960	13M4	Norm	Attractiveness	4
PO04131960	13M5	Cleft	Attractiveness	1
PO04131960	3F1	Haem	Attractiveness	2
PO04131960	3F2	Strab	Attractiveness	1
PO04131960	3F3	Norm	Attractiveness	4
PO04131960	3F4	Cleft	Attractiveness	1
PO04131960	3M1	Haem	Attractiveness	2
PO04131960	3M2	Strab	Attractiveness	1
PO04131960	3M3	Norm	Attractiveness	4
PO04131960	3M4	Cleft	Attractiveness	1
PO04131960	3M5	Haem	Attractiveness	2
PO04131960	5F4	Strab	Attractiveness	2
PO04131960	5F7	Norm	Attractiveness	4
PO04131960	5M1	Cleft	Attractiveness	1
PO04131960	5M3	Haem	Attractiveness	2
PO04131960	5M4	Strab	Attractiveness	1
PO04131960	5M5	Norm	Attractiveness	2
PO04131960	5M6	Cleft	Attractiveness	1
PO04131960	7F1	Haem	Attractiveness	3
PO04131960	7F3	Strab	Attractiveness	1
PO04131960	7F4	Norm	Attractiveness	4
PO04131960	7F5	Cleft	Attractiveness	1
PO04131960	7F6	Haem	Attractiveness	3
PO04131960	7M1	Strab	Attractiveness	2
PO04131960	7M2	Norm	Attractiveness	3
PO04131960	7M3	Cleft	Attractiveness	1
PO04131960	7M4	Haem	Attractiveness	2
PO04131960	7M5	Strab	Attractiveness	1
PO04131960	9F2	Norm	Attractiveness	4
PO04131960	9F3	Cleft	Attractiveness	1
PO04131960	9F4	Haem	Attractiveness	3
PO04131960	9F5	Strab	Attractiveness	1
PO04131960	9M1	Norm	Attractiveness	3
PO04131960	9M3	Cleft	Attractiveness	2
PO04131960	9M4	Haem	Attractiveness	2
PO04131960	9M7	Strab	Attractiveness	2
PO04131960	9M8	Norm	Attractiveness	3
BC04081959	11F2	Norm	Attractiveness	4
BC04081959	11F3	Cleft	Attractiveness	3
BC04081959	11F4	Haem	Attractiveness	6
BC04081959	11F6	Strab	Attractiveness	2
BC04081959	11M2	Norm	Attractiveness	7
BC04081959	11M3	Cleft	Attractiveness	2
BC04081959	11M6	Haem	Attractiveness	3
BC04081959	11M7	Strab	Attractiveness	3
BC04081959	13F7	Norm	Attractiveness	4
BC04081959	13M1	Cleft	Attractiveness	1
BC04081959	13M2	Haem	Attractiveness	3
BC04081959	13M3	Strab	Attractiveness	3
BC04081959	13M4	Norm	Attractiveness	4
BC04081959	13M5	Cleft	Attractiveness	3
BC04081959	3F1	Haem	Attractiveness	3
BC04081959	3F2	Strab	Attractiveness	2
BC04081959	3F3	Norm	Attractiveness	7
BC04081959	3F4	Cleft	Attractiveness	3
BC04081959	3M1	Haem	Attractiveness	3
BC04081959	3M2	Strab	Attractiveness	2
BC04081959	3M3	Norm	Attractiveness	5
BC04081959	3M4	Cleft	Attractiveness	2
BC04081959	3M5	Haem	Attractiveness	5
BC04081959	5F4	Strab	Attractiveness	2
BC04081959	5F7	Norm	Attractiveness	5
BC04081959	5M1	Cleft	Attractiveness	3
BC04081959	5M3	Haem	Attractiveness	3
BC04081959	5M4	Strab	Attractiveness	2
BC04081959	5M5	Norm	Attractiveness	3
BC04081959	5M6	Cleft	Attractiveness	3
BC04081959	7F1	Haem	Attractiveness	3
BC04081959	7F3	Strab	Attractiveness	3
BC04081959	7F4	Norm	Attractiveness	6
BC04081959	7F5	Cleft	Attractiveness	3
BC04081959	7F6	Haem	Attractiveness	4
BC04081959	7M1	Strab	Attractiveness	3
BC04081959	7M2	Norm	Attractiveness	6
BC04081959	7M3	Cleft	Attractiveness	2
BC04081959	7M4	Haem	Attractiveness	5
BC04081959	7M5	Strab	Attractiveness	2
BC04081959	9F2	Norm	Attractiveness	7
BC04081959	9F3	Cleft	Attractiveness	3
BC04081959	9F4	Haem	Attractiveness	3
BC04081959	9F5	Strab	Attractiveness	3
BC04081959	9M1	Norm	Attractiveness	3
BC04081959	9M3	Cleft	Attractiveness	3
BC04081959	9M4	Haem	Attractiveness	3
BC04081959	9M7	Strab	Attractiveness	2
BC04081959	9M8	Norm	Attractiveness	6
MR04171990	11F2	Norm	Attractiveness	4
MR04171990	11F3	Cleft	Attractiveness	2
MR04171990	11F4	Haem	Attractiveness	3
MR04171990	11F6	Strab	Attractiveness	2
MR04171990	11M2	Norm	Attractiveness	5
MR04171990	11M3	Cleft	Attractiveness	2
MR04171990	11M6	Haem	Attractiveness	4
MR04171990	11M7	Strab	Attractiveness	3
MR04171990	13F7	Norm	Attractiveness	2
MR04171990	13M1	Cleft	Attractiveness	2
MR04171990	13M2	Haem	Attractiveness	3
MR04171990	13M3	Strab	Attractiveness	2
MR04171990	13M4	Norm	Attractiveness	5
MR04171990	13M5	Cleft	Attractiveness	2
MR04171990	3F1	Haem	Attractiveness	2
MR04171990	3F2	Strab	Attractiveness	3
MR04171990	3F3	Norm	Attractiveness	4
MR04171990	3F4	Cleft	Attractiveness	3
MR04171990	3M1	Haem	Attractiveness	2
MR04171990	3M2	Strab	Attractiveness	2
MR04171990	3M3	Norm	Attractiveness	4
MR04171990	3M4	Cleft	Attractiveness	1
MR04171990	3M5	Haem	Attractiveness	1
MR04171990	5F4	Strab	Attractiveness	2
MR04171990	5F7	Norm	Attractiveness	5
MR04171990	5M1	Cleft	Attractiveness	2
MR04171990	5M3	Haem	Attractiveness	3
MR04171990	5M4	Strab	Attractiveness	1
MR04171990	5M5	Norm	Attractiveness	4
MR04171990	5M6	Cleft	Attractiveness	2
MR04171990	7F1	Haem	Attractiveness	3
MR04171990	7F3	Strab	Attractiveness	2
MR04171990	7F4	Norm	Attractiveness	5
MR04171990	7F5	Cleft	Attractiveness	2
MR04171990	7F6	Haem	Attractiveness	2
MR04171990	7M1	Strab	Attractiveness	2
MR04171990	7M2	Norm	Attractiveness	5
MR04171990	7M3	Cleft	Attractiveness	3
MR04171990	7M4	Haem	Attractiveness	3
MR04171990	7M5	Strab	Attractiveness	2
MR04171990	9F2	Norm	Attractiveness	5
MR04171990	9F3	Cleft	Attractiveness	2
MR04171990	9F4	Haem	Attractiveness	3
MR04171990	9F5	Strab	Attractiveness	3
MR04171990	9M1	Norm	Attractiveness	2
MR04171990	9M3	Cleft	Attractiveness	2
MR04171990	9M4	Haem	Attractiveness	3
MR04171990	9M7	Strab	Attractiveness	2
MR04171990	9M8	Norm	Attractiveness	4
JK08131992	11F2	Norm	Attractiveness	4
JK08131992	11F3	Cleft	Attractiveness	4
JK08131992	11F4	Haem	Attractiveness	4
JK08131992	11F6	Strab	Attractiveness	3
JK08131992	11M2	Norm	Attractiveness	2
JK08131992	11M3	Cleft	Attractiveness	2
JK08131992	11M6	Haem	Attractiveness	4
JK08131992	11M7	Strab	Attractiveness	5
JK08131992	13F7	Norm	Attractiveness	3
JK08131992	13M1	Cleft	Attractiveness	2
JK08131992	13M2	Haem	Attractiveness	2
JK08131992	13M3	Strab	Attractiveness	3
JK08131992	13M4	Norm	Attractiveness	5
JK08131992	13M5	Cleft	Attractiveness	3
JK08131992	3F1	Haem	Attractiveness	2
JK08131992	3F2	Strab	Attractiveness	4
JK08131992	3F3	Norm	Attractiveness	4
JK08131992	3F4	Cleft	Attractiveness	2
JK08131992	3M1	Haem	Attractiveness	3
JK08131992	3M2	Strab	Attractiveness	2
JK08131992	3M3	Norm	Attractiveness	6
JK08131992	3M4	Cleft	Attractiveness	3
JK08131992	3M5	Haem	Attractiveness	3
JK08131992	5F4	Strab	Attractiveness	2
JK08131992	5F7	Norm	Attractiveness	5
JK08131992	5M1	Cleft	Attractiveness	4
JK08131992	5M3	Haem	Attractiveness	5
JK08131992	5M4	Strab	Attractiveness	4
JK08131992	5M5	Norm	Attractiveness	3
JK08131992	5M6	Cleft	Attractiveness	5
JK08131992	7F1	Haem	Attractiveness	3
JK08131992	7F3	Strab	Attractiveness	5
JK08131992	7F4	Norm	Attractiveness	3
JK08131992	7F5	Cleft	Attractiveness	5
JK08131992	7F6	Haem	Attractiveness	2
JK08131992	7M1	Strab	Attractiveness	3
JK08131992	7M2	Norm	Attractiveness	6
JK08131992	7M3	Cleft	Attractiveness	3
JK08131992	7M4	Haem	Attractiveness	5
JK08131992	7M5	Strab	Attractiveness	5
JK08131992	9F2	Norm	Attractiveness	3
JK08131992	9F3	Cleft	Attractiveness	3
JK08131992	9F4	Haem	Attractiveness	3
JK08131992	9F5	Strab	Attractiveness	3
JK08131992	9M1	Norm	Attractiveness	3
JK08131992	9M3	Cleft	Attractiveness	4
JK08131992	9M4	Haem	Attractiveness	4
JK08131992	9M7	Strab	Attractiveness	5
JK08131992	9M8	Norm	Attractiveness	4
SS07091968	11F2	Norm	Attractiveness	4
SS07091968	11F3	Cleft	Attractiveness	1
SS07091968	11F4	Haem	Attractiveness	4
SS07091968	11F6	Strab	Attractiveness	1
SS07091968	11M2	Norm	Attractiveness	4
SS07091968	11M3	Cleft	Attractiveness	4
SS07091968	11M6	Haem	Attractiveness	4
SS07091968	11M7	Strab	Attractiveness	1
SS07091968	13F7	Norm	Attractiveness	4
SS07091968	13M1	Cleft	Attractiveness	1
SS07091968	13M2	Haem	Attractiveness	4
SS07091968	13M3	Strab	Attractiveness	1
SS07091968	13M4	Norm	Attractiveness	4
SS07091968	13M5	Cleft	Attractiveness	4
SS07091968	3F1	Haem	Attractiveness	6
SS07091968	3F2	Strab	Attractiveness	3
SS07091968	3F3	Norm	Attractiveness	4
SS07091968	3F4	Cleft	Attractiveness	4
SS07091968	3M1	Haem	Attractiveness	4
SS07091968	3M2	Strab	Attractiveness	1
SS07091968	3M3	Norm	Attractiveness	5
SS07091968	3M4	Cleft	Attractiveness	1
SS07091968	3M5	Haem	Attractiveness	6
SS07091968	5F4	Strab	Attractiveness	4
SS07091968	5F7	Norm	Attractiveness	7
SS07091968	5M1	Cleft	Attractiveness	4
SS07091968	5M3	Haem	Attractiveness	7
SS07091968	5M4	Strab	Attractiveness	1
SS07091968	5M5	Norm	Attractiveness	1
SS07091968	5M6	Cleft	Attractiveness	6
SS07091968	7F1	Haem	Attractiveness	4
SS07091968	7F3	Strab	Attractiveness	1
SS07091968	7F4	Norm	Attractiveness	6
SS07091968	7F5	Cleft	Attractiveness	4
SS07091968	7F6	Haem	Attractiveness	4
SS07091968	7M1	Strab	Attractiveness	1
SS07091968	7M2	Norm	Attractiveness	7
SS07091968	7M3	Cleft	Attractiveness	2
SS07091968	7M4	Haem	Attractiveness	6
SS07091968	7M5	Strab	Attractiveness	1
SS07091968	9F2	Norm	Attractiveness	7
SS07091968	9F3	Cleft	Attractiveness	7
SS07091968	9F4	Haem	Attractiveness	4
SS07091968	9F5	Strab	Attractiveness	1
SS07091968	9M1	Norm	Attractiveness	1
SS07091968	9M3	Cleft	Attractiveness	1
SS07091968	9M4	Haem	Attractiveness	1
SS07091968	9M7	Strab	Attractiveness	1
SS07091968	9M8	Norm	Attractiveness	7
gb052785	11F2	Strab	Attractiveness	1
gb052785	11F3	Norm	Attractiveness	4
gb052785	11F4	Cleft	Attractiveness	2
gb052785	11F6	Haem	Attractiveness	2
gb052785	11M2	Strab	Attractiveness	1
gb052785	11M3	Norm	Attractiveness	3
gb052785	11M6	Cleft	Attractiveness	1
gb052785	11M7	Haem	Attractiveness	2
gb052785	13F7	Strab	Attractiveness	1
gb052785	13M1	Norm	Attractiveness	3
gb052785	13M2	Cleft	Attractiveness	1
gb052785	13M3	Haem	Attractiveness	2
gb052785	13M4	Strab	Attractiveness	1
gb052785	13M5	Norm	Attractiveness	4
gb052785	3F1	Cleft	Attractiveness	1
gb052785	3F2	Haem	Attractiveness	2
gb052785	3F3	Strab	Attractiveness	1
gb052785	3F4	Norm	Attractiveness	3
gb052785	3M1	Cleft	Attractiveness	1
gb052785	3M2	Haem	Attractiveness	2
gb052785	3M3	Strab	Attractiveness	1
gb052785	3M4	Norm	Attractiveness	3
gb052785	3M5	Cleft	Attractiveness	1
gb052785	5F4	Haem	Attractiveness	4
gb052785	5F7	Strab	Attractiveness	2
gb052785	5M1	Norm	Attractiveness	4
gb052785	5M3	Cleft	Attractiveness	2
gb052785	5M4	Haem	Attractiveness	2
gb052785	5M5	Strab	Attractiveness	1
gb052785	5M6	Norm	Attractiveness	5
gb052785	7F1	Cleft	Attractiveness	1
gb052785	7F3	Haem	Attractiveness	2
gb052785	7F5	Norm	Attractiveness	5
gb052785	7F6	Cleft	Attractiveness	1
gb052785	7M1	Haem	Attractiveness	2
gb052785	7M2	Strab	Attractiveness	1
gb052785	7M3	Norm	Attractiveness	3
gb052785	7M4	Cleft	Attractiveness	1
gb052785	7M5	Haem	Attractiveness	2
gb052785	9F2	Strab	Attractiveness	1
gb052785	9F3	Norm	Attractiveness	4
gb052785	9F4	Cleft	Attractiveness	1
gb052785	9F5	Haem	Attractiveness	2
gb052785	9M1	Strab	Attractiveness	1
gb052785	9M3	Norm	Attractiveness	4
gb052785	9M4	Cleft	Attractiveness	1
gb052785	9M7	Haem	Attractiveness	2
gb052785	9M8	Strab	Attractiveness	1
SH11021979	11F2	Strab	Attractiveness	2
SH11021979	11F3	Norm	Attractiveness	7
SH11021979	11F4	Cleft	Attractiveness	3
SH11021979	11F6	Haem	Attractiveness	2
SH11021979	11M2	Strab	Attractiveness	5
SH11021979	11M3	Norm	Attractiveness	5
SH11021979	11M6	Cleft	Attractiveness	4
SH11021979	11M7	Haem	Attractiveness	3
SH11021979	13F7	Strab	Attractiveness	3
SH11021979	13M1	Norm	Attractiveness	5
SH11021979	13M2	Cleft	Attractiveness	4
SH11021979	13M3	Haem	Attractiveness	4
SH11021979	13M4	Strab	Attractiveness	5
SH11021979	13M5	Norm	Attractiveness	4
SH11021979	3F1	Cleft	Attractiveness	3
SH11021979	3F2	Haem	Attractiveness	4
SH11021979	3F3	Strab	Attractiveness	4
SH11021979	3F4	Norm	Attractiveness	4
SH11021979	3M1	Cleft	Attractiveness	3
SH11021979	3M2	Haem	Attractiveness	3
SH11021979	3M3	Strab	Attractiveness	3
SH11021979	3M4	Norm	Attractiveness	3
SH11021979	3M5	Cleft	Attractiveness	2
SH11021979	5F4	Haem	Attractiveness	3
SH11021979	5F7	Strab	Attractiveness	5
SH11021979	5M1	Norm	Attractiveness	6
SH11021979	5M3	Cleft	Attractiveness	5
SH11021979	5M4	Haem	Attractiveness	3
SH11021979	5M5	Strab	Attractiveness	3
SH11021979	5M6	Norm	Attractiveness	4
SH11021979	7F1	Cleft	Attractiveness	5
SH11021979	7F3	Haem	Attractiveness	5
SH11021979	7F5	Norm	Attractiveness	5
SH11021979	7F6	Cleft	Attractiveness	5
SH11021979	7M1	Haem	Attractiveness	4
SH11021979	7M2	Strab	Attractiveness	3
SH11021979	7M3	Norm	Attractiveness	3
SH11021979	7M4	Cleft	Attractiveness	4
SH11021979	7M5	Haem	Attractiveness	3
SH11021979	9F2	Strab	Attractiveness	3
SH11021979	9F3	Norm	Attractiveness	3
SH11021979	9F4	Cleft	Attractiveness	5
SH11021979	9F5	Haem	Attractiveness	5
SH11021979	9M1	Strab	Attractiveness	2
SH11021979	9M3	Norm	Attractiveness	5
SH11021979	9M4	Cleft	Attractiveness	3
SH11021979	9M7	Haem	Attractiveness	5
SH11021979	9M8	Strab	Attractiveness	4
JM02291968	11F2	Strab	Attractiveness	1
JM02291968	11F3	Norm	Attractiveness	5
JM02291968	11F4	Cleft	Attractiveness	1
JM02291968	11F6	Haem	Attractiveness	2
JM02291968	11M2	Strab	Attractiveness	1
JM02291968	11M3	Norm	Attractiveness	5
JM02291968	11M6	Cleft	Attractiveness	1
JM02291968	11M7	Haem	Attractiveness	2
JM02291968	13F7	Strab	Attractiveness	1
JM02291968	13M1	Norm	Attractiveness	4
JM02291968	13M2	Cleft	Attractiveness	1
JM02291968	13M3	Haem	Attractiveness	2
JM02291968	13M4	Strab	Attractiveness	1
JM02291968	13M5	Norm	Attractiveness	3
JM02291968	3F1	Cleft	Attractiveness	1
JM02291968	3F2	Haem	Attractiveness	2
JM02291968	3F3	Strab	Attractiveness	1
JM02291968	3F4	Norm	Attractiveness	5
JM02291968	3M1	Cleft	Attractiveness	1
JM02291968	3M2	Haem	Attractiveness	2
JM02291968	3M3	Strab	Attractiveness	1
JM02291968	3M4	Norm	Attractiveness	6
JM02291968	3M5	Cleft	Attractiveness	1
JM02291968	5F4	Haem	Attractiveness	2
JM02291968	5F7	Strab	Attractiveness	1
JM02291968	5M1	Norm	Attractiveness	5
JM02291968	5M3	Cleft	Attractiveness	1
JM02291968	5M4	Haem	Attractiveness	2
JM02291968	5M5	Strab	Attractiveness	1
JM02291968	5M6	Norm	Attractiveness	6
JM02291968	7F1	Cleft	Attractiveness	1
JM02291968	7F3	Haem	Attractiveness	2
JM02291968	7F5	Norm	Attractiveness	5
JM02291968	7F6	Cleft	Attractiveness	1
JM02291968	7M1	Haem	Attractiveness	2
JM02291968	7M2	Strab	Attractiveness	1
JM02291968	7M3	Norm	Attractiveness	6
JM02291968	7M4	Cleft	Attractiveness	1
JM02291968	7M5	Haem	Attractiveness	2
JM02291968	9F2	Strab	Attractiveness	1
JM02291968	9F3	Norm	Attractiveness	5
JM02291968	9F4	Cleft	Attractiveness	1
JM02291968	9F5	Haem	Attractiveness	2
JM02291968	9M1	Strab	Attractiveness	1
JM02291968	9M3	Norm	Attractiveness	5
JM02291968	9M4	Cleft	Attractiveness	1
JM02291968	9M7	Haem	Attractiveness	2
JM02291968	9M8	Strab	Attractiveness	1
MA08231983	11F2	Strab	Attractiveness	2
MA08231983	11F3	Norm	Attractiveness	5
MA08231983	11F4	Cleft	Attractiveness	2
MA08231983	11F6	Haem	Attractiveness	2
MA08231983	11M2	Strab	Attractiveness	2
MA08231983	11M3	Norm	Attractiveness	6
MA08231983	11M6	Cleft	Attractiveness	3
MA08231983	11M7	Haem	Attractiveness	3
MA08231983	13F7	Strab	Attractiveness	3
MA08231983	13M1	Norm	Attractiveness	6
MA08231983	13M2	Cleft	Attractiveness	2
MA08231983	13M3	Haem	Attractiveness	3
MA08231983	13M4	Strab	Attractiveness	3
MA08231983	13M5	Norm	Attractiveness	6
MA08231983	3F1	Cleft	Attractiveness	1
MA08231983	3F2	Haem	Attractiveness	3
MA08231983	3F3	Strab	Attractiveness	3
MA08231983	3F4	Norm	Attractiveness	4
MA08231983	3M1	Cleft	Attractiveness	3
MA08231983	3M2	Haem	Attractiveness	2
MA08231983	3M3	Strab	Attractiveness	2
MA08231983	3M4	Norm	Attractiveness	3
MA08231983	3M5	Cleft	Attractiveness	2
MA08231983	5F4	Haem	Attractiveness	2
MA08231983	5F7	Strab	Attractiveness	3
MA08231983	5M1	Norm	Attractiveness	5
MA08231983	5M3	Cleft	Attractiveness	3
MA08231983	5M4	Haem	Attractiveness	3
MA08231983	5M5	Strab	Attractiveness	2
MA08231983	5M6	Norm	Attractiveness	5
MA08231983	7F1	Cleft	Attractiveness	2
MA08231983	7F3	Haem	Attractiveness	3
MA08231983	7F5	Norm	Attractiveness	6
MA08231983	7F6	Cleft	Attractiveness	2
MA08231983	7M1	Haem	Attractiveness	2
MA08231983	7M2	Strab	Attractiveness	2
MA08231983	7M3	Norm	Attractiveness	5
MA08231983	7M4	Cleft	Attractiveness	2
MA08231983	7M5	Haem	Attractiveness	3
MA08231983	9F2	Strab	Attractiveness	3
MA08231983	9F3	Norm	Attractiveness	5
MA08231983	9F4	Cleft	Attractiveness	2
MA08231983	9F5	Haem	Attractiveness	4
MA08231983	9M1	Strab	Attractiveness	2
MA08231983	9M3	Norm	Attractiveness	4
MA08231983	9M4	Cleft	Attractiveness	2
MA08231983	9M7	Haem	Attractiveness	3
MA08231983	9M8	Strab	Attractiveness	2
LB07101965	11F2	Strab	Attractiveness	1
LB07101965	11F3	Norm	Attractiveness	4
LB07101965	11F4	Cleft	Attractiveness	4
LB07101965	11F6	Haem	Attractiveness	2
LB07101965	11M2	Strab	Attractiveness	2
LB07101965	11M3	Norm	Attractiveness	4
LB07101965	11M6	Cleft	Attractiveness	4
LB07101965	11M7	Haem	Attractiveness	2
LB07101965	13F7	Strab	Attractiveness	2
LB07101965	13M1	Norm	Attractiveness	3
LB07101965	13M2	Cleft	Attractiveness	2
LB07101965	13M3	Haem	Attractiveness	3
LB07101965	13M4	Strab	Attractiveness	2
LB07101965	13M5	Norm	Attractiveness	2
LB07101965	3F1	Cleft	Attractiveness	1
LB07101965	3F2	Haem	Attractiveness	4
LB07101965	3F3	Strab	Attractiveness	3
LB07101965	3F4	Norm	Attractiveness	3
LB07101965	3M1	Cleft	Attractiveness	2
LB07101965	3M2	Haem	Attractiveness	1
LB07101965	3M3	Strab	Attractiveness	3
LB07101965	3M4	Norm	Attractiveness	2
LB07101965	3M5	Cleft	Attractiveness	1
LB07101965	5F4	Haem	Attractiveness	2
LB07101965	5F7	Strab	Attractiveness	3
LB07101965	5M1	Norm	Attractiveness	4
LB07101965	5M3	Cleft	Attractiveness	5
LB07101965	5M4	Haem	Attractiveness	1
LB07101965	5M5	Strab	Attractiveness	2
LB07101965	5M6	Norm	Attractiveness	4
LB07101965	7F1	Cleft	Attractiveness	3
LB07101965	7F3	Haem	Attractiveness	2
LB07101965	7F5	Norm	Attractiveness	4
LB07101965	7F6	Cleft	Attractiveness	2
LB07101965	7M1	Haem	Attractiveness	4
LB07101965	7M2	Strab	Attractiveness	2
LB07101965	7M3	Norm	Attractiveness	3
LB07101965	7M4	Cleft	Attractiveness	3
LB07101965	7M5	Haem	Attractiveness	4
LB07101965	9F2	Strab	Attractiveness	3
LB07101965	9F3	Norm	Attractiveness	4
LB07101965	9F4	Cleft	Attractiveness	5
LB07101965	9F5	Haem	Attractiveness	3
LB07101965	9M1	Strab	Attractiveness	1
LB07101965	9M3	Norm	Attractiveness	5
LB07101965	9M4	Cleft	Attractiveness	3
LB07101965	9M7	Haem	Attractiveness	4
LB07101965	9M8	Strab	Attractiveness	1
TS06231983	11F2	Strab	Attractiveness	5
TS06231983	11F3	Norm	Attractiveness	7
TS06231983	11F4	Cleft	Attractiveness	6
TS06231983	11F6	Haem	Attractiveness	4
TS06231983	11M2	Strab	Attractiveness	2
TS06231983	11M3	Norm	Attractiveness	7
TS06231983	11M6	Cleft	Attractiveness	6
TS06231983	11M7	Haem	Attractiveness	5
TS06231983	13F7	Strab	Attractiveness	3
TS06231983	13M1	Norm	Attractiveness	7
TS06231983	13M2	Cleft	Attractiveness	4
TS06231983	13M3	Haem	Attractiveness	4
TS06231983	13M4	Strab	Attractiveness	5
TS06231983	13M5	Norm	Attractiveness	3
TS06231983	3F1	Cleft	Attractiveness	3
TS06231983	3F2	Haem	Attractiveness	6
TS06231983	3F3	Strab	Attractiveness	3
TS06231983	3F4	Norm	Attractiveness	4
TS06231983	3M1	Cleft	Attractiveness	3
TS06231983	3M2	Haem	Attractiveness	4
TS06231983	3M3	Strab	Attractiveness	6
TS06231983	3M4	Norm	Attractiveness	3
TS06231983	3M5	Cleft	Attractiveness	3
TS06231983	5F4	Haem	Attractiveness	4
TS06231983	5F7	Strab	Attractiveness	6
TS06231983	5M1	Norm	Attractiveness	6
TS06231983	5M3	Cleft	Attractiveness	6
TS06231983	5M4	Haem	Attractiveness	4
TS06231983	5M5	Strab	Attractiveness	4
TS06231983	5M6	Norm	Attractiveness	7
TS06231983	7F1	Cleft	Attractiveness	6
TS06231983	7F3	Haem	Attractiveness	6
TS06231983	7F5	Norm	Attractiveness	7
TS06231983	7F6	Cleft	Attractiveness	5
TS06231983	7M1	Haem	Attractiveness	4
TS06231983	7M2	Strab	Attractiveness	4
TS06231983	7M3	Norm	Attractiveness	6
TS06231983	7M4	Cleft	Attractiveness	4
TS06231983	7M5	Haem	Attractiveness	5
TS06231983	9F2	Strab	Attractiveness	2
TS06231983	9F3	Norm	Attractiveness	7
TS06231983	9F4	Cleft	Attractiveness	5
TS06231983	9F5	Haem	Attractiveness	6
TS06231983	9M1	Strab	Attractiveness	2
TS06231983	9M3	Norm	Attractiveness	7
TS06231983	9M4	Cleft	Attractiveness	3
TS06231983	9M7	Haem	Attractiveness	6
TS06231983	9M8	Strab	Attractiveness	3
LM07051949	11F2	Strab	Attractiveness	1
LM07051949	11F3	Norm	Attractiveness	4
LM07051949	11F4	Cleft	Attractiveness	5
LM07051949	11F6	Haem	Attractiveness	5
LM07051949	11M2	Strab	Attractiveness	4
LM07051949	11M3	Norm	Attractiveness	2
LM07051949	11M6	Cleft	Attractiveness	5
LM07051949	11M7	Haem	Attractiveness	6
LM07051949	13F7	Strab	Attractiveness	1
LM07051949	13M1	Norm	Attractiveness	2
LM07051949	13M2	Cleft	Attractiveness	3
LM07051949	13M3	Haem	Attractiveness	3
LM07051949	13M4	Strab	Attractiveness	4
LM07051949	13M5	Norm	Attractiveness	2
LM07051949	3F1	Cleft	Attractiveness	1
LM07051949	3F2	Haem	Attractiveness	6
LM07051949	3F3	Strab	Attractiveness	4
LM07051949	3F4	Norm	Attractiveness	3
LM07051949	3M1	Cleft	Attractiveness	4
LM07051949	3M2	Haem	Attractiveness	2
LM07051949	3M3	Strab	Attractiveness	3
LM07051949	3M4	Norm	Attractiveness	1
LM07051949	3M5	Cleft	Attractiveness	2
LM07051949	5F4	Haem	Attractiveness	2
LM07051949	5F7	Strab	Attractiveness	3
LM07051949	5M1	Norm	Attractiveness	5
LM07051949	5M3	Cleft	Attractiveness	4
LM07051949	5M4	Haem	Attractiveness	2
LM07051949	5M5	Strab	Attractiveness	1
LM07051949	5M6	Norm	Attractiveness	2
LM07051949	7F1	Cleft	Attractiveness	4
LM07051949	7F3	Haem	Attractiveness	5
LM07051949	7F5	Norm	Attractiveness	6
LM07051949	7F6	Cleft	Attractiveness	3
LM07051949	7M1	Haem	Attractiveness	1
LM07051949	7M2	Strab	Attractiveness	1
LM07051949	7M3	Norm	Attractiveness	4
LM07051949	7M4	Cleft	Attractiveness	4
LM07051949	7M5	Haem	Attractiveness	4
LM07051949	9F2	Strab	Attractiveness	3
LM07051949	9F3	Norm	Attractiveness	5
LM07051949	9F4	Cleft	Attractiveness	3
LM07051949	9F5	Haem	Attractiveness	4
LM07051949	9M1	Strab	Attractiveness	1
LM07051949	9M3	Norm	Attractiveness	4
LM07051949	9M4	Cleft	Attractiveness	4
LM07051949	9M7	Haem	Attractiveness	4
LM07051949	9M8	Strab	Attractiveness	1
JE10121967	11F2	Strab	Attractiveness	3
JE10121967	11F3	Norm	Attractiveness	6
JE10121967	11F4	Cleft	Attractiveness	5
JE10121967	11F6	Haem	Attractiveness	5
JE10121967	11M2	Strab	Attractiveness	4
JE10121967	11M3	Norm	Attractiveness	5
JE10121967	11M6	Cleft	Attractiveness	6
JE10121967	11M7	Haem	Attractiveness	5
JE10121967	13F7	Strab	Attractiveness	3
JE10121967	13M1	Norm	Attractiveness	7
JE10121967	13M2	Cleft	Attractiveness	5
JE10121967	13M3	Haem	Attractiveness	4
JE10121967	13M4	Strab	Attractiveness	5
JE10121967	13M5	Norm	Attractiveness	4
JE10121967	3F1	Cleft	Attractiveness	4
JE10121967	3F2	Haem	Attractiveness	6
JE10121967	3F3	Strab	Attractiveness	5
JE10121967	3F4	Norm	Attractiveness	5
JE10121967	3M1	Cleft	Attractiveness	6
JE10121967	3M2	Haem	Attractiveness	4
JE10121967	3M3	Strab	Attractiveness	4
JE10121967	3M4	Norm	Attractiveness	4
JE10121967	3M5	Cleft	Attractiveness	4
JE10121967	5F4	Haem	Attractiveness	6
JE10121967	5F7	Strab	Attractiveness	5
JE10121967	5M1	Norm	Attractiveness	6
JE10121967	5M3	Cleft	Attractiveness	5
JE10121967	5M4	Haem	Attractiveness	7
JE10121967	5M5	Strab	Attractiveness	5
JE10121967	5M6	Norm	Attractiveness	5
JE10121967	7F1	Cleft	Attractiveness	5
JE10121967	7F3	Haem	Attractiveness	6
JE10121967	7F5	Norm	Attractiveness	7
JE10121967	7F6	Cleft	Attractiveness	5
JE10121967	7M1	Haem	Attractiveness	6
JE10121967	7M2	Strab	Attractiveness	5
JE10121967	7M3	Norm	Attractiveness	7
JE10121967	7M4	Cleft	Attractiveness	4
JE10121967	7M5	Haem	Attractiveness	4
JE10121967	9F2	Strab	Attractiveness	6
JE10121967	9F3	Norm	Attractiveness	6
JE10121967	9F4	Cleft	Attractiveness	5
JE10121967	9F5	Haem	Attractiveness	7
JE10121967	9M1	Strab	Attractiveness	3
JE10121967	9M3	Norm	Attractiveness	6
JE10121967	9M4	Cleft	Attractiveness	5
JE10121967	9M7	Haem	Attractiveness	5
JE10121967	9M8	Strab	Attractiveness	3
VH03291956	11F2	Strab	Attractiveness	3
VH03291956	11F3	Norm	Attractiveness	6
VH03291956	11F4	Cleft	Attractiveness	2
VH03291956	11F6	Haem	Attractiveness	4
VH03291956	11M2	Strab	Attractiveness	3
VH03291956	11M3	Norm	Attractiveness	5
VH03291956	11M6	Cleft	Attractiveness	3
VH03291956	11M7	Haem	Attractiveness	3
VH03291956	13F7	Strab	Attractiveness	4
VH03291956	13M1	Norm	Attractiveness	6
VH03291956	13M2	Cleft	Attractiveness	3
VH03291956	13M3	Haem	Attractiveness	3
VH03291956	13M4	Strab	Attractiveness	3
VH03291956	13M5	Norm	Attractiveness	6
VH03291956	3F1	Cleft	Attractiveness	1
VH03291956	3F2	Haem	Attractiveness	3
VH03291956	3F3	Strab	Attractiveness	3
VH03291956	3F4	Norm	Attractiveness	7
VH03291956	3M1	Cleft	Attractiveness	3
VH03291956	3M2	Haem	Attractiveness	4
VH03291956	3M3	Strab	Attractiveness	3
VH03291956	3M4	Norm	Attractiveness	6
VH03291956	3M5	Cleft	Attractiveness	2
VH03291956	5F4	Haem	Attractiveness	3
VH03291956	5F7	Strab	Attractiveness	3
VH03291956	5M1	Norm	Attractiveness	7
VH03291956	5M3	Cleft	Attractiveness	3
VH03291956	5M4	Haem	Attractiveness	3
VH03291956	5M5	Strab	Attractiveness	3
VH03291956	5M6	Norm	Attractiveness	6
VH03291956	7F1	Cleft	Attractiveness	3
VH03291956	7F3	Haem	Attractiveness	3
VH03291956	7F5	Norm	Attractiveness	7
VH03291956	7F6	Cleft	Attractiveness	2
VH03291956	7M1	Haem	Attractiveness	3
VH03291956	7M2	Strab	Attractiveness	3
VH03291956	7M3	Norm	Attractiveness	6
VH03291956	7M4	Cleft	Attractiveness	3
VH03291956	7M5	Haem	Attractiveness	3
VH03291956	9F2	Strab	Attractiveness	3
VH03291956	9F3	Norm	Attractiveness	7
VH03291956	9F4	Cleft	Attractiveness	3
VH03291956	9F5	Haem	Attractiveness	3
VH03291956	9M1	Strab	Attractiveness	3
VH03291956	9M3	Norm	Attractiveness	5
VH03291956	9M4	Cleft	Attractiveness	2
VH03291956	9M7	Haem	Attractiveness	4
VH03291956	9M8	Strab	Attractiveness	3
ff09131947	11F2	Strab	Attractiveness	3
ff09131947	11F3	Norm	Attractiveness	4
ff09131947	11F4	Cleft	Attractiveness	3
ff09131947	11F6	Haem	Attractiveness	3
ff09131947	11M2	Strab	Attractiveness	3
ff09131947	11M3	Norm	Attractiveness	4
ff09131947	11M6	Cleft	Attractiveness	2
ff09131947	11M7	Haem	Attractiveness	3
ff09131947	13F7	Strab	Attractiveness	3
ff09131947	13M1	Norm	Attractiveness	4
ff09131947	13M2	Cleft	Attractiveness	2
ff09131947	13M3	Haem	Attractiveness	3
ff09131947	13M4	Strab	Attractiveness	4
ff09131947	13M5	Norm	Attractiveness	4
ff09131947	3F1	Cleft	Attractiveness	2
ff09131947	3F2	Haem	Attractiveness	3
ff09131947	3F3	Strab	Attractiveness	3
ff09131947	3F4	Norm	Attractiveness	4
ff09131947	3M1	Cleft	Attractiveness	2
ff09131947	3M2	Haem	Attractiveness	4
ff09131947	3M3	Strab	Attractiveness	3
ff09131947	3M4	Norm	Attractiveness	3
ff09131947	3M5	Cleft	Attractiveness	2
ff09131947	5F4	Haem	Attractiveness	3
ff09131947	5F7	Strab	Attractiveness	3
ff09131947	5M1	Norm	Attractiveness	4
ff09131947	5M3	Cleft	Attractiveness	3
ff09131947	5M4	Haem	Attractiveness	3
ff09131947	5M5	Strab	Attractiveness	3
ff09131947	5M6	Norm	Attractiveness	5
ff09131947	7F1	Cleft	Attractiveness	2
ff09131947	7F3	Haem	Attractiveness	3
ff09131947	7F5	Norm	Attractiveness	5
ff09131947	7F6	Cleft	Attractiveness	2
ff09131947	7M1	Haem	Attractiveness	2
ff09131947	7M2	Strab	Attractiveness	2
ff09131947	7M3	Norm	Attractiveness	5
ff09131947	7M4	Cleft	Attractiveness	2
ff09131947	7M5	Haem	Attractiveness	3
ff09131947	9F2	Strab	Attractiveness	3
ff09131947	9F3	Norm	Attractiveness	5
ff09131947	9F4	Cleft	Attractiveness	2
ff09131947	9F5	Haem	Attractiveness	2
ff09131947	9M1	Strab	Attractiveness	3
ff09131947	9M3	Norm	Attractiveness	4
ff09131947	9M4	Cleft	Attractiveness	2
ff09131947	9M7	Haem	Attractiveness	3
ff09131947	9M8	Strab	Attractiveness	3
RL07121986	11F2	Strab	Attractiveness	2
RL07121986	11F3	Norm	Attractiveness	4
RL07121986	11F4	Cleft	Attractiveness	3
RL07121986	11F6	Haem	Attractiveness	2
RL07121986	11M2	Strab	Attractiveness	3
RL07121986	11M3	Norm	Attractiveness	3
RL07121986	11M6	Cleft	Attractiveness	1
RL07121986	11M7	Haem	Attractiveness	2
RL07121986	13F7	Strab	Attractiveness	1
RL07121986	13M1	Norm	Attractiveness	3
RL07121986	13M2	Cleft	Attractiveness	2
RL07121986	13M3	Haem	Attractiveness	1
RL07121986	13M4	Strab	Attractiveness	4
RL07121986	13M5	Norm	Attractiveness	3
RL07121986	3F1	Cleft	Attractiveness	1
RL07121986	3F2	Haem	Attractiveness	4
RL07121986	3F3	Strab	Attractiveness	3
RL07121986	3F4	Norm	Attractiveness	4
RL07121986	3M1	Cleft	Attractiveness	2
RL07121986	3M2	Haem	Attractiveness	2
RL07121986	3M3	Strab	Attractiveness	4
RL07121986	3M4	Norm	Attractiveness	2
RL07121986	3M5	Cleft	Attractiveness	1
RL07121986	5F4	Haem	Attractiveness	2
RL07121986	5F7	Strab	Attractiveness	3
RL07121986	5M1	Norm	Attractiveness	4
RL07121986	5M3	Cleft	Attractiveness	2
RL07121986	5M4	Haem	Attractiveness	1
RL07121986	5M5	Strab	Attractiveness	2
RL07121986	5M6	Norm	Attractiveness	5
RL07121986	7F1	Cleft	Attractiveness	2
RL07121986	7F3	Haem	Attractiveness	3
RL07121986	7F5	Norm	Attractiveness	5
RL07121986	7F6	Cleft	Attractiveness	3
RL07121986	7M1	Haem	Attractiveness	2
RL07121986	7M2	Strab	Attractiveness	2
RL07121986	7M3	Norm	Attractiveness	5
RL07121986	7M4	Cleft	Attractiveness	2
RL07121986	7M5	Haem	Attractiveness	2
RL07121986	9F2	Strab	Attractiveness	2
RL07121986	9F3	Norm	Attractiveness	6
RL07121986	9F4	Cleft	Attractiveness	2
RL07121986	9F5	Haem	Attractiveness	3
RL07121986	9M1	Strab	Attractiveness	2
RL07121986	9M3	Norm	Attractiveness	5
RL07121986	9M4	Cleft	Attractiveness	2
RL07121986	9M7	Haem	Attractiveness	3
RL07121986	9M8	Strab	Attractiveness	3
KW04141980	11F2	Strab	Attractiveness	3
KW04141980	11F3	Norm	Attractiveness	5
KW04141980	11F4	Cleft	Attractiveness	2
KW04141980	11F6	Haem	Attractiveness	4
KW04141980	11M2	Strab	Attractiveness	2
KW04141980	11M3	Norm	Attractiveness	2
KW04141980	11M6	Cleft	Attractiveness	3
KW04141980	11M7	Haem	Attractiveness	5
KW04141980	13F7	Strab	Attractiveness	2
KW04141980	13M1	Norm	Attractiveness	6
KW04141980	13M2	Cleft	Attractiveness	2
KW04141980	13M3	Haem	Attractiveness	4
KW04141980	13M4	Strab	Attractiveness	4
KW04141980	13M5	Norm	Attractiveness	5
KW04141980	3F1	Cleft	Attractiveness	1
KW04141980	3F2	Haem	Attractiveness	6
KW04141980	3F3	Strab	Attractiveness	3
KW04141980	3F4	Norm	Attractiveness	4
KW04141980	3M1	Cleft	Attractiveness	2
KW04141980	3M2	Haem	Attractiveness	7
KW04141980	3M3	Strab	Attractiveness	1
KW04141980	3M4	Norm	Attractiveness	4
KW04141980	3M5	Cleft	Attractiveness	1
KW04141980	5F4	Haem	Attractiveness	5
KW04141980	5F7	Strab	Attractiveness	2
KW04141980	5M1	Norm	Attractiveness	6
KW04141980	5M3	Cleft	Attractiveness	5
KW04141980	5M4	Haem	Attractiveness	2
KW04141980	5M5	Strab	Attractiveness	1
KW04141980	5M6	Norm	Attractiveness	7
KW04141980	7F1	Cleft	Attractiveness	2
KW04141980	7F3	Haem	Attractiveness	6
KW04141980	7F5	Norm	Attractiveness	7
KW04141980	7F6	Cleft	Attractiveness	3
KW04141980	7M1	Haem	Attractiveness	4
KW04141980	7M2	Strab	Attractiveness	1
KW04141980	7M3	Norm	Attractiveness	6
KW04141980	7M4	Cleft	Attractiveness	1
KW04141980	7M5	Haem	Attractiveness	4
KW04141980	9F2	Strab	Attractiveness	3
KW04141980	9F3	Norm	Attractiveness	7
KW04141980	9F4	Cleft	Attractiveness	2
KW04141980	9F5	Haem	Attractiveness	3
KW04141980	9M1	Strab	Attractiveness	1
KW04141980	9M3	Norm	Attractiveness	6
KW04141980	9M4	Cleft	Attractiveness	2
KW04141980	9M7	Haem	Attractiveness	5
KW04141980	9M8	Strab	Attractiveness	2
CG02101994	11F2	Strab	Attractiveness	5
CG02101994	11F3	Norm	Attractiveness	4
CG02101994	11F4	Cleft	Attractiveness	2
CG02101994	11F6	Haem	Attractiveness	7
CG02101994	11M2	Strab	Attractiveness	6
CG02101994	11M3	Norm	Attractiveness	6
CG02101994	11M6	Cleft	Attractiveness	2
CG02101994	11M7	Haem	Attractiveness	5
CG02101994	13F7	Strab	Attractiveness	6
CG02101994	13M1	Norm	Attractiveness	5
CG02101994	13M2	Cleft	Attractiveness	5
CG02101994	13M3	Haem	Attractiveness	3
CG02101994	13M4	Strab	Attractiveness	6
CG02101994	13M5	Norm	Attractiveness	3
CG02101994	3F1	Cleft	Attractiveness	3
CG02101994	3F2	Haem	Attractiveness	5
CG02101994	3F3	Strab	Attractiveness	3
CG02101994	3F4	Norm	Attractiveness	6
CG02101994	3M1	Cleft	Attractiveness	5
CG02101994	3M2	Haem	Attractiveness	3
CG02101994	3M3	Strab	Attractiveness	4
CG02101994	3M4	Norm	Attractiveness	1
CG02101994	3M5	Cleft	Attractiveness	2
CG02101994	5F4	Haem	Attractiveness	2
CG02101994	5F7	Strab	Attractiveness	6
CG02101994	5M1	Norm	Attractiveness	3
CG02101994	5M3	Cleft	Attractiveness	5
CG02101994	5M4	Haem	Attractiveness	6
CG02101994	5M5	Strab	Attractiveness	5
CG02101994	5M6	Norm	Attractiveness	5
CG02101994	7F1	Cleft	Attractiveness	3
CG02101994	7F3	Haem	Attractiveness	4
CG02101994	7F5	Norm	Attractiveness	5
CG02101994	7F6	Cleft	Attractiveness	2
CG02101994	7M1	Haem	Attractiveness	1
CG02101994	7M2	Strab	Attractiveness	6
CG02101994	7M3	Norm	Attractiveness	7
CG02101994	7M4	Cleft	Attractiveness	5
CG02101994	7M5	Haem	Attractiveness	6
CG02101994	9F2	Strab	Attractiveness	6
CG02101994	9F3	Norm	Attractiveness	5
CG02101994	9F4	Cleft	Attractiveness	4
CG02101994	9F5	Haem	Attractiveness	6
CG02101994	9M1	Strab	Attractiveness	5
CG02101994	9M3	Norm	Attractiveness	5
CG02101994	9M4	Cleft	Attractiveness	4
CG02101994	9M7	Haem	Attractiveness	4
CG02101994	9M8	Strab	Attractiveness	5
FH11251986	11F2	Strab	Attractiveness	2
FH11251986	11F3	Norm	Attractiveness	4
FH11251986	11F4	Cleft	Attractiveness	3
FH11251986	11F6	Haem	Attractiveness	5
FH11251986	11M2	Strab	Attractiveness	2
FH11251986	11M3	Norm	Attractiveness	4
FH11251986	11M6	Cleft	Attractiveness	3
FH11251986	11M7	Haem	Attractiveness	5
FH11251986	13F7	Strab	Attractiveness	2
FH11251986	13M1	Norm	Attractiveness	5
FH11251986	13M2	Cleft	Attractiveness	3
FH11251986	13M3	Haem	Attractiveness	3
FH11251986	13M4	Strab	Attractiveness	2
FH11251986	13M5	Norm	Attractiveness	3
FH11251986	3F1	Cleft	Attractiveness	1
FH11251986	3F2	Haem	Attractiveness	6
FH11251986	3F3	Strab	Attractiveness	2
FH11251986	3F4	Norm	Attractiveness	4
FH11251986	3M1	Cleft	Attractiveness	3
FH11251986	3M2	Haem	Attractiveness	3
FH11251986	3M3	Strab	Attractiveness	1
FH11251986	3M4	Norm	Attractiveness	4
FH11251986	3M5	Cleft	Attractiveness	1
FH11251986	5F4	Haem	Attractiveness	3
FH11251986	5F7	Strab	Attractiveness	3
FH11251986	5M1	Norm	Attractiveness	6
FH11251986	5M3	Cleft	Attractiveness	4
FH11251986	5M4	Haem	Attractiveness	3
FH11251986	5M5	Strab	Attractiveness	1
FH11251986	5M6	Norm	Attractiveness	6
FH11251986	7F1	Cleft	Attractiveness	3
FH11251986	7F3	Haem	Attractiveness	2
FH11251986	7F5	Norm	Attractiveness	4
FH11251986	7F6	Cleft	Attractiveness	3
FH11251986	7M1	Haem	Attractiveness	3
FH11251986	7M2	Strab	Attractiveness	2
FH11251986	7M3	Norm	Attractiveness	5
FH11251986	7M4	Cleft	Attractiveness	3
FH11251986	7M5	Haem	Attractiveness	4
FH11251986	9F2	Strab	Attractiveness	2
FH11251986	9F3	Norm	Attractiveness	6
FH11251986	9F4	Cleft	Attractiveness	3
FH11251986	9F5	Haem	Attractiveness	3
FH11251986	9M1	Strab	Attractiveness	1
FH11251986	9M3	Norm	Attractiveness	5
FH11251986	9M4	Cleft	Attractiveness	3
FH11251986	9M7	Haem	Attractiveness	4
FH11251986	9M8	Strab	Attractiveness	1
LS12201962	11F2	Strab	Attractiveness	3
LS12201962	11F3	Norm	Attractiveness	4
LS12201962	11F4	Cleft	Attractiveness	6
LS12201962	11F6	Haem	Attractiveness	5
LS12201962	11M2	Strab	Attractiveness	4
LS12201962	11M3	Norm	Attractiveness	4
LS12201962	11M6	Cleft	Attractiveness	5
LS12201962	11M7	Haem	Attractiveness	4
LS12201962	13F7	Strab	Attractiveness	2
LS12201962	13M1	Norm	Attractiveness	4
LS12201962	13M2	Cleft	Attractiveness	4
LS12201962	13M3	Haem	Attractiveness	3
LS12201962	13M4	Strab	Attractiveness	5
LS12201962	13M5	Norm	Attractiveness	4
LS12201962	3F1	Cleft	Attractiveness	2
LS12201962	3F2	Haem	Attractiveness	3
LS12201962	3F3	Strab	Attractiveness	4
LS12201962	3F4	Norm	Attractiveness	2
LS12201962	3M1	Cleft	Attractiveness	3
LS12201962	3M2	Haem	Attractiveness	3
LS12201962	3M3	Strab	Attractiveness	3
LS12201962	3M4	Norm	Attractiveness	3
LS12201962	3M5	Cleft	Attractiveness	2
LS12201962	5F4	Haem	Attractiveness	2
LS12201962	5F7	Strab	Attractiveness	5
LS12201962	5M1	Norm	Attractiveness	3
LS12201962	5M3	Cleft	Attractiveness	5
LS12201962	5M4	Haem	Attractiveness	2
LS12201962	5M5	Strab	Attractiveness	4
LS12201962	5M6	Norm	Attractiveness	4
LS12201962	7F1	Cleft	Attractiveness	4
LS12201962	7F3	Haem	Attractiveness	4
LS12201962	7F5	Norm	Attractiveness	4
LS12201962	7F6	Cleft	Attractiveness	4
LS12201962	7M1	Haem	Attractiveness	4
LS12201962	7M2	Strab	Attractiveness	3
LS12201962	7M3	Norm	Attractiveness	4
LS12201962	7M4	Cleft	Attractiveness	3
LS12201962	7M5	Haem	Attractiveness	5
LS12201962	9F2	Strab	Attractiveness	5
LS12201962	9F3	Norm	Attractiveness	6
LS12201962	9F4	Cleft	Attractiveness	4
LS12201962	9F5	Haem	Attractiveness	3
LS12201962	9M1	Strab	Attractiveness	3
LS12201962	9M3	Norm	Attractiveness	4
LS12201962	9M4	Cleft	Attractiveness	4
LS12201962	9M7	Haem	Attractiveness	3
LS12201962	9M8	Strab	Attractiveness	3
MG05211990	11F2	Strab	Attractiveness	2
MG05211990	11F3	Norm	Attractiveness	3
MG05211990	11F4	Cleft	Attractiveness	6
MG05211990	11F6	Haem	Attractiveness	4
MG05211990	11M2	Strab	Attractiveness	4
MG05211990	11M3	Norm	Attractiveness	5
MG05211990	11M6	Cleft	Attractiveness	5
MG05211990	11M7	Haem	Attractiveness	6
MG05211990	13F7	Strab	Attractiveness	2
MG05211990	13M1	Norm	Attractiveness	3
MG05211990	13M2	Cleft	Attractiveness	4
MG05211990	13M3	Haem	Attractiveness	3
MG05211990	13M4	Strab	Attractiveness	5
MG05211990	13M5	Norm	Attractiveness	4
MG05211990	3F1	Cleft	Attractiveness	1
MG05211990	3F2	Haem	Attractiveness	4
MG05211990	3F3	Strab	Attractiveness	3
MG05211990	3F4	Norm	Attractiveness	3
MG05211990	3M1	Cleft	Attractiveness	4
MG05211990	3M2	Haem	Attractiveness	6
MG05211990	3M3	Strab	Attractiveness	4
MG05211990	3M4	Norm	Attractiveness	3
MG05211990	3M5	Cleft	Attractiveness	3
MG05211990	5F4	Haem	Attractiveness	2
MG05211990	5F7	Strab	Attractiveness	6
MG05211990	5M1	Norm	Attractiveness	6
MG05211990	5M3	Cleft	Attractiveness	4
MG05211990	5M4	Haem	Attractiveness	2
MG05211990	5M5	Strab	Attractiveness	3
MG05211990	5M6	Norm	Attractiveness	4
MG05211990	7F1	Cleft	Attractiveness	4
MG05211990	7F3	Haem	Attractiveness	4
MG05211990	7F5	Norm	Attractiveness	6
MG05211990	7F6	Cleft	Attractiveness	3
MG05211990	7M1	Haem	Attractiveness	4
MG05211990	7M2	Strab	Attractiveness	3
MG05211990	7M3	Norm	Attractiveness	1
MG05211990	7M4	Cleft	Attractiveness	5
MG05211990	7M5	Haem	Attractiveness	7
MG05211990	9F2	Strab	Attractiveness	2
MG05211990	9F3	Norm	Attractiveness	6
MG05211990	9F4	Cleft	Attractiveness	3
MG05211990	9F5	Haem	Attractiveness	4
MG05211990	9M1	Strab	Attractiveness	1
MG05211990	9M3	Norm	Attractiveness	4
MG05211990	9M4	Cleft	Attractiveness	2
MG05211990	9M7	Haem	Attractiveness	4
MG05211990	9M8	Strab	Attractiveness	3
ED02051980	11F2	Strab	Attractiveness	2
ED02051980	11F3	Norm	Attractiveness	4
ED02051980	11F4	Cleft	Attractiveness	3
ED02051980	11F6	Haem	Attractiveness	2
ED02051980	11M2	Strab	Attractiveness	2
ED02051980	11M3	Norm	Attractiveness	4
ED02051980	11M6	Cleft	Attractiveness	2
ED02051980	11M7	Haem	Attractiveness	3
ED02051980	13F7	Strab	Attractiveness	2
ED02051980	13M1	Norm	Attractiveness	4
ED02051980	13M2	Cleft	Attractiveness	2
ED02051980	13M3	Haem	Attractiveness	3
ED02051980	13M4	Strab	Attractiveness	3
ED02051980	13M5	Norm	Attractiveness	4
ED02051980	3F1	Cleft	Attractiveness	2
ED02051980	3F2	Haem	Attractiveness	3
ED02051980	3F3	Strab	Attractiveness	3
ED02051980	3F4	Norm	Attractiveness	4
ED02051980	3M1	Cleft	Attractiveness	2
ED02051980	3M2	Haem	Attractiveness	2
ED02051980	3M3	Strab	Attractiveness	2
ED02051980	3M4	Norm	Attractiveness	3
ED02051980	3M5	Cleft	Attractiveness	3
ED02051980	5F4	Haem	Attractiveness	3
ED02051980	5F7	Strab	Attractiveness	3
ED02051980	5M1	Norm	Attractiveness	4
ED02051980	5M3	Cleft	Attractiveness	3
ED02051980	5M4	Haem	Attractiveness	1
ED02051980	5M5	Strab	Attractiveness	2
ED02051980	5M6	Norm	Attractiveness	4
ED02051980	7F1	Cleft	Attractiveness	3
ED02051980	7F3	Haem	Attractiveness	4
ED02051980	7F5	Norm	Attractiveness	4
ED02051980	7F6	Cleft	Attractiveness	2
ED02051980	7M1	Haem	Attractiveness	3
ED02051980	7M2	Strab	Attractiveness	1
ED02051980	7M3	Norm	Attractiveness	3
ED02051980	7M4	Cleft	Attractiveness	2
ED02051980	7M5	Haem	Attractiveness	3
ED02051980	9F2	Strab	Attractiveness	2
ED02051980	9F3	Norm	Attractiveness	5
ED02051980	9F4	Cleft	Attractiveness	3
ED02051980	9F5	Haem	Attractiveness	3
ED02051980	9M1	Strab	Attractiveness	1
ED02051980	9M3	Norm	Attractiveness	4
ED02051980	9M4	Cleft	Attractiveness	2
ED02051980	9M7	Haem	Attractiveness	3
ED02051980	9M8	Strab	Attractiveness	1
ML01291987	11F2	Strab	Attractiveness	3
ML01291987	11F3	Norm	Attractiveness	3
ML01291987	11F4	Cleft	Attractiveness	5
ML01291987	11F6	Haem	Attractiveness	4
ML01291987	11M2	Strab	Attractiveness	2
ML01291987	11M3	Norm	Attractiveness	3
ML01291987	11M6	Cleft	Attractiveness	5
ML01291987	11M7	Haem	Attractiveness	3
ML01291987	13F7	Strab	Attractiveness	3
ML01291987	13M1	Norm	Attractiveness	4
ML01291987	13M2	Cleft	Attractiveness	5
ML01291987	13M3	Haem	Attractiveness	3
ML01291987	13M4	Strab	Attractiveness	2
ML01291987	13M5	Norm	Attractiveness	4
ML01291987	3F1	Cleft	Attractiveness	4
ML01291987	3F2	Haem	Attractiveness	6
ML01291987	3F3	Strab	Attractiveness	4
ML01291987	3F4	Norm	Attractiveness	3
ML01291987	3M1	Cleft	Attractiveness	3
ML01291987	3M2	Haem	Attractiveness	3
ML01291987	3M3	Strab	Attractiveness	2
ML01291987	3M4	Norm	Attractiveness	5
ML01291987	3M5	Cleft	Attractiveness	4
ML01291987	5F4	Haem	Attractiveness	5
ML01291987	5F7	Strab	Attractiveness	5
ML01291987	5M1	Norm	Attractiveness	4
ML01291987	5M3	Cleft	Attractiveness	5
ML01291987	5M4	Haem	Attractiveness	4
ML01291987	5M5	Strab	Attractiveness	2
ML01291987	5M6	Norm	Attractiveness	6
ML01291987	7F1	Cleft	Attractiveness	5
ML01291987	7F3	Haem	Attractiveness	3
ML01291987	7F5	Norm	Attractiveness	4
ML01291987	7F6	Cleft	Attractiveness	6
ML01291987	7M1	Haem	Attractiveness	4
ML01291987	7M2	Strab	Attractiveness	2
ML01291987	7M3	Norm	Attractiveness	5
ML01291987	7M4	Cleft	Attractiveness	6
ML01291987	7M5	Haem	Attractiveness	4
ML01291987	9F2	Strab	Attractiveness	2
ML01291987	9F3	Norm	Attractiveness	5
ML01291987	9F4	Cleft	Attractiveness	6
ML01291987	9F5	Haem	Attractiveness	3
ML01291987	9M1	Strab	Attractiveness	3
ML01291987	9M3	Norm	Attractiveness	4
ML01291987	9M4	Cleft	Attractiveness	4
ML01291987	9M7	Haem	Attractiveness	4
ML01291987	9M8	Strab	Attractiveness	2
SR12311972	11F2	Strab	Attractiveness	2
SR12311972	11F3	Norm	Attractiveness	4
SR12311972	11F4	Cleft	Attractiveness	3
SR12311972	11F6	Haem	Attractiveness	2
SR12311972	11M2	Strab	Attractiveness	3
SR12311972	11M3	Norm	Attractiveness	4
SR12311972	11M6	Cleft	Attractiveness	1
SR12311972	11M7	Haem	Attractiveness	3
SR12311972	13F7	Strab	Attractiveness	1
SR12311972	13M1	Norm	Attractiveness	4
SR12311972	13M2	Cleft	Attractiveness	1
SR12311972	13M3	Haem	Attractiveness	3
SR12311972	13M4	Strab	Attractiveness	3
SR12311972	13M5	Norm	Attractiveness	2
SR12311972	3F1	Cleft	Attractiveness	1
SR12311972	3F2	Haem	Attractiveness	3
SR12311972	3F3	Strab	Attractiveness	2
SR12311972	3F4	Norm	Attractiveness	4
SR12311972	3M1	Cleft	Attractiveness	3
SR12311972	3M2	Haem	Attractiveness	2
SR12311972	3M3	Strab	Attractiveness	4
SR12311972	3M4	Norm	Attractiveness	7
SR12311972	3M5	Cleft	Attractiveness	2
SR12311972	5F4	Haem	Attractiveness	4
SR12311972	5F7	Strab	Attractiveness	1
SR12311972	5M1	Norm	Attractiveness	6
SR12311972	5M3	Cleft	Attractiveness	3
SR12311972	5M4	Haem	Attractiveness	2
SR12311972	5M5	Strab	Attractiveness	1
SR12311972	5M6	Norm	Attractiveness	5
SR12311972	7F1	Cleft	Attractiveness	1
SR12311972	7F3	Haem	Attractiveness	2
SR12311972	7F5	Norm	Attractiveness	5
SR12311972	7F6	Cleft	Attractiveness	2
SR12311972	7M1	Haem	Attractiveness	1
SR12311972	7M2	Strab	Attractiveness	1
SR12311972	7M3	Norm	Attractiveness	4
SR12311972	7M4	Cleft	Attractiveness	2
SR12311972	7M5	Haem	Attractiveness	2
SR12311972	9F2	Strab	Attractiveness	1
SR12311972	9F3	Norm	Attractiveness	7
SR12311972	9F4	Cleft	Attractiveness	2
SR12311972	9F5	Haem	Attractiveness	3
SR12311972	9M1	Strab	Attractiveness	1
SR12311972	9M3	Norm	Attractiveness	4
SR12311972	9M4	Cleft	Attractiveness	1
SR12311972	9M7	Haem	Attractiveness	2
SR12311972	9M8	Strab	Attractiveness	1
ZK10161989	11F2	Strab	Attractiveness	1
ZK10161989	11F3	Norm	Attractiveness	4
ZK10161989	11F4	Cleft	Attractiveness	1
ZK10161989	11F6	Haem	Attractiveness	1
ZK10161989	11M2	Strab	Attractiveness	2
ZK10161989	11M3	Norm	Attractiveness	4
ZK10161989	11M6	Cleft	Attractiveness	1
ZK10161989	11M7	Haem	Attractiveness	3
ZK10161989	13F7	Strab	Attractiveness	1
ZK10161989	13M1	Norm	Attractiveness	4
ZK10161989	13M2	Cleft	Attractiveness	1
ZK10161989	13M3	Haem	Attractiveness	2
ZK10161989	13M4	Strab	Attractiveness	1
ZK10161989	13M5	Norm	Attractiveness	3
ZK10161989	3F1	Cleft	Attractiveness	1
ZK10161989	3F2	Haem	Attractiveness	2
ZK10161989	3F3	Strab	Attractiveness	1
ZK10161989	3F4	Norm	Attractiveness	3
ZK10161989	3M1	Cleft	Attractiveness	1
ZK10161989	3M2	Haem	Attractiveness	2
ZK10161989	3M3	Strab	Attractiveness	1
ZK10161989	3M4	Norm	Attractiveness	3
ZK10161989	3M5	Cleft	Attractiveness	1
ZK10161989	5F4	Haem	Attractiveness	2
ZK10161989	5F7	Strab	Attractiveness	1
ZK10161989	5M1	Norm	Attractiveness	2
ZK10161989	5M3	Cleft	Attractiveness	3
ZK10161989	5M4	Haem	Attractiveness	2
ZK10161989	5M5	Strab	Attractiveness	1
ZK10161989	5M6	Norm	Attractiveness	4
ZK10161989	7F1	Cleft	Attractiveness	1
ZK10161989	7F3	Haem	Attractiveness	2
ZK10161989	7F5	Norm	Attractiveness	4
ZK10161989	7F6	Cleft	Attractiveness	1
ZK10161989	7M1	Haem	Attractiveness	2
ZK10161989	7M2	Strab	Attractiveness	1
ZK10161989	7M3	Norm	Attractiveness	4
ZK10161989	7M4	Cleft	Attractiveness	1
ZK10161989	7M5	Haem	Attractiveness	3
ZK10161989	9F2	Strab	Attractiveness	1
ZK10161989	9F3	Norm	Attractiveness	2
ZK10161989	9F4	Cleft	Attractiveness	1
ZK10161989	9F5	Haem	Attractiveness	2
ZK10161989	9M1	Strab	Attractiveness	1
ZK10161989	9M3	Norm	Attractiveness	4
ZK10161989	9M4	Cleft	Attractiveness	1
ZK10161989	9M7	Haem	Attractiveness	3
ZK10161989	9M8	Strab	Attractiveness	1
nm06081984	11F2	Strab	Attractiveness	1
nm06081984	11F3	Norm	Attractiveness	3
nm06081984	11F4	Cleft	Attractiveness	4
nm06081984	11F6	Haem	Attractiveness	4
nm06081984	11M2	Strab	Attractiveness	3
nm06081984	11M3	Norm	Attractiveness	5
nm06081984	11M6	Cleft	Attractiveness	4
nm06081984	11M7	Haem	Attractiveness	6
nm06081984	13F7	Strab	Attractiveness	2
nm06081984	13M1	Norm	Attractiveness	4
nm06081984	13M2	Cleft	Attractiveness	3
nm06081984	13M3	Haem	Attractiveness	4
nm06081984	13M4	Strab	Attractiveness	4
nm06081984	13M5	Norm	Attractiveness	7
nm06081984	3F1	Cleft	Attractiveness	3
nm06081984	3F2	Haem	Attractiveness	2
nm06081984	3F3	Strab	Attractiveness	3
nm06081984	3F4	Norm	Attractiveness	5
nm06081984	3M1	Cleft	Attractiveness	4
nm06081984	3M2	Haem	Attractiveness	4
nm06081984	3M3	Strab	Attractiveness	3
nm06081984	3M4	Norm	Attractiveness	3
nm06081984	3M5	Cleft	Attractiveness	3
nm06081984	5F4	Haem	Attractiveness	3
nm06081984	5F7	Strab	Attractiveness	3
nm06081984	5M1	Norm	Attractiveness	6
nm06081984	5M3	Cleft	Attractiveness	6
nm06081984	5M4	Haem	Attractiveness	3
nm06081984	5M5	Strab	Attractiveness	4
nm06081984	5M6	Norm	Attractiveness	6
nm06081984	7F1	Cleft	Attractiveness	3
nm06081984	7F3	Haem	Attractiveness	5
nm06081984	7F5	Norm	Attractiveness	6
nm06081984	7F6	Cleft	Attractiveness	3
nm06081984	7M1	Haem	Attractiveness	3
nm06081984	7M2	Strab	Attractiveness	2
nm06081984	7M3	Norm	Attractiveness	5
nm06081984	7M4	Cleft	Attractiveness	4
nm06081984	7M5	Haem	Attractiveness	6
nm06081984	9F2	Strab	Attractiveness	3
nm06081984	9F3	Norm	Attractiveness	5
nm06081984	9F4	Cleft	Attractiveness	3
nm06081984	9F5	Haem	Attractiveness	4
nm06081984	9M1	Strab	Attractiveness	2
nm06081984	9M3	Norm	Attractiveness	6
nm06081984	9M4	Cleft	Attractiveness	4
nm06081984	9M7	Haem	Attractiveness	3
nm06081984	9M8	Strab	Attractiveness	4
JA11131983	11F2	Strab	Attractiveness	1
JA11131983	11F3	Norm	Attractiveness	6
JA11131983	11F4	Cleft	Attractiveness	4
JA11131983	11F6	Haem	Attractiveness	4
JA11131983	11M2	Strab	Attractiveness	2
JA11131983	11M3	Norm	Attractiveness	5
JA11131983	11M6	Cleft	Attractiveness	3
JA11131983	11M7	Haem	Attractiveness	3
JA11131983	13F7	Strab	Attractiveness	1
JA11131983	13M1	Norm	Attractiveness	7
JA11131983	13M2	Cleft	Attractiveness	3
JA11131983	13M3	Haem	Attractiveness	3
JA11131983	13M4	Strab	Attractiveness	1
JA11131983	13M5	Norm	Attractiveness	5
JA11131983	3F1	Cleft	Attractiveness	2
JA11131983	3F2	Haem	Attractiveness	2
JA11131983	3F3	Strab	Attractiveness	3
JA11131983	3F4	Norm	Attractiveness	5
JA11131983	3M1	Cleft	Attractiveness	3
JA11131983	3M2	Haem	Attractiveness	3
JA11131983	3M3	Strab	Attractiveness	1
JA11131983	3M4	Norm	Attractiveness	5
JA11131983	3M5	Cleft	Attractiveness	3
JA11131983	5F4	Haem	Attractiveness	3
JA11131983	5F7	Strab	Attractiveness	1
JA11131983	5M1	Norm	Attractiveness	6
JA11131983	5M3	Cleft	Attractiveness	4
JA11131983	5M4	Haem	Attractiveness	1
JA11131983	5M5	Strab	Attractiveness	1
JA11131983	5M6	Norm	Attractiveness	6
JA11131983	7F1	Cleft	Attractiveness	3
JA11131983	7F3	Haem	Attractiveness	2
JA11131983	7F5	Norm	Attractiveness	6
JA11131983	7F6	Cleft	Attractiveness	3
JA11131983	7M1	Haem	Attractiveness	2
JA11131983	7M2	Strab	Attractiveness	1
JA11131983	7M3	Norm	Attractiveness	7
JA11131983	7M4	Cleft	Attractiveness	3
JA11131983	7M5	Haem	Attractiveness	3
JA11131983	9F2	Strab	Attractiveness	1
JA11131983	9F3	Norm	Attractiveness	7
JA11131983	9F4	Cleft	Attractiveness	3
JA11131983	9F5	Haem	Attractiveness	5
JA11131983	9M1	Strab	Attractiveness	1
JA11131983	9M3	Norm	Attractiveness	5
JA11131983	9M4	Cleft	Attractiveness	5
JA11131983	9M7	Haem	Attractiveness	2
JA11131983	9M8	Strab	Attractiveness	1
RM12041969	11F2	Haem	Attractiveness	3
RM12041969	11F3	Strab	Attractiveness	1
RM12041969	11F4	Norm	Attractiveness	5
RM12041969	11F6	Cleft	Attractiveness	2
RM12041969	11M2	Haem	Attractiveness	2
RM12041969	11M3	Strab	Attractiveness	1
RM12041969	11M6	Norm	Attractiveness	5
RM12041969	11M7	Cleft	Attractiveness	2
RM12041969	13F7	Haem	Attractiveness	2
RM12041969	13M1	Strab	Attractiveness	2
RM12041969	13M2	Norm	Attractiveness	4
RM12041969	13M3	Cleft	Attractiveness	2
RM12041969	13M4	Haem	Attractiveness	3
RM12041969	13M5	Strab	Attractiveness	1
RM12041969	3F1	Norm	Attractiveness	4
RM12041969	3F2	Cleft	Attractiveness	2
RM12041969	3F3	Haem	Attractiveness	2
RM12041969	3F4	Strab	Attractiveness	1
RM12041969	3M1	Norm	Attractiveness	5
RM12041969	3M2	Cleft	Attractiveness	1
RM12041969	3M3	Haem	Attractiveness	2
RM12041969	3M4	Strab	Attractiveness	1
RM12041969	3M5	Norm	Attractiveness	3
RM12041969	5F4	Cleft	Attractiveness	2
RM12041969	5F7	Haem	Attractiveness	2
RM12041969	5M1	Strab	Attractiveness	1
RM12041969	5M3	Norm	Attractiveness	1
RM12041969	5M4	Cleft	Attractiveness	1
RM12041969	5M5	Haem	Attractiveness	2
RM12041969	5M6	Strab	Attractiveness	1
RM12041969	7F1	Norm	Attractiveness	5
RM12041969	7F3	Cleft	Attractiveness	2
RM12041969	7F4	Haem	Attractiveness	2
RM12041969	7F5	Strab	Attractiveness	1
RM12041969	7F6	Norm	Attractiveness	4
RM12041969	7M1	Cleft	Attractiveness	2
RM12041969	7M2	Haem	Attractiveness	4
RM12041969	7M3	Strab	Attractiveness	2
RM12041969	7M4	Norm	Attractiveness	6
RM12041969	7M5	Cleft	Attractiveness	2
RM12041969	9F2	Haem	Attractiveness	4
RM12041969	9F3	Strab	Attractiveness	2
RM12041969	9F4	Norm	Attractiveness	4
RM12041969	9F5	Cleft	Attractiveness	2
RM12041969	9M1	Haem	Attractiveness	2
RM12041969	9M3	Strab	Attractiveness	1
RM12041969	9M4	Norm	Attractiveness	5
RM12041969	9M7	Cleft	Attractiveness	2
RM12041969	9M8	Haem	Attractiveness	2
LL01251967	11F2	Haem	Attractiveness	5
LL01251967	11F3	Strab	Attractiveness	2
LL01251967	11F4	Norm	Attractiveness	6
LL01251967	11F6	Cleft	Attractiveness	3
LL01251967	11M2	Haem	Attractiveness	5
LL01251967	11M3	Strab	Attractiveness	2
LL01251967	11M6	Norm	Attractiveness	4
LL01251967	11M7	Cleft	Attractiveness	2
LL01251967	13F7	Haem	Attractiveness	2
LL01251967	13M1	Strab	Attractiveness	2
LL01251967	13M2	Norm	Attractiveness	4
LL01251967	13M3	Cleft	Attractiveness	1
LL01251967	13M4	Haem	Attractiveness	3
LL01251967	13M5	Strab	Attractiveness	3
LL01251967	3F1	Norm	Attractiveness	6
LL01251967	3F2	Cleft	Attractiveness	2
LL01251967	3F3	Haem	Attractiveness	5
LL01251967	3F4	Strab	Attractiveness	3
LL01251967	3M1	Norm	Attractiveness	4
LL01251967	3M2	Cleft	Attractiveness	3
LL01251967	3M3	Haem	Attractiveness	5
LL01251967	3M4	Strab	Attractiveness	1
LL01251967	3M5	Norm	Attractiveness	5
LL01251967	5F4	Cleft	Attractiveness	2
LL01251967	5F7	Haem	Attractiveness	6
LL01251967	5M1	Strab	Attractiveness	1
LL01251967	5M3	Norm	Attractiveness	7
LL01251967	5M4	Cleft	Attractiveness	2
LL01251967	5M5	Haem	Attractiveness	1
LL01251967	5M6	Strab	Attractiveness	2
LL01251967	7F1	Norm	Attractiveness	7
LL01251967	7F3	Cleft	Attractiveness	3
LL01251967	7F4	Haem	Attractiveness	5
LL01251967	7F5	Strab	Attractiveness	3
LL01251967	7F6	Norm	Attractiveness	4
LL01251967	7M1	Cleft	Attractiveness	3
LL01251967	7M2	Haem	Attractiveness	6
LL01251967	7M3	Strab	Attractiveness	3
LL01251967	7M4	Norm	Attractiveness	7
LL01251967	7M5	Cleft	Attractiveness	2
LL01251967	9F2	Haem	Attractiveness	5
LL01251967	9F3	Strab	Attractiveness	3
LL01251967	9F4	Norm	Attractiveness	4
LL01251967	9F5	Cleft	Attractiveness	3
LL01251967	9M1	Haem	Attractiveness	1
LL01251967	9M3	Strab	Attractiveness	2
LL01251967	9M4	Norm	Attractiveness	4
LL01251967	9M7	Cleft	Attractiveness	2
LL01251967	9M8	Haem	Attractiveness	2
BC04041984	11F2	Haem	Attractiveness	2
BC04041984	11F3	Strab	Attractiveness	4
BC04041984	11F4	Norm	Attractiveness	6
BC04041984	11F6	Cleft	Attractiveness	4
BC04041984	11M2	Haem	Attractiveness	5
BC04041984	11M3	Strab	Attractiveness	5
BC04041984	11M6	Norm	Attractiveness	5
BC04041984	11M7	Cleft	Attractiveness	2
BC04041984	13F7	Haem	Attractiveness	3
BC04041984	13M1	Strab	Attractiveness	6
BC04041984	13M2	Norm	Attractiveness	5
BC04041984	13M3	Cleft	Attractiveness	4
BC04041984	13M4	Haem	Attractiveness	6
BC04041984	13M5	Strab	Attractiveness	4
BC04041984	3F1	Norm	Attractiveness	6
BC04041984	3F2	Cleft	Attractiveness	4
BC04041984	3F3	Haem	Attractiveness	5
BC04041984	3F4	Strab	Attractiveness	4
BC04041984	3M1	Norm	Attractiveness	4
BC04041984	3M2	Cleft	Attractiveness	3
BC04041984	3M3	Haem	Attractiveness	6
BC04041984	3M4	Strab	Attractiveness	3
BC04041984	3M5	Norm	Attractiveness	3
BC04041984	5F4	Cleft	Attractiveness	3
BC04041984	5F7	Haem	Attractiveness	5
BC04041984	5M1	Strab	Attractiveness	6
BC04041984	5M3	Norm	Attractiveness	6
BC04041984	5M4	Cleft	Attractiveness	3
BC04041984	5M5	Haem	Attractiveness	3
BC04041984	5M6	Strab	Attractiveness	5
BC04041984	7F1	Norm	Attractiveness	6
BC04041984	7F3	Cleft	Attractiveness	5
BC04041984	7F4	Haem	Attractiveness	5
BC04041984	7F5	Strab	Attractiveness	4
BC04041984	7F6	Norm	Attractiveness	4
BC04041984	7M1	Cleft	Attractiveness	5
BC04041984	7M2	Haem	Attractiveness	4
BC04041984	7M3	Strab	Attractiveness	3
BC04041984	7M4	Norm	Attractiveness	5
BC04041984	7M5	Cleft	Attractiveness	3
BC04041984	9F2	Haem	Attractiveness	5
BC04041984	9F3	Strab	Attractiveness	6
BC04041984	9F4	Norm	Attractiveness	5
BC04041984	9F5	Cleft	Attractiveness	4
BC04041984	9M1	Haem	Attractiveness	3
BC04041984	9M3	Strab	Attractiveness	3
BC04041984	9M4	Norm	Attractiveness	5
BC04041984	9M7	Cleft	Attractiveness	4
BC04041984	9M8	Haem	Attractiveness	4
KK09101973	11F2	Haem	Attractiveness	5
KK09101973	11F3	Strab	Attractiveness	4
KK09101973	11F4	Norm	Attractiveness	6
KK09101973	11F6	Cleft	Attractiveness	4
KK09101973	11M2	Haem	Attractiveness	3
KK09101973	11M3	Strab	Attractiveness	4
KK09101973	11M6	Norm	Attractiveness	4
KK09101973	11M7	Cleft	Attractiveness	3
KK09101973	13F7	Haem	Attractiveness	2
KK09101973	13M1	Strab	Attractiveness	4
KK09101973	13M2	Norm	Attractiveness	3
KK09101973	13M3	Cleft	Attractiveness	3
KK09101973	13M4	Haem	Attractiveness	2
KK09101973	13M5	Strab	Attractiveness	4
KK09101973	3F1	Norm	Attractiveness	4
KK09101973	3F2	Cleft	Attractiveness	5
KK09101973	3F3	Haem	Attractiveness	4
KK09101973	3F4	Strab	Attractiveness	4
KK09101973	3M1	Norm	Attractiveness	6
KK09101973	3M2	Cleft	Attractiveness	5
KK09101973	3M3	Haem	Attractiveness	4
KK09101973	3M4	Strab	Attractiveness	4
KK09101973	3M5	Norm	Attractiveness	2
KK09101973	5F4	Cleft	Attractiveness	3
KK09101973	5F7	Haem	Attractiveness	3
KK09101973	5M1	Strab	Attractiveness	4
KK09101973	5M3	Norm	Attractiveness	7
KK09101973	5M4	Cleft	Attractiveness	5
KK09101973	5M5	Haem	Attractiveness	2
KK09101973	5M6	Strab	Attractiveness	4
KK09101973	7F1	Norm	Attractiveness	5
KK09101973	7F3	Cleft	Attractiveness	5
KK09101973	7F4	Haem	Attractiveness	4
KK09101973	7F5	Strab	Attractiveness	4
KK09101973	7F6	Norm	Attractiveness	4
KK09101973	7M1	Cleft	Attractiveness	3
KK09101973	7M2	Haem	Attractiveness	2
KK09101973	7M3	Strab	Attractiveness	4
KK09101973	7M4	Norm	Attractiveness	6
KK09101973	7M5	Cleft	Attractiveness	3
KK09101973	9F2	Haem	Attractiveness	3
KK09101973	9F3	Strab	Attractiveness	5
KK09101973	9F4	Norm	Attractiveness	5
KK09101973	9F5	Cleft	Attractiveness	4
KK09101973	9M1	Haem	Attractiveness	2
KK09101973	9M3	Strab	Attractiveness	3
KK09101973	9M4	Norm	Attractiveness	5
KK09101973	9M7	Cleft	Attractiveness	4
KK09101973	9M8	Haem	Attractiveness	3
ER09171984	11F2	Haem	Attractiveness	4
ER09171984	11F3	Strab	Attractiveness	2
ER09171984	11F4	Norm	Attractiveness	4
ER09171984	11F6	Cleft	Attractiveness	3
ER09171984	11M2	Haem	Attractiveness	4
ER09171984	11M3	Strab	Attractiveness	2
ER09171984	11M6	Norm	Attractiveness	4
ER09171984	11M7	Cleft	Attractiveness	3
ER09171984	13F7	Haem	Attractiveness	3
ER09171984	13M1	Strab	Attractiveness	2
ER09171984	13M2	Norm	Attractiveness	4
ER09171984	13M3	Cleft	Attractiveness	2
ER09171984	13M4	Haem	Attractiveness	5
ER09171984	13M5	Strab	Attractiveness	2
ER09171984	3F1	Norm	Attractiveness	5
ER09171984	3F2	Cleft	Attractiveness	3
ER09171984	3F3	Haem	Attractiveness	4
ER09171984	3F4	Strab	Attractiveness	2
ER09171984	3M1	Norm	Attractiveness	5
ER09171984	3M2	Cleft	Attractiveness	4
ER09171984	3M3	Haem	Attractiveness	5
ER09171984	3M4	Strab	Attractiveness	2
ER09171984	3M5	Norm	Attractiveness	7
ER09171984	5F4	Cleft	Attractiveness	4
ER09171984	5F7	Haem	Attractiveness	4
ER09171984	5M1	Strab	Attractiveness	2
ER09171984	5M3	Norm	Attractiveness	6
ER09171984	5M4	Cleft	Attractiveness	2
ER09171984	5M5	Haem	Attractiveness	4
ER09171984	5M6	Strab	Attractiveness	2
ER09171984	7F1	Norm	Attractiveness	4
ER09171984	7F3	Cleft	Attractiveness	4
ER09171984	7F4	Haem	Attractiveness	4
ER09171984	7F5	Strab	Attractiveness	2
ER09171984	7F6	Norm	Attractiveness	6
ER09171984	7M1	Cleft	Attractiveness	3
ER09171984	7M2	Haem	Attractiveness	4
ER09171984	7M3	Strab	Attractiveness	2
ER09171984	7M4	Norm	Attractiveness	6
ER09171984	7M5	Cleft	Attractiveness	3
ER09171984	9F2	Haem	Attractiveness	4
ER09171984	9F3	Strab	Attractiveness	2
ER09171984	9F4	Norm	Attractiveness	6
ER09171984	9F5	Cleft	Attractiveness	3
ER09171984	9M1	Haem	Attractiveness	3
ER09171984	9M3	Strab	Attractiveness	2
ER09171984	9M4	Norm	Attractiveness	3
ER09171984	9M7	Cleft	Attractiveness	2
ER09171984	9M8	Haem	Attractiveness	4
PH12111980	11F2	Haem	Attractiveness	4
PH12111980	11F3	Strab	Attractiveness	3
PH12111980	11F4	Norm	Attractiveness	7
PH12111980	11F6	Cleft	Attractiveness	3
PH12111980	11M2	Haem	Attractiveness	5
PH12111980	11M3	Strab	Attractiveness	5
PH12111980	11M6	Norm	Attractiveness	4
PH12111980	11M7	Cleft	Attractiveness	2
PH12111980	13F7	Haem	Attractiveness	5
PH12111980	13M1	Strab	Attractiveness	6
PH12111980	13M2	Norm	Attractiveness	1
PH12111980	13M3	Cleft	Attractiveness	3
PH12111980	13M4	Haem	Attractiveness	6
PH12111980	13M5	Strab	Attractiveness	2
PH12111980	3F1	Norm	Attractiveness	5
PH12111980	3F2	Cleft	Attractiveness	6
PH12111980	3F3	Haem	Attractiveness	4
PH12111980	3F4	Strab	Attractiveness	5
PH12111980	3M1	Norm	Attractiveness	3
PH12111980	3M2	Cleft	Attractiveness	4
PH12111980	3M3	Haem	Attractiveness	3
PH12111980	3M4	Strab	Attractiveness	3
PH12111980	3M5	Norm	Attractiveness	5
PH12111980	5F4	Cleft	Attractiveness	2
PH12111980	5F7	Haem	Attractiveness	4
PH12111980	5M1	Strab	Attractiveness	7
PH12111980	5M3	Norm	Attractiveness	6
PH12111980	5M4	Cleft	Attractiveness	1
PH12111980	5M5	Haem	Attractiveness	1
PH12111980	5M6	Strab	Attractiveness	5
PH12111980	7F1	Norm	Attractiveness	6
PH12111980	7F3	Cleft	Attractiveness	5
PH12111980	7F4	Haem	Attractiveness	5
PH12111980	7F5	Strab	Attractiveness	6
PH12111980	7F6	Norm	Attractiveness	7
PH12111980	7M1	Cleft	Attractiveness	3
PH12111980	7M2	Haem	Attractiveness	2
PH12111980	7M3	Strab	Attractiveness	2
PH12111980	7M4	Norm	Attractiveness	7
PH12111980	7M5	Cleft	Attractiveness	3
PH12111980	9F2	Haem	Attractiveness	6
PH12111980	9F3	Strab	Attractiveness	5
PH12111980	9F4	Norm	Attractiveness	5
PH12111980	9F5	Cleft	Attractiveness	5
PH12111980	9M1	Haem	Attractiveness	2
PH12111980	9M3	Strab	Attractiveness	5
PH12111980	9M4	Norm	Attractiveness	1
PH12111980	9M7	Cleft	Attractiveness	2
PH12111980	9M8	Haem	Attractiveness	1
AS02081990	11F2	Haem	Attractiveness	1
AS02081990	11F3	Strab	Attractiveness	1
AS02081990	11F4	Norm	Attractiveness	1
AS02081990	11F6	Cleft	Attractiveness	1
AS02081990	11M2	Haem	Attractiveness	1
AS02081990	11M3	Strab	Attractiveness	1
AS02081990	11M6	Norm	Attractiveness	1
AS02081990	11M7	Cleft	Attractiveness	1
AS02081990	13F7	Haem	Attractiveness	1
AS02081990	13M1	Strab	Attractiveness	1
AS02081990	13M2	Norm	Attractiveness	1
AS02081990	13M3	Cleft	Attractiveness	1
AS02081990	13M4	Haem	Attractiveness	1
AS02081990	13M5	Strab	Attractiveness	1
AS02081990	3F1	Norm	Attractiveness	1
AS02081990	3F2	Cleft	Attractiveness	1
AS02081990	3F3	Haem	Attractiveness	1
AS02081990	3F4	Strab	Attractiveness	1
AS02081990	3M1	Norm	Attractiveness	1
AS02081990	3M2	Cleft	Attractiveness	1
AS02081990	3M3	Haem	Attractiveness	1
AS02081990	3M4	Strab	Attractiveness	1
AS02081990	3M5	Norm	Attractiveness	1
AS02081990	5F4	Cleft	Attractiveness	1
AS02081990	5F7	Haem	Attractiveness	1
AS02081990	5M1	Strab	Attractiveness	1
AS02081990	5M3	Norm	Attractiveness	1
AS02081990	5M4	Cleft	Attractiveness	1
AS02081990	5M5	Haem	Attractiveness	1
AS02081990	5M6	Strab	Attractiveness	1
AS02081990	7F1	Norm	Attractiveness	1
AS02081990	7F3	Cleft	Attractiveness	1
AS02081990	7F4	Haem	Attractiveness	1
AS02081990	7F5	Strab	Attractiveness	1
AS02081990	7F6	Norm	Attractiveness	1
AS02081990	7M1	Cleft	Attractiveness	1
AS02081990	7M2	Haem	Attractiveness	1
AS02081990	7M3	Strab	Attractiveness	1
AS02081990	7M4	Norm	Attractiveness	1
AS02081990	7M5	Cleft	Attractiveness	1
AS02081990	9F2	Haem	Attractiveness	1
AS02081990	9F3	Strab	Attractiveness	1
AS02081990	9F4	Norm	Attractiveness	1
AS02081990	9F5	Cleft	Attractiveness	1
AS02081990	9M1	Haem	Attractiveness	1
AS02081990	9M3	Strab	Attractiveness	1
AS02081990	9M4	Norm	Attractiveness	1
AS02081990	9M7	Cleft	Attractiveness	1
AS02081990	9M8	Haem	Attractiveness	1
AS02081990	11F2	Haem	Attractiveness	1
AS02081990	11F3	Strab	Attractiveness	1
AS02081990	11F4	Norm	Attractiveness	1
AS02081990	11F6	Cleft	Attractiveness	1
AS02081990	11M2	Haem	Attractiveness	1
AS02081990	11M3	Strab	Attractiveness	1
AS02081990	11M6	Norm	Attractiveness	1
AS02081990	11M7	Cleft	Attractiveness	1
AS02081990	13F7	Haem	Attractiveness	1
AS02081990	13M1	Strab	Attractiveness	1
AS02081990	13M2	Norm	Attractiveness	1
AS02081990	13M3	Cleft	Attractiveness	1
AS02081990	13M4	Haem	Attractiveness	1
AS02081990	13M5	Strab	Attractiveness	1
AS02081990	3F1	Norm	Attractiveness	1
AS02081990	3F2	Cleft	Attractiveness	1
AS02081990	3F3	Haem	Attractiveness	1
AS02081990	3F4	Strab	Attractiveness	1
AS02081990	3M1	Norm	Attractiveness	1
AS02081990	3M2	Cleft	Attractiveness	1
AS02081990	3M3	Haem	Attractiveness	1
AS02081990	3M4	Strab	Attractiveness	1
AS02081990	3M5	Norm	Attractiveness	1
AS02081990	5F4	Cleft	Attractiveness	1
AS02081990	5F7	Haem	Attractiveness	1
AS02081990	5M1	Strab	Attractiveness	1
AS02081990	5M3	Norm	Attractiveness	1
AS02081990	5M4	Cleft	Attractiveness	1
AS02081990	5M5	Haem	Attractiveness	1
AS02081990	5M6	Strab	Attractiveness	1
AS02081990	7F1	Norm	Attractiveness	1
AS02081990	7F3	Cleft	Attractiveness	1
AS02081990	7F4	Haem	Attractiveness	1
AS02081990	7F5	Strab	Attractiveness	1
AS02081990	7F6	Norm	Attractiveness	1
AS02081990	7M1	Cleft	Attractiveness	1
AS02081990	7M2	Haem	Attractiveness	1
AS02081990	7M3	Strab	Attractiveness	1
AS02081990	7M4	Norm	Attractiveness	1
AS02081990	7M5	Cleft	Attractiveness	1
AS02081990	9F2	Haem	Attractiveness	1
AS02081990	9F3	Strab	Attractiveness	1
AS02081990	9F4	Norm	Attractiveness	1
AS02081990	9F5	Cleft	Attractiveness	1
AS02081990	9M1	Haem	Attractiveness	1
AS02081990	9M3	Strab	Attractiveness	1
AS02081990	9M4	Norm	Attractiveness	1
AS02081990	9M7	Cleft	Attractiveness	1
AS02081990	9M8	Haem	Attractiveness	1
SD11131977	11F2	Haem	Attractiveness	3
SD11131977	11F3	Strab	Attractiveness	2
SD11131977	11F4	Norm	Attractiveness	5
SD11131977	11F6	Cleft	Attractiveness	2
SD11131977	11M2	Haem	Attractiveness	2
SD11131977	11M3	Strab	Attractiveness	2
SD11131977	11M6	Norm	Attractiveness	5
SD11131977	11M7	Cleft	Attractiveness	2
SD11131977	13F7	Haem	Attractiveness	2
SD11131977	13M1	Strab	Attractiveness	2
SD11131977	13M2	Norm	Attractiveness	4
SD11131977	13M3	Cleft	Attractiveness	2
SD11131977	13M4	Haem	Attractiveness	3
SD11131977	13M5	Strab	Attractiveness	2
SD11131977	3F1	Norm	Attractiveness	4
SD11131977	3F2	Cleft	Attractiveness	2
SD11131977	3F3	Haem	Attractiveness	3
SD11131977	3F4	Strab	Attractiveness	3
SD11131977	3M1	Norm	Attractiveness	3
SD11131977	3M2	Cleft	Attractiveness	2
SD11131977	3M3	Haem	Attractiveness	2
SD11131977	3M4	Strab	Attractiveness	2
SD11131977	3M5	Norm	Attractiveness	4
SD11131977	5F4	Cleft	Attractiveness	2
SD11131977	5F7	Haem	Attractiveness	2
SD11131977	5M1	Strab	Attractiveness	3
SD11131977	5M3	Norm	Attractiveness	6
SD11131977	5M4	Cleft	Attractiveness	2
SD11131977	5M5	Haem	Attractiveness	3
SD11131977	5M6	Strab	Attractiveness	2
SD11131977	7F1	Norm	Attractiveness	4
SD11131977	7F3	Cleft	Attractiveness	2
SD11131977	7F4	Haem	Attractiveness	3
SD11131977	7F5	Strab	Attractiveness	3
SD11131977	7F6	Norm	Attractiveness	4
SD11131977	7M1	Cleft	Attractiveness	2
SD11131977	7M2	Haem	Attractiveness	2
SD11131977	7M3	Strab	Attractiveness	3
SD11131977	7M4	Norm	Attractiveness	4
SD11131977	7M5	Cleft	Attractiveness	2
SD11131977	9F2	Haem	Attractiveness	3
SD11131977	9F3	Strab	Attractiveness	3
SD11131977	9F4	Norm	Attractiveness	5
SD11131977	9F5	Cleft	Attractiveness	2
SD11131977	9M1	Haem	Attractiveness	2
SD11131977	9M3	Strab	Attractiveness	3
SD11131977	9M4	Norm	Attractiveness	3
SD11131977	9M7	Cleft	Attractiveness	2
SD11131977	9M8	Haem	Attractiveness	2
HL04061988	11F2	Haem	Attractiveness	4
HL04061988	11F3	Strab	Attractiveness	4
HL04061988	11F4	Norm	Attractiveness	4
HL04061988	11F6	Cleft	Attractiveness	5
HL04061988	11M2	Haem	Attractiveness	4
HL04061988	11M3	Strab	Attractiveness	4
HL04061988	11M6	Norm	Attractiveness	4
HL04061988	11M7	Cleft	Attractiveness	4
HL04061988	13F7	Haem	Attractiveness	4
HL04061988	13M1	Strab	Attractiveness	4
HL04061988	13M2	Norm	Attractiveness	4
HL04061988	13M3	Cleft	Attractiveness	4
HL04061988	13M4	Haem	Attractiveness	4
HL04061988	13M5	Strab	Attractiveness	4
HL04061988	3F1	Norm	Attractiveness	4
HL04061988	3F2	Cleft	Attractiveness	4
HL04061988	3F3	Haem	Attractiveness	4
HL04061988	3F4	Strab	Attractiveness	4
HL04061988	3M1	Norm	Attractiveness	3
HL04061988	3M2	Cleft	Attractiveness	4
HL04061988	3M3	Haem	Attractiveness	4
HL04061988	3M4	Strab	Attractiveness	4
HL04061988	3M5	Norm	Attractiveness	4
HL04061988	5F4	Cleft	Attractiveness	5
HL04061988	5F7	Haem	Attractiveness	4
HL04061988	5M1	Strab	Attractiveness	4
HL04061988	5M3	Norm	Attractiveness	4
HL04061988	5M4	Cleft	Attractiveness	5
HL04061988	5M5	Haem	Attractiveness	4
HL04061988	5M6	Strab	Attractiveness	5
HL04061988	7F1	Norm	Attractiveness	4
HL04061988	7F3	Cleft	Attractiveness	4
HL04061988	7F4	Haem	Attractiveness	4
HL04061988	7F5	Strab	Attractiveness	5
HL04061988	7F6	Norm	Attractiveness	4
HL04061988	7M1	Cleft	Attractiveness	5
HL04061988	7M2	Haem	Attractiveness	4
HL04061988	7M3	Strab	Attractiveness	4
HL04061988	7M4	Norm	Attractiveness	4
HL04061988	7M5	Cleft	Attractiveness	4
HL04061988	9F2	Haem	Attractiveness	4
HL04061988	9F3	Strab	Attractiveness	5
HL04061988	9F4	Norm	Attractiveness	4
HL04061988	9F5	Cleft	Attractiveness	4
HL04061988	9M1	Haem	Attractiveness	4
HL04061988	9M3	Strab	Attractiveness	4
HL04061988	9M4	Norm	Attractiveness	4
HL04061988	9M7	Cleft	Attractiveness	4
HL04061988	9M8	Haem	Attractiveness	4
KG05111986	11F2	Haem	Attractiveness	3
KG05111986	11F3	Strab	Attractiveness	1
KG05111986	11F4	Norm	Attractiveness	6
KG05111986	11F6	Cleft	Attractiveness	2
KG05111986	11M2	Haem	Attractiveness	3
KG05111986	11M3	Strab	Attractiveness	1
KG05111986	11M6	Norm	Attractiveness	6
KG05111986	11M7	Cleft	Attractiveness	2
KG05111986	13F7	Haem	Attractiveness	2
KG05111986	13M1	Strab	Attractiveness	2
KG05111986	13M2	Norm	Attractiveness	6
KG05111986	13M3	Cleft	Attractiveness	1
KG05111986	13M4	Haem	Attractiveness	3
KG05111986	13M5	Strab	Attractiveness	1
KG05111986	3F1	Norm	Attractiveness	6
KG05111986	3F2	Cleft	Attractiveness	3
KG05111986	3F3	Haem	Attractiveness	3
KG05111986	3F4	Strab	Attractiveness	2
KG05111986	3M1	Norm	Attractiveness	6
KG05111986	3M2	Cleft	Attractiveness	2
KG05111986	3M3	Haem	Attractiveness	2
KG05111986	3M4	Strab	Attractiveness	2
KG05111986	3M5	Norm	Attractiveness	5
KG05111986	5F4	Cleft	Attractiveness	2
KG05111986	5F7	Haem	Attractiveness	2
KG05111986	5M1	Strab	Attractiveness	1
KG05111986	5M3	Norm	Attractiveness	6
KG05111986	5M4	Cleft	Attractiveness	3
KG05111986	5M5	Haem	Attractiveness	2
KG05111986	5M6	Strab	Attractiveness	1
KG05111986	7F1	Norm	Attractiveness	6
KG05111986	7F3	Cleft	Attractiveness	2
KG05111986	7F4	Haem	Attractiveness	2
KG05111986	7F5	Strab	Attractiveness	1
KG05111986	7F6	Norm	Attractiveness	6
KG05111986	7M1	Cleft	Attractiveness	1
KG05111986	7M2	Haem	Attractiveness	2
KG05111986	7M3	Strab	Attractiveness	1
KG05111986	7M4	Norm	Attractiveness	7
KG05111986	7M5	Cleft	Attractiveness	2
KG05111986	9F2	Haem	Attractiveness	2
KG05111986	9F3	Strab	Attractiveness	1
KG05111986	9F4	Norm	Attractiveness	6
KG05111986	9F5	Cleft	Attractiveness	1
KG05111986	9M1	Haem	Attractiveness	2
KG05111986	9M3	Strab	Attractiveness	2
KG05111986	9M4	Norm	Attractiveness	4
KG05111986	9M7	Cleft	Attractiveness	1
KG05111986	9M8	Haem	Attractiveness	3
ms10071986	11F2	Haem	Attractiveness	6
ms10071986	11F3	Strab	Attractiveness	4
ms10071986	11F4	Norm	Attractiveness	6
ms10071986	11F6	Cleft	Attractiveness	3
ms10071986	11M2	Haem	Attractiveness	6
ms10071986	11M3	Strab	Attractiveness	4
ms10071986	11M6	Norm	Attractiveness	7
ms10071986	11M7	Cleft	Attractiveness	3
ms10071986	13F7	Haem	Attractiveness	4
ms10071986	13M1	Strab	Attractiveness	5
ms10071986	13M2	Norm	Attractiveness	5
ms10071986	13M3	Cleft	Attractiveness	3
ms10071986	13M4	Haem	Attractiveness	6
ms10071986	13M5	Strab	Attractiveness	3
ms10071986	3F1	Norm	Attractiveness	5
ms10071986	3F2	Cleft	Attractiveness	1
ms10071986	3F3	Haem	Attractiveness	5
ms10071986	3F4	Strab	Attractiveness	3
ms10071986	3M1	Norm	Attractiveness	5
ms10071986	3M2	Cleft	Attractiveness	2
ms10071986	3M3	Haem	Attractiveness	4
ms10071986	3M4	Strab	Attractiveness	2
ms10071986	3M5	Norm	Attractiveness	4
ms10071986	5F4	Cleft	Attractiveness	4
ms10071986	5F7	Haem	Attractiveness	5
ms10071986	5M1	Strab	Attractiveness	5
ms10071986	5M3	Norm	Attractiveness	6
ms10071986	5M4	Cleft	Attractiveness	3
ms10071986	5M5	Haem	Attractiveness	3
ms10071986	5M6	Strab	Attractiveness	4
ms10071986	7F1	Norm	Attractiveness	6
ms10071986	7F3	Cleft	Attractiveness	5
ms10071986	7F4	Haem	Attractiveness	3
ms10071986	7F5	Strab	Attractiveness	4
ms10071986	7F6	Norm	Attractiveness	7
ms10071986	7M1	Cleft	Attractiveness	4
ms10071986	7M2	Haem	Attractiveness	5
ms10071986	7M3	Strab	Attractiveness	4
ms10071986	7M4	Norm	Attractiveness	5
ms10071986	7M5	Cleft	Attractiveness	3
ms10071986	9F2	Haem	Attractiveness	5
ms10071986	9F3	Strab	Attractiveness	4
ms10071986	9F4	Norm	Attractiveness	6
ms10071986	9F5	Cleft	Attractiveness	3
ms10071986	9M1	Haem	Attractiveness	2
ms10071986	9M3	Strab	Attractiveness	4
ms10071986	9M4	Norm	Attractiveness	5
ms10071986	9M7	Cleft	Attractiveness	4
ms10071986	9M8	Haem	Attractiveness	4
HT02111974	11F2	Haem	Attractiveness	5
HT02111974	11F3	Strab	Attractiveness	3
HT02111974	11F4	Norm	Attractiveness	6
HT02111974	11F6	Cleft	Attractiveness	5
HT02111974	11M2	Haem	Attractiveness	5
HT02111974	11M3	Strab	Attractiveness	3
HT02111974	11M6	Norm	Attractiveness	6
HT02111974	11M7	Cleft	Attractiveness	4
HT02111974	13F7	Haem	Attractiveness	3
HT02111974	13M1	Strab	Attractiveness	3
HT02111974	13M2	Norm	Attractiveness	5
HT02111974	13M3	Cleft	Attractiveness	3
HT02111974	13M4	Haem	Attractiveness	5
HT02111974	13M5	Strab	Attractiveness	3
HT02111974	3F1	Norm	Attractiveness	3
HT02111974	3F2	Cleft	Attractiveness	4
HT02111974	3F3	Haem	Attractiveness	5
HT02111974	3F4	Strab	Attractiveness	3
HT02111974	3M1	Norm	Attractiveness	4
HT02111974	3M2	Cleft	Attractiveness	4
HT02111974	3M3	Haem	Attractiveness	3
HT02111974	3M4	Strab	Attractiveness	3
HT02111974	3M5	Norm	Attractiveness	3
HT02111974	5F4	Cleft	Attractiveness	3
HT02111974	5F7	Haem	Attractiveness	5
HT02111974	5M1	Strab	Attractiveness	3
HT02111974	5M3	Norm	Attractiveness	6
HT02111974	5M4	Cleft	Attractiveness	3
HT02111974	5M5	Haem	Attractiveness	5
HT02111974	5M6	Strab	Attractiveness	3
HT02111974	7F1	Norm	Attractiveness	5
HT02111974	7F3	Cleft	Attractiveness	4
HT02111974	7F4	Haem	Attractiveness	5
HT02111974	7F5	Strab	Attractiveness	3
HT02111974	7F6	Norm	Attractiveness	4
HT02111974	7M1	Cleft	Attractiveness	3
HT02111974	7M2	Haem	Attractiveness	5
HT02111974	7M3	Strab	Attractiveness	3
HT02111974	7M4	Norm	Attractiveness	4
HT02111974	7M5	Cleft	Attractiveness	5
HT02111974	9F2	Haem	Attractiveness	5
HT02111974	9F3	Strab	Attractiveness	3
HT02111974	9F4	Norm	Attractiveness	5
HT02111974	9F5	Cleft	Attractiveness	4
HT02111974	9M1	Haem	Attractiveness	4
HT02111974	9M3	Strab	Attractiveness	4
HT02111974	9M4	Norm	Attractiveness	5
HT02111974	9M7	Cleft	Attractiveness	4
HT02111974	9M8	Haem	Attractiveness	4
JL03071992	11F2	Haem	Attractiveness	4
JL03071992	11F3	Strab	Attractiveness	1
JL03071992	11F4	Norm	Attractiveness	7
JL03071992	11F6	Cleft	Attractiveness	2
JL03071992	11M2	Haem	Attractiveness	4
JL03071992	11M3	Strab	Attractiveness	1
JL03071992	11M6	Norm	Attractiveness	7
JL03071992	11M7	Cleft	Attractiveness	2
JL03071992	13F7	Haem	Attractiveness	2
JL03071992	13M1	Strab	Attractiveness	2
JL03071992	13M2	Norm	Attractiveness	5
JL03071992	13M3	Cleft	Attractiveness	1
JL03071992	13M4	Haem	Attractiveness	4
JL03071992	13M5	Strab	Attractiveness	2
JL03071992	3F1	Norm	Attractiveness	5
JL03071992	3F2	Cleft	Attractiveness	4
JL03071992	3F3	Haem	Attractiveness	2
JL03071992	3F4	Strab	Attractiveness	2
JL03071992	3M1	Norm	Attractiveness	2
JL03071992	3M2	Cleft	Attractiveness	1
JL03071992	3M3	Haem	Attractiveness	3
JL03071992	3M4	Strab	Attractiveness	2
JL03071992	3M5	Norm	Attractiveness	2
JL03071992	5F4	Cleft	Attractiveness	2
JL03071992	5F7	Haem	Attractiveness	3
JL03071992	5M1	Strab	Attractiveness	2
JL03071992	5M3	Norm	Attractiveness	5
JL03071992	5M4	Cleft	Attractiveness	2
JL03071992	5M5	Haem	Attractiveness	3
JL03071992	5M6	Strab	Attractiveness	2
JL03071992	7F1	Norm	Attractiveness	6
JL03071992	7F3	Cleft	Attractiveness	3
JL03071992	7F4	Haem	Attractiveness	3
JL03071992	7F5	Strab	Attractiveness	2
JL03071992	7F6	Norm	Attractiveness	5
JL03071992	7M1	Cleft	Attractiveness	2
JL03071992	7M2	Haem	Attractiveness	3
JL03071992	7M3	Strab	Attractiveness	1
JL03071992	7M4	Norm	Attractiveness	7
JL03071992	7M5	Cleft	Attractiveness	4
JL03071992	9F2	Haem	Attractiveness	5
JL03071992	9F3	Strab	Attractiveness	2
JL03071992	9F4	Norm	Attractiveness	7
JL03071992	9F5	Cleft	Attractiveness	3
JL03071992	9M1	Haem	Attractiveness	1
JL03071992	9M3	Strab	Attractiveness	2
JL03071992	9M4	Norm	Attractiveness	5
JL03071992	9M7	Cleft	Attractiveness	1
JL03071992	9M8	Haem	Attractiveness	2
SW06181993	11F2	Haem	Attractiveness	4
SW06181993	11F3	Strab	Attractiveness	2
SW06181993	11F4	Norm	Attractiveness	6
SW06181993	11F6	Cleft	Attractiveness	4
SW06181993	11M2	Haem	Attractiveness	5
SW06181993	11M3	Strab	Attractiveness	2
SW06181993	11M6	Norm	Attractiveness	7
SW06181993	11M7	Cleft	Attractiveness	3
SW06181993	13F7	Haem	Attractiveness	2
SW06181993	13M1	Strab	Attractiveness	2
SW06181993	13M2	Norm	Attractiveness	6
SW06181993	13M3	Cleft	Attractiveness	2
SW06181993	13M4	Haem	Attractiveness	4
SW06181993	13M5	Strab	Attractiveness	3
SW06181993	3F1	Norm	Attractiveness	6
SW06181993	3F2	Cleft	Attractiveness	3
SW06181993	3F3	Haem	Attractiveness	5
SW06181993	3F4	Strab	Attractiveness	3
SW06181993	3M1	Norm	Attractiveness	5
SW06181993	3M2	Cleft	Attractiveness	3
SW06181993	3M3	Haem	Attractiveness	5
SW06181993	3M4	Strab	Attractiveness	4
SW06181993	3M5	Norm	Attractiveness	6
SW06181993	5F4	Cleft	Attractiveness	3
SW06181993	5F7	Haem	Attractiveness	2
SW06181993	5M1	Strab	Attractiveness	4
SW06181993	5M3	Norm	Attractiveness	6
SW06181993	5M4	Cleft	Attractiveness	5
SW06181993	5M5	Haem	Attractiveness	6
SW06181993	5M6	Strab	Attractiveness	4
SW06181993	7F1	Norm	Attractiveness	6
SW06181993	7F3	Cleft	Attractiveness	5
SW06181993	7F4	Haem	Attractiveness	6
SW06181993	7F5	Strab	Attractiveness	5
SW06181993	7F6	Norm	Attractiveness	3
SW06181993	7M1	Cleft	Attractiveness	5
SW06181993	7M2	Haem	Attractiveness	4
SW06181993	7M3	Strab	Attractiveness	3
SW06181993	7M4	Norm	Attractiveness	7
SW06181993	7M5	Cleft	Attractiveness	3
SW06181993	9F2	Haem	Attractiveness	4
SW06181993	9F3	Strab	Attractiveness	3
SW06181993	9F4	Norm	Attractiveness	5
SW06181993	9F5	Cleft	Attractiveness	3
SW06181993	9M1	Haem	Attractiveness	3
SW06181993	9M3	Strab	Attractiveness	6
SW06181993	9M4	Norm	Attractiveness	5
SW06181993	9M7	Cleft	Attractiveness	3
SW06181993	9M8	Haem	Attractiveness	4
JR11201980	11F2	Haem	Attractiveness	6
JR11201980	11F3	Strab	Attractiveness	5
JR11201980	11F4	Norm	Attractiveness	4
JR11201980	11F6	Cleft	Attractiveness	3
JR11201980	11M2	Haem	Attractiveness	4
JR11201980	11M3	Strab	Attractiveness	6
JR11201980	11M6	Norm	Attractiveness	7
JR11201980	11M7	Cleft	Attractiveness	2
JR11201980	13F7	Haem	Attractiveness	3
JR11201980	13M1	Strab	Attractiveness	5
JR11201980	13M2	Norm	Attractiveness	3
JR11201980	13M3	Cleft	Attractiveness	4
JR11201980	13M4	Haem	Attractiveness	4
JR11201980	13M5	Strab	Attractiveness	3
JR11201980	3F1	Norm	Attractiveness	7
JR11201980	3F2	Cleft	Attractiveness	3
JR11201980	3F3	Haem	Attractiveness	5
JR11201980	3F4	Strab	Attractiveness	3
JR11201980	3M1	Norm	Attractiveness	5
JR11201980	3M2	Cleft	Attractiveness	3
JR11201980	3M3	Haem	Attractiveness	6
JR11201980	3M4	Strab	Attractiveness	3
JR11201980	3M5	Norm	Attractiveness	4
JR11201980	5F4	Cleft	Attractiveness	3
JR11201980	5F7	Haem	Attractiveness	6
JR11201980	5M1	Strab	Attractiveness	6
JR11201980	5M3	Norm	Attractiveness	6
JR11201980	5M4	Cleft	Attractiveness	3
JR11201980	5M5	Haem	Attractiveness	4
JR11201980	5M6	Strab	Attractiveness	6
JR11201980	7F1	Norm	Attractiveness	5
JR11201980	7F3	Cleft	Attractiveness	5
JR11201980	7F4	Haem	Attractiveness	6
JR11201980	7F5	Strab	Attractiveness	5
JR11201980	7F6	Norm	Attractiveness	4
JR11201980	7M1	Cleft	Attractiveness	2
JR11201980	7M2	Haem	Attractiveness	4
JR11201980	7M3	Strab	Attractiveness	4
JR11201980	7M4	Norm	Attractiveness	6
JR11201980	7M5	Cleft	Attractiveness	2
JR11201980	9F2	Haem	Attractiveness	6
JR11201980	9F3	Strab	Attractiveness	5
JR11201980	9F4	Norm	Attractiveness	5
JR11201980	9F5	Cleft	Attractiveness	4
JR11201980	9M1	Haem	Attractiveness	2
JR11201980	9M3	Strab	Attractiveness	5
JR11201980	9M4	Norm	Attractiveness	6
JR11201980	9M7	Cleft	Attractiveness	1
JR11201980	9M8	Haem	Attractiveness	6
MN12311989	11F2	Haem	Attractiveness	2
MN12311989	11F3	Strab	Attractiveness	1
MN12311989	11F4	Norm	Attractiveness	6
MN12311989	11F6	Cleft	Attractiveness	2
MN12311989	11M2	Haem	Attractiveness	3
MN12311989	11M3	Strab	Attractiveness	2
MN12311989	11M6	Norm	Attractiveness	7
MN12311989	11M7	Cleft	Attractiveness	2
MN12311989	13F7	Haem	Attractiveness	1
MN12311989	13M1	Strab	Attractiveness	1
MN12311989	13M2	Norm	Attractiveness	6
MN12311989	13M3	Cleft	Attractiveness	2
MN12311989	13M4	Haem	Attractiveness	3
MN12311989	13M5	Strab	Attractiveness	2
MN12311989	3F1	Norm	Attractiveness	5
MN12311989	3F2	Cleft	Attractiveness	2
MN12311989	3F3	Haem	Attractiveness	3
MN12311989	3F4	Strab	Attractiveness	1
MN12311989	3M1	Norm	Attractiveness	4
MN12311989	3M2	Cleft	Attractiveness	2
MN12311989	3M3	Haem	Attractiveness	2
MN12311989	3M4	Strab	Attractiveness	1
MN12311989	3M5	Norm	Attractiveness	4
MN12311989	5F4	Cleft	Attractiveness	2
MN12311989	5F7	Haem	Attractiveness	2
MN12311989	5M1	Strab	Attractiveness	2
MN12311989	5M3	Norm	Attractiveness	6
MN12311989	5M4	Cleft	Attractiveness	2
MN12311989	5M5	Haem	Attractiveness	2
MN12311989	5M6	Strab	Attractiveness	2
MN12311989	7F1	Norm	Attractiveness	6
MN12311989	7F3	Cleft	Attractiveness	3
MN12311989	7F4	Haem	Attractiveness	2
MN12311989	7F5	Strab	Attractiveness	2
MN12311989	7F6	Norm	Attractiveness	6
MN12311989	7M1	Cleft	Attractiveness	2
MN12311989	7M2	Haem	Attractiveness	2
MN12311989	7M3	Strab	Attractiveness	2
MN12311989	7M4	Norm	Attractiveness	5
MN12311989	7M5	Cleft	Attractiveness	2
MN12311989	9F2	Haem	Attractiveness	2
MN12311989	9F3	Strab	Attractiveness	2
MN12311989	9F4	Norm	Attractiveness	6
MN12311989	9F5	Cleft	Attractiveness	2
MN12311989	9M1	Haem	Attractiveness	2
MN12311989	9M3	Strab	Attractiveness	1
MN12311989	9M4	Norm	Attractiveness	4
MN12311989	9M7	Cleft	Attractiveness	2
MN12311989	9M8	Haem	Attractiveness	3
NT02191990	11F2	Haem	Attractiveness	5
NT02191990	11F3	Strab	Attractiveness	2
NT02191990	11F4	Norm	Attractiveness	6
NT02191990	11F6	Cleft	Attractiveness	4
NT02191990	11M2	Haem	Attractiveness	3
NT02191990	11M3	Strab	Attractiveness	4
NT02191990	11M6	Norm	Attractiveness	3
NT02191990	11M7	Cleft	Attractiveness	3
NT02191990	13F7	Haem	Attractiveness	2
NT02191990	13M1	Strab	Attractiveness	4
NT02191990	13M2	Norm	Attractiveness	3
NT02191990	13M3	Cleft	Attractiveness	3
NT02191990	13M4	Haem	Attractiveness	5
NT02191990	13M5	Strab	Attractiveness	2
NT02191990	3F1	Norm	Attractiveness	3
NT02191990	3F2	Cleft	Attractiveness	3
NT02191990	3F3	Haem	Attractiveness	4
NT02191990	3F4	Strab	Attractiveness	2
NT02191990	3M1	Norm	Attractiveness	4
NT02191990	3M2	Cleft	Attractiveness	2
NT02191990	3M3	Haem	Attractiveness	3
NT02191990	3M4	Strab	Attractiveness	2
NT02191990	3M5	Norm	Attractiveness	2
NT02191990	5F4	Cleft	Attractiveness	2
NT02191990	5F7	Haem	Attractiveness	5
NT02191990	5M1	Strab	Attractiveness	3
NT02191990	5M3	Norm	Attractiveness	7
NT02191990	5M4	Cleft	Attractiveness	1
NT02191990	5M5	Haem	Attractiveness	2
NT02191990	5M6	Strab	Attractiveness	4
NT02191990	7F1	Norm	Attractiveness	6
NT02191990	7F3	Cleft	Attractiveness	4
NT02191990	7F4	Haem	Attractiveness	3
NT02191990	7F5	Strab	Attractiveness	3
NT02191990	7F6	Norm	Attractiveness	3
NT02191990	7M1	Cleft	Attractiveness	2
NT02191990	7M2	Haem	Attractiveness	3
NT02191990	7M3	Strab	Attractiveness	3
NT02191990	7M4	Norm	Attractiveness	6
NT02191990	7M5	Cleft	Attractiveness	3
NT02191990	9F2	Haem	Attractiveness	4
NT02191990	9F3	Strab	Attractiveness	2
NT02191990	9F4	Norm	Attractiveness	5
NT02191990	9F5	Cleft	Attractiveness	4
NT02191990	9M1	Haem	Attractiveness	1
NT02191990	9M3	Strab	Attractiveness	3
NT02191990	9M4	Norm	Attractiveness	4
NT02191990	9M7	Cleft	Attractiveness	4
NT02191990	9M8	Haem	Attractiveness	2
AP03161991	11F2	Haem	Attractiveness	2
AP03161991	11F3	Strab	Attractiveness	3
AP03161991	11F4	Norm	Attractiveness	7
AP03161991	11F6	Cleft	Attractiveness	3
AP03161991	11M2	Haem	Attractiveness	2
AP03161991	11M3	Strab	Attractiveness	1
AP03161991	11M6	Norm	Attractiveness	5
AP03161991	11M7	Cleft	Attractiveness	2
AP03161991	13F7	Haem	Attractiveness	1
AP03161991	13M1	Strab	Attractiveness	2
AP03161991	13M2	Norm	Attractiveness	3
AP03161991	13M3	Cleft	Attractiveness	2
AP03161991	13M4	Haem	Attractiveness	2
AP03161991	13M5	Strab	Attractiveness	1
AP03161991	3F1	Norm	Attractiveness	1
AP03161991	3F2	Cleft	Attractiveness	2
AP03161991	3F3	Haem	Attractiveness	2
AP03161991	3F4	Strab	Attractiveness	3
AP03161991	3M1	Norm	Attractiveness	3
AP03161991	3M2	Cleft	Attractiveness	3
AP03161991	3M3	Haem	Attractiveness	2
AP03161991	3M4	Strab	Attractiveness	1
AP03161991	3M5	Norm	Attractiveness	1
AP03161991	5F4	Cleft	Attractiveness	2
AP03161991	5F7	Haem	Attractiveness	2
AP03161991	5M1	Strab	Attractiveness	3
AP03161991	5M3	Norm	Attractiveness	5
AP03161991	5M4	Cleft	Attractiveness	2
AP03161991	5M5	Haem	Attractiveness	1
AP03161991	5M6	Strab	Attractiveness	2
AP03161991	7F1	Norm	Attractiveness	4
AP03161991	7F3	Cleft	Attractiveness	2
AP03161991	7F4	Haem	Attractiveness	2
AP03161991	7F5	Strab	Attractiveness	3
AP03161991	7F6	Norm	Attractiveness	3
AP03161991	7M1	Cleft	Attractiveness	3
AP03161991	7M2	Haem	Attractiveness	2
AP03161991	7M3	Strab	Attractiveness	2
AP03161991	7M4	Norm	Attractiveness	5
AP03161991	7M5	Cleft	Attractiveness	3
AP03161991	9F2	Haem	Attractiveness	3
AP03161991	9F3	Strab	Attractiveness	2
AP03161991	9F4	Norm	Attractiveness	5
AP03161991	9F5	Cleft	Attractiveness	3
AP03161991	9M1	Haem	Attractiveness	1
AP03161991	9M3	Strab	Attractiveness	1
AP03161991	9M4	Norm	Attractiveness	2
AP03161991	9M7	Cleft	Attractiveness	2
AP03161991	9M8	Haem	Attractiveness	2
GD10011980	11F2	Haem	Attractiveness	6
GD10011980	11F3	Strab	Attractiveness	6
GD10011980	11F4	Norm	Attractiveness	6
GD10011980	11F6	Cleft	Attractiveness	6
GD10011980	11M2	Haem	Attractiveness	6
GD10011980	11M3	Strab	Attractiveness	6
GD10011980	11M6	Norm	Attractiveness	6
GD10011980	11M7	Cleft	Attractiveness	6
GD10011980	13F7	Haem	Attractiveness	6
GD10011980	13M1	Strab	Attractiveness	6
GD10011980	13M2	Norm	Attractiveness	6
GD10011980	13M3	Cleft	Attractiveness	6
GD10011980	13M4	Haem	Attractiveness	6
GD10011980	13M5	Strab	Attractiveness	6
GD10011980	3F1	Norm	Attractiveness	6
GD10011980	3F2	Cleft	Attractiveness	6
GD10011980	3F3	Haem	Attractiveness	6
GD10011980	3F4	Strab	Attractiveness	6
GD10011980	3M1	Norm	Attractiveness	6
GD10011980	3M2	Cleft	Attractiveness	6
GD10011980	3M3	Haem	Attractiveness	6
GD10011980	3M4	Strab	Attractiveness	6
GD10011980	3M5	Norm	Attractiveness	6
GD10011980	5F4	Cleft	Attractiveness	6
GD10011980	5F7	Haem	Attractiveness	6
GD10011980	5M1	Strab	Attractiveness	6
GD10011980	5M3	Norm	Attractiveness	6
GD10011980	5M4	Cleft	Attractiveness	6
GD10011980	5M5	Haem	Attractiveness	6
GD10011980	5M6	Strab	Attractiveness	6
GD10011980	7F1	Norm	Attractiveness	6
GD10011980	7F3	Cleft	Attractiveness	6
GD10011980	7F4	Haem	Attractiveness	6
GD10011980	7F5	Strab	Attractiveness	6
GD10011980	7F6	Norm	Attractiveness	6
GD10011980	7M1	Cleft	Attractiveness	6
GD10011980	7M2	Haem	Attractiveness	6
GD10011980	7M3	Strab	Attractiveness	6
GD10011980	7M4	Norm	Attractiveness	6
GD10011980	7M5	Cleft	Attractiveness	6
GD10011980	9F2	Haem	Attractiveness	6
GD10011980	9F3	Strab	Attractiveness	6
GD10011980	9F4	Norm	Attractiveness	6
GD10011980	9F5	Cleft	Attractiveness	6
GD10011980	9M1	Haem	Attractiveness	6
GD10011980	9M3	Strab	Attractiveness	6
GD10011980	9M4	Norm	Attractiveness	6
GD10011980	9M7	Cleft	Attractiveness	6
GD10011980	9M8	Haem	Attractiveness	6
DB04041981	11F2	Haem	Attractiveness	2
DB04041981	11F3	Strab	Attractiveness	2
DB04041981	11F4	Norm	Attractiveness	6
DB04041981	11F6	Cleft	Attractiveness	2
DB04041981	11M2	Haem	Attractiveness	1
DB04041981	11M3	Strab	Attractiveness	1
DB04041981	11M6	Norm	Attractiveness	6
DB04041981	11M7	Cleft	Attractiveness	2
DB04041981	13F7	Haem	Attractiveness	2
DB04041981	13M1	Strab	Attractiveness	1
DB04041981	13M2	Norm	Attractiveness	5
DB04041981	13M3	Cleft	Attractiveness	1
DB04041981	13M4	Haem	Attractiveness	4
DB04041981	13M5	Strab	Attractiveness	1
DB04041981	3F1	Norm	Attractiveness	5
DB04041981	3F2	Cleft	Attractiveness	2
DB04041981	3F3	Haem	Attractiveness	2
DB04041981	3F4	Strab	Attractiveness	2
DB04041981	3M1	Norm	Attractiveness	4
DB04041981	3M2	Cleft	Attractiveness	1
DB04041981	3M3	Haem	Attractiveness	3
DB04041981	3M4	Strab	Attractiveness	3
DB04041981	3M5	Norm	Attractiveness	6
DB04041981	5F4	Cleft	Attractiveness	2
DB04041981	5F7	Haem	Attractiveness	3
DB04041981	5M1	Strab	Attractiveness	1
DB04041981	5M3	Norm	Attractiveness	7
DB04041981	5M4	Cleft	Attractiveness	3
DB04041981	5M5	Haem	Attractiveness	2
DB04041981	5M6	Strab	Attractiveness	3
DB04041981	7F1	Norm	Attractiveness	6
DB04041981	7F3	Cleft	Attractiveness	2
DB04041981	7F4	Haem	Attractiveness	2
DB04041981	7F5	Strab	Attractiveness	2
DB04041981	7F6	Norm	Attractiveness	5
DB04041981	7M1	Cleft	Attractiveness	1
DB04041981	7M2	Haem	Attractiveness	3
DB04041981	7M3	Strab	Attractiveness	2
DB04041981	7M4	Norm	Attractiveness	6
DB04041981	7M5	Cleft	Attractiveness	2
DB04041981	9F2	Haem	Attractiveness	3
DB04041981	9F3	Strab	Attractiveness	3
DB04041981	9F4	Norm	Attractiveness	6
DB04041981	9F5	Cleft	Attractiveness	2
DB04041981	9M1	Haem	Attractiveness	1
DB04041981	9M3	Strab	Attractiveness	2
DB04041981	9M4	Norm	Attractiveness	4
DB04041981	9M7	Cleft	Attractiveness	1
DB04041981	9M8	Haem	Attractiveness	2
JF08041989	11F2	Haem	Attractiveness	1
JF08041989	11F3	Strab	Attractiveness	1
JF08041989	11F4	Norm	Attractiveness	4
JF08041989	11F6	Cleft	Attractiveness	1
JF08041989	11M2	Haem	Attractiveness	2
JF08041989	11M3	Strab	Attractiveness	1
JF08041989	11M6	Norm	Attractiveness	4
JF08041989	11M7	Cleft	Attractiveness	1
JF08041989	13F7	Haem	Attractiveness	1
JF08041989	13M1	Strab	Attractiveness	1
JF08041989	13M2	Norm	Attractiveness	3
JF08041989	13M3	Cleft	Attractiveness	1
JF08041989	13M4	Haem	Attractiveness	1
JF08041989	13M5	Strab	Attractiveness	1
JF08041989	3F1	Norm	Attractiveness	4
JF08041989	3F2	Cleft	Attractiveness	2
JF08041989	3F3	Haem	Attractiveness	2
JF08041989	3F4	Strab	Attractiveness	1
JF08041989	3M1	Norm	Attractiveness	2
JF08041989	3M2	Cleft	Attractiveness	1
JF08041989	3M3	Haem	Attractiveness	2
JF08041989	3M4	Strab	Attractiveness	1
JF08041989	3M5	Norm	Attractiveness	4
JF08041989	5F4	Cleft	Attractiveness	1
JF08041989	5F7	Haem	Attractiveness	3
JF08041989	5M1	Strab	Attractiveness	1
JF08041989	5M3	Norm	Attractiveness	4
JF08041989	5M4	Cleft	Attractiveness	1
JF08041989	5M5	Haem	Attractiveness	1
JF08041989	5M6	Strab	Attractiveness	1
JF08041989	7F1	Norm	Attractiveness	3
JF08041989	7F3	Cleft	Attractiveness	1
JF08041989	7F4	Haem	Attractiveness	2
JF08041989	7F5	Strab	Attractiveness	1
JF08041989	7F6	Norm	Attractiveness	4
JF08041989	7M1	Cleft	Attractiveness	1
JF08041989	7M2	Haem	Attractiveness	2
JF08041989	7M3	Strab	Attractiveness	1
JF08041989	7M4	Norm	Attractiveness	4
JF08041989	7M5	Cleft	Attractiveness	2
JF08041989	9F2	Haem	Attractiveness	1
JF08041989	9F3	Strab	Attractiveness	1
JF08041989	9F4	Norm	Attractiveness	3
JF08041989	9F5	Cleft	Attractiveness	2
JF08041989	9M1	Haem	Attractiveness	1
JF08041989	9M3	Strab	Attractiveness	1
JF08041989	9M4	Norm	Attractiveness	2
JF08041989	9M7	Cleft	Attractiveness	1
JF08041989	9M8	Haem	Attractiveness	1
tm12011971	11F2	Cleft	Attractiveness	1
tm12011971	11F3	Haem	Attractiveness	3
tm12011971	11F4	Strab	Attractiveness	1
tm12011971	11F6	Norm	Attractiveness	4
tm12011971	11M2	Cleft	Attractiveness	1
tm12011971	11M3	Haem	Attractiveness	3
tm12011971	11M6	Strab	Attractiveness	4
tm12011971	11M7	Norm	Attractiveness	7
tm12011971	13F7	Cleft	Attractiveness	1
tm12011971	13M1	Haem	Attractiveness	2
tm12011971	13M2	Strab	Attractiveness	1
tm12011971	13M3	Norm	Attractiveness	1
tm12011971	13M4	Cleft	Attractiveness	2
tm12011971	13M5	Haem	Attractiveness	2
tm12011971	3F1	Strab	Attractiveness	1
tm12011971	3F2	Norm	Attractiveness	5
tm12011971	3F3	Cleft	Attractiveness	2
tm12011971	3F4	Haem	Attractiveness	3
tm12011971	3M1	Strab	Attractiveness	2
tm12011971	3M2	Norm	Attractiveness	1
tm12011971	3M3	Cleft	Attractiveness	4
tm12011971	3M4	Haem	Attractiveness	1
tm12011971	3M5	Strab	Attractiveness	1
tm12011971	5F4	Norm	Attractiveness	4
tm12011971	5F7	Cleft	Attractiveness	1
tm12011971	5M1	Haem	Attractiveness	1
tm12011971	5M3	Strab	Attractiveness	2
tm12011971	5M4	Norm	Attractiveness	4
tm12011971	5M5	Cleft	Attractiveness	3
tm12011971	5M6	Haem	Attractiveness	2
tm12011971	7F1	Strab	Attractiveness	1
tm12011971	7F3	Norm	Attractiveness	5
tm12011971	7F4	Cleft	Attractiveness	4
tm12011971	7F5	Haem	Attractiveness	3
tm12011971	7F6	Strab	Attractiveness	2
tm12011971	7M1	Norm	Attractiveness	3
tm12011971	7M2	Cleft	Attractiveness	2
tm12011971	7M3	Haem	Attractiveness	1
tm12011971	7M4	Strab	Attractiveness	4
tm12011971	7M5	Norm	Attractiveness	7
tm12011971	9F2	Cleft	Attractiveness	1
tm12011971	9F3	Haem	Attractiveness	5
tm12011971	9F4	Strab	Attractiveness	4
tm12011971	9F5	Norm	Attractiveness	3
tm12011971	9M1	Cleft	Attractiveness	1
tm12011971	9M3	Haem	Attractiveness	3
tm12011971	9M4	Strab	Attractiveness	3
tm12011971	9M7	Norm	Attractiveness	4
tm12011971	9M8	Cleft	Attractiveness	1
wp10091970	11F2	Cleft	Attractiveness	3
wp10091970	11F3	Haem	Attractiveness	3
wp10091970	11F4	Strab	Attractiveness	3
wp10091970	11F6	Norm	Attractiveness	2
wp10091970	11M2	Cleft	Attractiveness	2
wp10091970	11M3	Haem	Attractiveness	3
wp10091970	11M6	Strab	Attractiveness	2
wp10091970	11M7	Norm	Attractiveness	3
wp10091970	13F7	Cleft	Attractiveness	2
wp10091970	13M1	Haem	Attractiveness	1
wp10091970	13M2	Strab	Attractiveness	2
wp10091970	13M3	Norm	Attractiveness	2
wp10091970	13M4	Cleft	Attractiveness	3
wp10091970	13M5	Haem	Attractiveness	2
wp10091970	3F1	Strab	Attractiveness	2
wp10091970	3F2	Norm	Attractiveness	3
wp10091970	3F3	Cleft	Attractiveness	2
wp10091970	3F4	Haem	Attractiveness	3
wp10091970	3M1	Strab	Attractiveness	2
wp10091970	3M2	Norm	Attractiveness	3
wp10091970	3M3	Cleft	Attractiveness	3
wp10091970	3M4	Haem	Attractiveness	3
wp10091970	3M5	Strab	Attractiveness	1
wp10091970	5F4	Norm	Attractiveness	4
wp10091970	5F7	Cleft	Attractiveness	3
wp10091970	5M1	Haem	Attractiveness	2
wp10091970	5M3	Strab	Attractiveness	3
wp10091970	5M4	Norm	Attractiveness	2
wp10091970	5M5	Cleft	Attractiveness	2
wp10091970	5M6	Haem	Attractiveness	3
wp10091970	7F1	Strab	Attractiveness	3
wp10091970	7F3	Norm	Attractiveness	2
wp10091970	7F4	Cleft	Attractiveness	2
wp10091970	7F5	Haem	Attractiveness	3
wp10091970	7F6	Strab	Attractiveness	4
wp10091970	7M1	Norm	Attractiveness	4
wp10091970	7M2	Cleft	Attractiveness	3
wp10091970	7M3	Haem	Attractiveness	2
wp10091970	7M4	Strab	Attractiveness	3
wp10091970	7M5	Norm	Attractiveness	3
wp10091970	9F2	Cleft	Attractiveness	2
wp10091970	9F3	Haem	Attractiveness	2
wp10091970	9F4	Strab	Attractiveness	3
wp10091970	9F5	Norm	Attractiveness	2
wp10091970	9M1	Cleft	Attractiveness	2
wp10091970	9M3	Haem	Attractiveness	3
wp10091970	9M4	Strab	Attractiveness	2
wp10091970	9M7	Norm	Attractiveness	2
wp10091970	9M8	Cleft	Attractiveness	3
NV04081986	11F2	Cleft	Attractiveness	2
NV04081986	11F3	Haem	Attractiveness	4
NV04081986	11F4	Strab	Attractiveness	3
NV04081986	11F6	Norm	Attractiveness	6
NV04081986	11M2	Cleft	Attractiveness	2
NV04081986	11M3	Haem	Attractiveness	4
NV04081986	11M6	Strab	Attractiveness	2
NV04081986	11M7	Norm	Attractiveness	5
NV04081986	13F7	Cleft	Attractiveness	1
NV04081986	13M1	Haem	Attractiveness	2
NV04081986	13M2	Strab	Attractiveness	2
NV04081986	13M3	Norm	Attractiveness	4
NV04081986	13M4	Cleft	Attractiveness	2
NV04081986	13M5	Haem	Attractiveness	6
NV04081986	3F1	Strab	Attractiveness	1
NV04081986	3F2	Norm	Attractiveness	7
NV04081986	3F3	Cleft	Attractiveness	1
NV04081986	3F4	Haem	Attractiveness	3
NV04081986	3M1	Strab	Attractiveness	1
NV04081986	3M2	Norm	Attractiveness	6
NV04081986	3M3	Cleft	Attractiveness	2
NV04081986	3M4	Haem	Attractiveness	1
NV04081986	3M5	Strab	Attractiveness	2
NV04081986	5F4	Norm	Attractiveness	4
NV04081986	5F7	Cleft	Attractiveness	2
NV04081986	5M1	Haem	Attractiveness	4
NV04081986	5M3	Strab	Attractiveness	1
NV04081986	5M4	Norm	Attractiveness	2
NV04081986	5M5	Cleft	Attractiveness	1
NV04081986	5M6	Haem	Attractiveness	5
NV04081986	7F1	Strab	Attractiveness	2
NV04081986	7F3	Norm	Attractiveness	5
NV04081986	7F4	Cleft	Attractiveness	3
NV04081986	7F5	Haem	Attractiveness	5
NV04081986	7F6	Strab	Attractiveness	1
NV04081986	7M1	Norm	Attractiveness	4
NV04081986	7M2	Cleft	Attractiveness	2
NV04081986	7M3	Haem	Attractiveness	3
NV04081986	7M4	Strab	Attractiveness	2
NV04081986	7M5	Norm	Attractiveness	6
NV04081986	9F2	Cleft	Attractiveness	1
NV04081986	9F3	Haem	Attractiveness	3
NV04081986	9F4	Strab	Attractiveness	1
NV04081986	9F5	Norm	Attractiveness	7
NV04081986	9M1	Cleft	Attractiveness	1
NV04081986	9M3	Haem	Attractiveness	4
NV04081986	9M4	Strab	Attractiveness	1
NV04081986	9M7	Norm	Attractiveness	5
NV04081986	9M8	Cleft	Attractiveness	2
cm01211984	11F2	Cleft	Attractiveness	4
cm01211984	11F3	Haem	Attractiveness	7
cm01211984	11F4	Strab	Attractiveness	4
cm01211984	11F6	Norm	Attractiveness	4
cm01211984	11M2	Cleft	Attractiveness	7
cm01211984	11M3	Haem	Attractiveness	7
cm01211984	11M6	Strab	Attractiveness	4
cm01211984	11M7	Norm	Attractiveness	4
cm01211984	13F7	Cleft	Attractiveness	7
cm01211984	13M1	Haem	Attractiveness	7
cm01211984	13M2	Strab	Attractiveness	4
cm01211984	13M3	Norm	Attractiveness	4
cm01211984	13M4	Cleft	Attractiveness	4
cm01211984	13M5	Haem	Attractiveness	7
cm01211984	3F1	Strab	Attractiveness	4
cm01211984	3F2	Norm	Attractiveness	4
cm01211984	3F3	Cleft	Attractiveness	5
cm01211984	3F4	Haem	Attractiveness	7
cm01211984	3M1	Strab	Attractiveness	4
cm01211984	3M2	Norm	Attractiveness	4
cm01211984	3M3	Cleft	Attractiveness	7
cm01211984	3M4	Haem	Attractiveness	7
cm01211984	3M5	Strab	Attractiveness	4
cm01211984	5F4	Norm	Attractiveness	4
cm01211984	5F7	Cleft	Attractiveness	7
cm01211984	5M1	Haem	Attractiveness	7
cm01211984	5M3	Strab	Attractiveness	4
cm01211984	5M4	Norm	Attractiveness	4
cm01211984	5M5	Cleft	Attractiveness	7
cm01211984	5M6	Haem	Attractiveness	7
cm01211984	7F1	Strab	Attractiveness	4
cm01211984	7F3	Norm	Attractiveness	7
cm01211984	7F4	Cleft	Attractiveness	7
cm01211984	7F5	Haem	Attractiveness	7
cm01211984	7F6	Strab	Attractiveness	4
cm01211984	7M1	Norm	Attractiveness	3
cm01211984	7M2	Cleft	Attractiveness	4
cm01211984	7M3	Haem	Attractiveness	7
cm01211984	7M4	Strab	Attractiveness	4
cm01211984	7M5	Norm	Attractiveness	5
cm01211984	9F2	Cleft	Attractiveness	7
cm01211984	9F3	Haem	Attractiveness	7
cm01211984	9F4	Strab	Attractiveness	4
cm01211984	9F5	Norm	Attractiveness	4
cm01211984	9M1	Cleft	Attractiveness	5
cm01211984	9M3	Haem	Attractiveness	7
cm01211984	9M4	Strab	Attractiveness	4
cm01211984	9M7	Norm	Attractiveness	4
cm01211984	9M8	Cleft	Attractiveness	4
bk123180	11F2	Cleft	Attractiveness	2
bk123180	11F3	Haem	Attractiveness	2
bk123180	11F4	Strab	Attractiveness	2
bk123180	11F6	Norm	Attractiveness	5
bk123180	11M2	Cleft	Attractiveness	2
bk123180	11M3	Haem	Attractiveness	3
bk123180	11M6	Strab	Attractiveness	2
bk123180	11M7	Norm	Attractiveness	5
bk123180	13F7	Cleft	Attractiveness	4
bk123180	13M1	Haem	Attractiveness	2
bk123180	13M2	Strab	Attractiveness	2
bk123180	13M3	Norm	Attractiveness	5
bk123180	13M4	Cleft	Attractiveness	2
bk123180	13M5	Haem	Attractiveness	4
bk123180	3F1	Strab	Attractiveness	2
bk123180	3F2	Norm	Attractiveness	5
bk123180	3F3	Cleft	Attractiveness	2
bk123180	3F4	Haem	Attractiveness	2
bk123180	3M1	Strab	Attractiveness	2
bk123180	3M2	Norm	Attractiveness	5
bk123180	3M3	Cleft	Attractiveness	2
bk123180	3M4	Haem	Attractiveness	2
bk123180	3M5	Strab	Attractiveness	2
bk123180	5F4	Norm	Attractiveness	4
bk123180	5F7	Cleft	Attractiveness	2
bk123180	5M1	Haem	Attractiveness	4
bk123180	5M3	Strab	Attractiveness	2
bk123180	5M4	Norm	Attractiveness	4
bk123180	5M5	Cleft	Attractiveness	2
bk123180	5M6	Haem	Attractiveness	2
bk123180	7F1	Strab	Attractiveness	2
bk123180	7F3	Norm	Attractiveness	5
bk123180	7F4	Cleft	Attractiveness	2
bk123180	7F5	Haem	Attractiveness	2
bk123180	7F6	Strab	Attractiveness	2
bk123180	7M1	Norm	Attractiveness	5
bk123180	7M2	Cleft	Attractiveness	2
bk123180	7M3	Haem	Attractiveness	2
bk123180	7M4	Strab	Attractiveness	2
bk123180	7M5	Norm	Attractiveness	4
bk123180	9F2	Cleft	Attractiveness	2
bk123180	9F3	Haem	Attractiveness	2
bk123180	9F4	Strab	Attractiveness	2
bk123180	9F5	Norm	Attractiveness	5
bk123180	9M1	Cleft	Attractiveness	2
bk123180	9M3	Haem	Attractiveness	3
bk123180	9M4	Strab	Attractiveness	2
bk123180	9M7	Norm	Attractiveness	5
bk123180	9M8	Cleft	Attractiveness	2
NS07201981	11F2	Cleft	Attractiveness	1
NS07201981	11F3	Haem	Attractiveness	4
NS07201981	11F4	Strab	Attractiveness	2
NS07201981	11F6	Norm	Attractiveness	5
NS07201981	11M2	Cleft	Attractiveness	2
NS07201981	11M3	Haem	Attractiveness	3
NS07201981	11M6	Strab	Attractiveness	2
NS07201981	11M7	Norm	Attractiveness	7
NS07201981	13F7	Cleft	Attractiveness	2
NS07201981	13M1	Haem	Attractiveness	3
NS07201981	13M2	Strab	Attractiveness	2
NS07201981	13M3	Norm	Attractiveness	7
NS07201981	13M4	Cleft	Attractiveness	1
NS07201981	13M5	Haem	Attractiveness	3
NS07201981	3F1	Strab	Attractiveness	2
NS07201981	3F2	Norm	Attractiveness	4
NS07201981	3F3	Cleft	Attractiveness	1
NS07201981	3F4	Haem	Attractiveness	3
NS07201981	3M1	Strab	Attractiveness	1
NS07201981	3M2	Norm	Attractiveness	5
NS07201981	3M3	Cleft	Attractiveness	3
NS07201981	3M4	Haem	Attractiveness	3
NS07201981	3M5	Strab	Attractiveness	1
NS07201981	5F4	Norm	Attractiveness	4
NS07201981	5F7	Cleft	Attractiveness	1
NS07201981	5M1	Haem	Attractiveness	3
NS07201981	5M3	Strab	Attractiveness	2
NS07201981	5M4	Norm	Attractiveness	3
NS07201981	5M5	Cleft	Attractiveness	1
NS07201981	5M6	Haem	Attractiveness	3
NS07201981	7F1	Strab	Attractiveness	2
NS07201981	7F3	Norm	Attractiveness	7
NS07201981	7F4	Cleft	Attractiveness	1
NS07201981	7F5	Haem	Attractiveness	3
NS07201981	7F6	Strab	Attractiveness	1
NS07201981	7M1	Norm	Attractiveness	5
NS07201981	7M2	Cleft	Attractiveness	1
NS07201981	7M3	Haem	Attractiveness	3
NS07201981	7M4	Strab	Attractiveness	1
NS07201981	7M5	Norm	Attractiveness	6
NS07201981	9F2	Cleft	Attractiveness	1
NS07201981	9F3	Haem	Attractiveness	3
NS07201981	9F4	Strab	Attractiveness	1
NS07201981	9F5	Norm	Attractiveness	7
NS07201981	9M1	Cleft	Attractiveness	1
NS07201981	9M3	Haem	Attractiveness	3
NS07201981	9M4	Strab	Attractiveness	1
NS07201981	9M7	Norm	Attractiveness	5
NS07201981	9M8	Cleft	Attractiveness	1
SC12041981	11F2	Cleft	Attractiveness	3
SC12041981	11F3	Haem	Attractiveness	3
SC12041981	11F4	Strab	Attractiveness	2
SC12041981	11F6	Norm	Attractiveness	4
SC12041981	11M2	Cleft	Attractiveness	3
SC12041981	11M3	Haem	Attractiveness	3
SC12041981	11M6	Strab	Attractiveness	3
SC12041981	11M7	Norm	Attractiveness	5
SC12041981	13F7	Cleft	Attractiveness	3
SC12041981	13M1	Haem	Attractiveness	3
SC12041981	13M2	Strab	Attractiveness	3
SC12041981	13M3	Norm	Attractiveness	3
SC12041981	13M4	Cleft	Attractiveness	2
SC12041981	13M5	Haem	Attractiveness	3
SC12041981	3F1	Strab	Attractiveness	2
SC12041981	3F2	Norm	Attractiveness	4
SC12041981	3F3	Cleft	Attractiveness	2
SC12041981	3F4	Haem	Attractiveness	3
SC12041981	3M1	Strab	Attractiveness	3
SC12041981	3M2	Norm	Attractiveness	5
SC12041981	3M3	Cleft	Attractiveness	2
SC12041981	3M4	Haem	Attractiveness	2
SC12041981	3M5	Strab	Attractiveness	1
SC12041981	5F4	Norm	Attractiveness	4
SC12041981	5F7	Cleft	Attractiveness	3
SC12041981	5M1	Haem	Attractiveness	3
SC12041981	5M3	Strab	Attractiveness	3
SC12041981	5M4	Norm	Attractiveness	4
SC12041981	5M5	Cleft	Attractiveness	2
SC12041981	5M6	Haem	Attractiveness	3
SC12041981	7F1	Strab	Attractiveness	2
SC12041981	7F3	Norm	Attractiveness	4
SC12041981	7F4	Cleft	Attractiveness	3
SC12041981	7F5	Haem	Attractiveness	3
SC12041981	7F6	Strab	Attractiveness	2
SC12041981	7M1	Norm	Attractiveness	4
SC12041981	7M2	Cleft	Attractiveness	3
SC12041981	7M3	Haem	Attractiveness	3
SC12041981	7M4	Strab	Attractiveness	3
SC12041981	7M5	Norm	Attractiveness	5
SC12041981	9F2	Cleft	Attractiveness	2
SC12041981	9F3	Haem	Attractiveness	3
SC12041981	9F4	Strab	Attractiveness	2
SC12041981	9F5	Norm	Attractiveness	6
SC12041981	9M1	Cleft	Attractiveness	2
SC12041981	9M3	Haem	Attractiveness	2
SC12041981	9M4	Strab	Attractiveness	2
SC12041981	9M7	Norm	Attractiveness	4
SC12041981	9M8	Cleft	Attractiveness	3
JK08091987	11F2	Cleft	Attractiveness	3
JK08091987	11F3	Haem	Attractiveness	2
JK08091987	11F4	Strab	Attractiveness	3
JK08091987	11F6	Norm	Attractiveness	4
JK08091987	11M2	Cleft	Attractiveness	3
JK08091987	11M3	Haem	Attractiveness	4
JK08091987	11M6	Strab	Attractiveness	2
JK08091987	11M7	Norm	Attractiveness	4
JK08091987	13F7	Cleft	Attractiveness	2
JK08091987	13M1	Haem	Attractiveness	2
JK08091987	13M2	Strab	Attractiveness	2
JK08091987	13M3	Norm	Attractiveness	3
JK08091987	13M4	Cleft	Attractiveness	3
JK08091987	13M5	Haem	Attractiveness	1
JK08091987	3F1	Strab	Attractiveness	3
JK08091987	3F2	Norm	Attractiveness	4
JK08091987	3F3	Cleft	Attractiveness	3
JK08091987	3F4	Haem	Attractiveness	3
JK08091987	3M1	Strab	Attractiveness	2
JK08091987	3M2	Norm	Attractiveness	4
JK08091987	3M3	Cleft	Attractiveness	3
JK08091987	3M4	Haem	Attractiveness	4
JK08091987	3M5	Strab	Attractiveness	2
JK08091987	5F4	Norm	Attractiveness	3
JK08091987	5F7	Cleft	Attractiveness	3
JK08091987	5M1	Haem	Attractiveness	3
JK08091987	5M3	Strab	Attractiveness	3
JK08091987	5M4	Norm	Attractiveness	4
JK08091987	5M5	Cleft	Attractiveness	3
JK08091987	5M6	Haem	Attractiveness	3
JK08091987	7F1	Strab	Attractiveness	2
JK08091987	7F3	Norm	Attractiveness	3
JK08091987	7F4	Cleft	Attractiveness	3
JK08091987	7F5	Haem	Attractiveness	4
JK08091987	7F6	Strab	Attractiveness	2
JK08091987	7M1	Norm	Attractiveness	2
JK08091987	7M2	Cleft	Attractiveness	2
JK08091987	7M3	Haem	Attractiveness	3
JK08091987	7M4	Strab	Attractiveness	2
JK08091987	7M5	Norm	Attractiveness	4
JK08091987	9F2	Cleft	Attractiveness	3
JK08091987	9F3	Haem	Attractiveness	3
JK08091987	9F4	Strab	Attractiveness	3
JK08091987	9F5	Norm	Attractiveness	4
JK08091987	9M1	Cleft	Attractiveness	1
JK08091987	9M3	Haem	Attractiveness	3
JK08091987	9M4	Strab	Attractiveness	2
JK08091987	9M7	Norm	Attractiveness	4
JK08091987	9M8	Cleft	Attractiveness	2
HN12051978	11F2	Cleft	Attractiveness	1
HN12051978	11F3	Haem	Attractiveness	2
HN12051978	11F4	Strab	Attractiveness	1
HN12051978	11F6	Norm	Attractiveness	4
HN12051978	11M2	Cleft	Attractiveness	1
HN12051978	11M3	Haem	Attractiveness	2
HN12051978	11M6	Strab	Attractiveness	1
HN12051978	11M7	Norm	Attractiveness	7
HN12051978	13F7	Cleft	Attractiveness	1
HN12051978	13M1	Haem	Attractiveness	2
HN12051978	13M2	Strab	Attractiveness	1
HN12051978	13M3	Norm	Attractiveness	3
HN12051978	13M4	Cleft	Attractiveness	1
HN12051978	13M5	Haem	Attractiveness	1
HN12051978	3F1	Strab	Attractiveness	1
HN12051978	3F2	Norm	Attractiveness	4
HN12051978	3F3	Cleft	Attractiveness	1
HN12051978	3F4	Haem	Attractiveness	2
HN12051978	3M1	Strab	Attractiveness	1
HN12051978	3M2	Norm	Attractiveness	3
HN12051978	3M3	Cleft	Attractiveness	1
HN12051978	3M4	Haem	Attractiveness	1
HN12051978	3M5	Strab	Attractiveness	1
HN12051978	5F4	Norm	Attractiveness	3
HN12051978	5F7	Cleft	Attractiveness	1
HN12051978	5M1	Haem	Attractiveness	2
HN12051978	5M3	Strab	Attractiveness	1
HN12051978	5M4	Norm	Attractiveness	3
HN12051978	5M5	Cleft	Attractiveness	1
HN12051978	5M6	Haem	Attractiveness	2
HN12051978	7F1	Strab	Attractiveness	1
HN12051978	7F3	Norm	Attractiveness	3
HN12051978	7F4	Cleft	Attractiveness	1
HN12051978	7F5	Haem	Attractiveness	2
HN12051978	7F6	Strab	Attractiveness	1
HN12051978	7M1	Norm	Attractiveness	5
HN12051978	7M2	Cleft	Attractiveness	1
HN12051978	7M3	Haem	Attractiveness	1
HN12051978	7M4	Strab	Attractiveness	1
HN12051978	7M5	Norm	Attractiveness	6
HN12051978	9F2	Cleft	Attractiveness	1
HN12051978	9F3	Haem	Attractiveness	2
HN12051978	9F4	Strab	Attractiveness	1
HN12051978	9F5	Norm	Attractiveness	3
HN12051978	9M1	Cleft	Attractiveness	1
HN12051978	9M3	Haem	Attractiveness	1
HN12051978	9M4	Strab	Attractiveness	1
HN12051978	9M7	Norm	Attractiveness	4
HN12051978	9M8	Cleft	Attractiveness	1
KS08081983	11F2	Cleft	Attractiveness	1
KS08081983	11F3	Haem	Attractiveness	3
KS08081983	11F4	Strab	Attractiveness	4
KS08081983	11F6	Norm	Attractiveness	5
KS08081983	11M2	Cleft	Attractiveness	2
KS08081983	11M3	Haem	Attractiveness	3
KS08081983	11M6	Strab	Attractiveness	1
KS08081983	11M7	Norm	Attractiveness	5
KS08081983	13F7	Cleft	Attractiveness	2
KS08081983	13M1	Haem	Attractiveness	5
KS08081983	13M2	Strab	Attractiveness	2
KS08081983	13M3	Norm	Attractiveness	1
KS08081983	13M4	Cleft	Attractiveness	1
KS08081983	13M5	Haem	Attractiveness	3
KS08081983	3F1	Strab	Attractiveness	4
KS08081983	3F2	Norm	Attractiveness	4
KS08081983	3F3	Cleft	Attractiveness	1
KS08081983	3F4	Haem	Attractiveness	3
KS08081983	3M1	Strab	Attractiveness	1
KS08081983	3M2	Norm	Attractiveness	6
KS08081983	3M3	Cleft	Attractiveness	2
KS08081983	3M4	Haem	Attractiveness	5
KS08081983	3M5	Strab	Attractiveness	4
KS08081983	5F4	Norm	Attractiveness	2
KS08081983	5F7	Cleft	Attractiveness	5
KS08081983	5M1	Haem	Attractiveness	5
KS08081983	5M3	Strab	Attractiveness	3
KS08081983	5M4	Norm	Attractiveness	2
KS08081983	5M5	Cleft	Attractiveness	1
KS08081983	5M6	Haem	Attractiveness	4
KS08081983	7F1	Strab	Attractiveness	3
KS08081983	7F3	Norm	Attractiveness	2
KS08081983	7F4	Cleft	Attractiveness	6
KS08081983	7F5	Haem	Attractiveness	7
KS08081983	7F6	Strab	Attractiveness	2
KS08081983	7M1	Norm	Attractiveness	6
KS08081983	7M2	Cleft	Attractiveness	3
KS08081983	7M3	Haem	Attractiveness	3
KS08081983	7M4	Strab	Attractiveness	2
KS08081983	7M5	Norm	Attractiveness	6
KS08081983	9F2	Cleft	Attractiveness	5
KS08081983	9F3	Haem	Attractiveness	7
KS08081983	9F4	Strab	Attractiveness	6
KS08081983	9F5	Norm	Attractiveness	7
KS08081983	9M1	Cleft	Attractiveness	2
KS08081983	9M3	Haem	Attractiveness	2
KS08081983	9M4	Strab	Attractiveness	2
KS08081983	9M7	Norm	Attractiveness	3
KS08081983	9M8	Cleft	Attractiveness	2
HR02031980	11F2	Cleft	Attractiveness	4
HR02031980	11F3	Haem	Attractiveness	4
HR02031980	11F4	Strab	Attractiveness	4
HR02031980	11F6	Norm	Attractiveness	4
HR02031980	11M2	Cleft	Attractiveness	4
HR02031980	11M3	Haem	Attractiveness	4
HR02031980	11M6	Strab	Attractiveness	4
HR02031980	11M7	Norm	Attractiveness	4
HR02031980	13F7	Cleft	Attractiveness	4
HR02031980	13M1	Haem	Attractiveness	4
HR02031980	13M2	Strab	Attractiveness	4
HR02031980	13M3	Norm	Attractiveness	4
HR02031980	13M4	Cleft	Attractiveness	4
HR02031980	13M5	Haem	Attractiveness	4
HR02031980	3F1	Strab	Attractiveness	4
HR02031980	3F2	Norm	Attractiveness	4
HR02031980	3F3	Cleft	Attractiveness	4
HR02031980	3F4	Haem	Attractiveness	4
HR02031980	3M1	Strab	Attractiveness	4
HR02031980	3M2	Norm	Attractiveness	4
HR02031980	3M3	Cleft	Attractiveness	4
HR02031980	3M4	Haem	Attractiveness	4
HR02031980	3M5	Strab	Attractiveness	4
HR02031980	5F4	Norm	Attractiveness	4
HR02031980	5F7	Cleft	Attractiveness	4
HR02031980	5M1	Haem	Attractiveness	4
HR02031980	5M3	Strab	Attractiveness	4
HR02031980	5M4	Norm	Attractiveness	4
HR02031980	5M5	Cleft	Attractiveness	4
HR02031980	5M6	Haem	Attractiveness	4
HR02031980	7F1	Strab	Attractiveness	4
HR02031980	7F3	Norm	Attractiveness	4
HR02031980	7F4	Cleft	Attractiveness	4
HR02031980	7F5	Haem	Attractiveness	4
HR02031980	7F6	Strab	Attractiveness	4
HR02031980	7M1	Norm	Attractiveness	4
HR02031980	7M2	Cleft	Attractiveness	4
HR02031980	7M3	Haem	Attractiveness	4
HR02031980	7M4	Strab	Attractiveness	4
HR02031980	7M5	Norm	Attractiveness	4
HR02031980	9F2	Cleft	Attractiveness	4
HR02031980	9F3	Haem	Attractiveness	4
HR02031980	9F4	Strab	Attractiveness	4
HR02031980	9F5	Norm	Attractiveness	4
HR02031980	9M1	Cleft	Attractiveness	4
HR02031980	9M3	Haem	Attractiveness	4
HR02031980	9M4	Strab	Attractiveness	4
HR02031980	9M7	Norm	Attractiveness	4
HR02031980	9M8	Cleft	Attractiveness	4
mt11211989	11F2	Cleft	Attractiveness	5
mt11211989	11F3	Haem	Attractiveness	4
mt11211989	11F4	Strab	Attractiveness	1
mt11211989	11F6	Norm	Attractiveness	6
mt11211989	11M2	Cleft	Attractiveness	1
mt11211989	11M3	Haem	Attractiveness	2
mt11211989	11M6	Strab	Attractiveness	3
mt11211989	11M7	Norm	Attractiveness	6
mt11211989	13F7	Cleft	Attractiveness	1
mt11211989	13M1	Haem	Attractiveness	3
mt11211989	13M2	Strab	Attractiveness	2
mt11211989	13M3	Norm	Attractiveness	5
mt11211989	13M4	Cleft	Attractiveness	1
mt11211989	13M5	Haem	Attractiveness	1
mt11211989	3F1	Strab	Attractiveness	4
mt11211989	3F2	Norm	Attractiveness	6
mt11211989	3F3	Cleft	Attractiveness	2
mt11211989	3F4	Haem	Attractiveness	1
mt11211989	3M1	Strab	Attractiveness	2
mt11211989	3M2	Norm	Attractiveness	3
mt11211989	3M3	Cleft	Attractiveness	1
mt11211989	3M4	Haem	Attractiveness	5
mt11211989	3M5	Strab	Attractiveness	1
mt11211989	5F4	Norm	Attractiveness	2
mt11211989	5F7	Cleft	Attractiveness	2
mt11211989	5M1	Haem	Attractiveness	1
mt11211989	5M3	Strab	Attractiveness	2
mt11211989	5M4	Norm	Attractiveness	4
mt11211989	5M5	Cleft	Attractiveness	1
mt11211989	5M6	Haem	Attractiveness	4
mt11211989	7F1	Strab	Attractiveness	3
mt11211989	7F3	Norm	Attractiveness	5
mt11211989	7F4	Cleft	Attractiveness	2
mt11211989	7F5	Haem	Attractiveness	2
mt11211989	7F6	Strab	Attractiveness	1
mt11211989	7M1	Norm	Attractiveness	5
mt11211989	7M2	Cleft	Attractiveness	1
mt11211989	7M3	Haem	Attractiveness	1
mt11211989	7M4	Strab	Attractiveness	2
mt11211989	7M5	Norm	Attractiveness	6
mt11211989	9F2	Cleft	Attractiveness	1
mt11211989	9F3	Haem	Attractiveness	1
mt11211989	9F4	Strab	Attractiveness	2
mt11211989	9F5	Norm	Attractiveness	7
mt11211989	9M1	Cleft	Attractiveness	1
mt11211989	9M3	Haem	Attractiveness	1
mt11211989	9M4	Strab	Attractiveness	1
mt11211989	9M7	Norm	Attractiveness	5
mt11211989	9M8	Cleft	Attractiveness	2
AI12181991	11F2	Cleft	Attractiveness	1
AI12181991	11F3	Haem	Attractiveness	4
AI12181991	11F4	Strab	Attractiveness	3
AI12181991	11F6	Norm	Attractiveness	7
AI12181991	11M2	Cleft	Attractiveness	1
AI12181991	11M3	Haem	Attractiveness	1
AI12181991	11M6	Strab	Attractiveness	4
AI12181991	11M7	Norm	Attractiveness	6
AI12181991	13F7	Cleft	Attractiveness	1
AI12181991	13M1	Haem	Attractiveness	4
AI12181991	13M2	Strab	Attractiveness	3
AI12181991	13M3	Norm	Attractiveness	5
AI12181991	13M4	Cleft	Attractiveness	2
AI12181991	13M5	Haem	Attractiveness	2
AI12181991	3F1	Strab	Attractiveness	2
AI12181991	3F2	Norm	Attractiveness	4
AI12181991	3F3	Cleft	Attractiveness	1
AI12181991	3F4	Haem	Attractiveness	1
AI12181991	3M1	Strab	Attractiveness	1
AI12181991	3M2	Norm	Attractiveness	7
AI12181991	3M3	Cleft	Attractiveness	1
AI12181991	3M4	Haem	Attractiveness	1
AI12181991	3M5	Strab	Attractiveness	1
AI12181991	5F4	Norm	Attractiveness	5
AI12181991	5F7	Cleft	Attractiveness	2
AI12181991	5M1	Haem	Attractiveness	1
AI12181991	5M3	Strab	Attractiveness	1
AI12181991	5M4	Norm	Attractiveness	4
AI12181991	5M5	Cleft	Attractiveness	1
AI12181991	5M6	Haem	Attractiveness	4
AI12181991	7F1	Strab	Attractiveness	3
AI12181991	7F3	Norm	Attractiveness	3
AI12181991	7F4	Cleft	Attractiveness	2
AI12181991	7F5	Haem	Attractiveness	2
AI12181991	7F6	Strab	Attractiveness	3
AI12181991	7M1	Norm	Attractiveness	3
AI12181991	7M2	Cleft	Attractiveness	2
AI12181991	7M3	Haem	Attractiveness	2
AI12181991	7M4	Strab	Attractiveness	4
AI12181991	7M5	Norm	Attractiveness	6
AI12181991	9F2	Cleft	Attractiveness	1
AI12181991	9F3	Haem	Attractiveness	5
AI12181991	9F4	Strab	Attractiveness	3
AI12181991	9F5	Norm	Attractiveness	5
AI12181991	9M1	Cleft	Attractiveness	1
AI12181991	9M3	Haem	Attractiveness	2
AI12181991	9M4	Strab	Attractiveness	1
AI12181991	9M7	Norm	Attractiveness	2
AI12181991	9M8	Cleft	Attractiveness	2
JW07281988	11F2	Cleft	Attractiveness	1
JW07281988	11F3	Haem	Attractiveness	1
JW07281988	11F4	Strab	Attractiveness	1
JW07281988	11F6	Norm	Attractiveness	4
JW07281988	11M2	Cleft	Attractiveness	1
JW07281988	11M3	Haem	Attractiveness	1
JW07281988	11M6	Strab	Attractiveness	1
JW07281988	11M7	Norm	Attractiveness	3
JW07281988	13F7	Cleft	Attractiveness	1
JW07281988	13M1	Haem	Attractiveness	1
JW07281988	13M2	Strab	Attractiveness	1
JW07281988	13M3	Norm	Attractiveness	3
JW07281988	13M4	Cleft	Attractiveness	1
JW07281988	13M5	Haem	Attractiveness	1
JW07281988	3F1	Strab	Attractiveness	1
JW07281988	3F2	Norm	Attractiveness	3
JW07281988	3F3	Cleft	Attractiveness	1
JW07281988	3F4	Haem	Attractiveness	1
JW07281988	3M1	Strab	Attractiveness	1
JW07281988	3M2	Norm	Attractiveness	3
JW07281988	3M3	Cleft	Attractiveness	1
JW07281988	3M4	Haem	Attractiveness	1
JW07281988	3M5	Strab	Attractiveness	1
JW07281988	5F4	Norm	Attractiveness	2
JW07281988	5F7	Cleft	Attractiveness	1
JW07281988	5M1	Haem	Attractiveness	1
JW07281988	5M3	Strab	Attractiveness	1
JW07281988	5M4	Norm	Attractiveness	4
JW07281988	5M5	Cleft	Attractiveness	1
JW07281988	5M6	Haem	Attractiveness	1
JW07281988	7F1	Strab	Attractiveness	1
JW07281988	7F3	Norm	Attractiveness	3
JW07281988	7F4	Cleft	Attractiveness	1
JW07281988	7F5	Haem	Attractiveness	1
JW07281988	7F6	Strab	Attractiveness	1
JW07281988	7M1	Norm	Attractiveness	3
JW07281988	7M2	Cleft	Attractiveness	1
JW07281988	7M3	Haem	Attractiveness	1
JW07281988	7M4	Strab	Attractiveness	1
JW07281988	7M5	Norm	Attractiveness	1
JW07281988	9F2	Cleft	Attractiveness	1
JW07281988	9F3	Haem	Attractiveness	1
JW07281988	9F4	Strab	Attractiveness	1
JW07281988	9F5	Norm	Attractiveness	4
JW07281988	9M1	Cleft	Attractiveness	1
JW07281988	9M3	Haem	Attractiveness	1
JW07281988	9M4	Strab	Attractiveness	1
JW07281988	9M7	Norm	Attractiveness	2
JW07281988	9M8	Cleft	Attractiveness	1
BT04101984	11F2	Cleft	Attractiveness	5
BT04101984	11F3	Haem	Attractiveness	4
BT04101984	11F4	Strab	Attractiveness	3
BT04101984	11F6	Norm	Attractiveness	6
BT04101984	11M2	Cleft	Attractiveness	3
BT04101984	11M3	Haem	Attractiveness	4
BT04101984	11M6	Strab	Attractiveness	3
BT04101984	11M7	Norm	Attractiveness	7
BT04101984	13F7	Cleft	Attractiveness	3
BT04101984	13M1	Haem	Attractiveness	4
BT04101984	13M2	Strab	Attractiveness	3
BT04101984	13M3	Norm	Attractiveness	5
BT04101984	13M4	Cleft	Attractiveness	4
BT04101984	13M5	Haem	Attractiveness	4
BT04101984	3F1	Strab	Attractiveness	3
BT04101984	3F2	Norm	Attractiveness	7
BT04101984	3F3	Cleft	Attractiveness	2
BT04101984	3F4	Haem	Attractiveness	4
BT04101984	3M1	Strab	Attractiveness	2
BT04101984	3M2	Norm	Attractiveness	7
BT04101984	3M3	Cleft	Attractiveness	4
BT04101984	3M4	Haem	Attractiveness	6
BT04101984	3M5	Strab	Attractiveness	7
BT04101984	5F4	Norm	Attractiveness	7
BT04101984	5F7	Cleft	Attractiveness	2
BT04101984	5M1	Haem	Attractiveness	2
BT04101984	5M3	Strab	Attractiveness	3
BT04101984	5M4	Norm	Attractiveness	4
BT04101984	5M5	Cleft	Attractiveness	2
BT04101984	5M6	Haem	Attractiveness	4
BT04101984	7F1	Strab	Attractiveness	3
BT04101984	7F3	Norm	Attractiveness	4
BT04101984	7F4	Cleft	Attractiveness	2
BT04101984	7F5	Haem	Attractiveness	4
BT04101984	7F6	Strab	Attractiveness	3
BT04101984	7M1	Norm	Attractiveness	5
BT04101984	7M2	Cleft	Attractiveness	3
BT04101984	7M3	Haem	Attractiveness	3
BT04101984	7M4	Strab	Attractiveness	3
BT04101984	7M5	Norm	Attractiveness	7
BT04101984	9F2	Cleft	Attractiveness	3
BT04101984	9F3	Haem	Attractiveness	4
BT04101984	9F4	Strab	Attractiveness	1
BT04101984	9F5	Norm	Attractiveness	7
BT04101984	9M1	Cleft	Attractiveness	1
BT04101984	9M3	Haem	Attractiveness	2
BT04101984	9M4	Strab	Attractiveness	3
BT04101984	9M7	Norm	Attractiveness	5
BT04101984	9M8	Cleft	Attractiveness	2
RH01131990	11F2	Cleft	Attractiveness	1
RH01131990	11F3	Haem	Attractiveness	3
RH01131990	11F4	Strab	Attractiveness	1
RH01131990	11F6	Norm	Attractiveness	4
RH01131990	11M2	Cleft	Attractiveness	1
RH01131990	11M3	Haem	Attractiveness	1
RH01131990	11M6	Strab	Attractiveness	1
RH01131990	11M7	Norm	Attractiveness	3
RH01131990	13F7	Cleft	Attractiveness	1
RH01131990	13M1	Haem	Attractiveness	2
RH01131990	13M2	Strab	Attractiveness	2
RH01131990	13M3	Norm	Attractiveness	3
RH01131990	13M4	Cleft	Attractiveness	2
RH01131990	13M5	Haem	Attractiveness	1
RH01131990	3F1	Strab	Attractiveness	2
RH01131990	3F2	Norm	Attractiveness	3
RH01131990	3F3	Cleft	Attractiveness	1
RH01131990	3F4	Haem	Attractiveness	2
RH01131990	3M1	Strab	Attractiveness	2
RH01131990	3M2	Norm	Attractiveness	1
RH01131990	3M3	Cleft	Attractiveness	1
RH01131990	3M4	Haem	Attractiveness	2
RH01131990	3M5	Strab	Attractiveness	1
RH01131990	5F4	Norm	Attractiveness	2
RH01131990	5F7	Cleft	Attractiveness	1
RH01131990	5M1	Haem	Attractiveness	1
RH01131990	5M3	Strab	Attractiveness	1
RH01131990	5M4	Norm	Attractiveness	3
RH01131990	5M5	Cleft	Attractiveness	1
RH01131990	5M6	Haem	Attractiveness	2
RH01131990	7F1	Strab	Attractiveness	1
RH01131990	7F3	Norm	Attractiveness	1
RH01131990	7F4	Cleft	Attractiveness	1
RH01131990	7F5	Haem	Attractiveness	1
RH01131990	7F6	Strab	Attractiveness	1
RH01131990	7M1	Norm	Attractiveness	3
RH01131990	7M2	Cleft	Attractiveness	1
RH01131990	7M3	Haem	Attractiveness	3
RH01131990	7M4	Strab	Attractiveness	1
RH01131990	7M5	Norm	Attractiveness	4
RH01131990	9F2	Cleft	Attractiveness	1
RH01131990	9F3	Haem	Attractiveness	2
RH01131990	9F4	Strab	Attractiveness	1
RH01131990	9F5	Norm	Attractiveness	3
RH01131990	9M1	Cleft	Attractiveness	1
RH01131990	9M3	Haem	Attractiveness	1
RH01131990	9M4	Strab	Attractiveness	1
RH01131990	9M7	Norm	Attractiveness	3
RH01131990	9M8	Cleft	Attractiveness	1
JS10091994	11F2	Cleft	Attractiveness	1
JS10091994	11F3	Haem	Attractiveness	1
JS10091994	11F4	Strab	Attractiveness	1
JS10091994	11F6	Norm	Attractiveness	4
JS10091994	11M2	Cleft	Attractiveness	1
JS10091994	11M3	Haem	Attractiveness	2
JS10091994	11M6	Strab	Attractiveness	1
JS10091994	11M7	Norm	Attractiveness	4
JS10091994	13F7	Cleft	Attractiveness	1
JS10091994	13M1	Haem	Attractiveness	2
JS10091994	13M2	Strab	Attractiveness	1
JS10091994	13M3	Norm	Attractiveness	5
JS10091994	13M4	Cleft	Attractiveness	1
JS10091994	13M5	Haem	Attractiveness	1
JS10091994	3F1	Strab	Attractiveness	1
JS10091994	3F2	Norm	Attractiveness	4
JS10091994	3F3	Cleft	Attractiveness	1
JS10091994	3F4	Haem	Attractiveness	1
JS10091994	3M1	Strab	Attractiveness	1
JS10091994	3M2	Norm	Attractiveness	4
JS10091994	3M3	Cleft	Attractiveness	1
JS10091994	3M4	Haem	Attractiveness	1
JS10091994	3M5	Strab	Attractiveness	1
JS10091994	5F4	Norm	Attractiveness	4
JS10091994	5F7	Cleft	Attractiveness	1
JS10091994	5M1	Haem	Attractiveness	2
JS10091994	5M3	Strab	Attractiveness	1
JS10091994	5M4	Norm	Attractiveness	4
JS10091994	5M5	Cleft	Attractiveness	1
JS10091994	5M6	Haem	Attractiveness	2
JS10091994	7F1	Strab	Attractiveness	1
JS10091994	7F3	Norm	Attractiveness	6
JS10091994	7F4	Cleft	Attractiveness	1
JS10091994	7F5	Haem	Attractiveness	1
JS10091994	7F6	Strab	Attractiveness	1
JS10091994	7M1	Norm	Attractiveness	3
JS10091994	7M2	Cleft	Attractiveness	1
JS10091994	7M3	Haem	Attractiveness	1
JS10091994	7M4	Strab	Attractiveness	1
JS10091994	7M5	Norm	Attractiveness	4
JS10091994	9F2	Cleft	Attractiveness	1
JS10091994	9F3	Haem	Attractiveness	2
JS10091994	9F4	Strab	Attractiveness	1
JS10091994	9F5	Norm	Attractiveness	3
JS10091994	9M1	Cleft	Attractiveness	1
JS10091994	9M3	Haem	Attractiveness	1
JS10091994	9M4	Strab	Attractiveness	1
JS10091994	9M7	Norm	Attractiveness	3
JS10091994	9M8	Cleft	Attractiveness	1
NS06181975	11F2	Cleft	Attractiveness	2
NS06181975	11F3	Haem	Attractiveness	2
NS06181975	11F4	Strab	Attractiveness	2
NS06181975	11F6	Norm	Attractiveness	3
NS06181975	11M2	Cleft	Attractiveness	3
NS06181975	11M3	Haem	Attractiveness	3
NS06181975	11M6	Strab	Attractiveness	2
NS06181975	11M7	Norm	Attractiveness	4
NS06181975	13F7	Cleft	Attractiveness	2
NS06181975	13M1	Haem	Attractiveness	2
NS06181975	13M2	Strab	Attractiveness	2
NS06181975	13M3	Norm	Attractiveness	3
NS06181975	13M4	Cleft	Attractiveness	2
NS06181975	13M5	Haem	Attractiveness	4
NS06181975	3F1	Strab	Attractiveness	3
NS06181975	3F2	Norm	Attractiveness	3
NS06181975	3F3	Cleft	Attractiveness	1
NS06181975	3F4	Haem	Attractiveness	3
NS06181975	3M1	Strab	Attractiveness	3
NS06181975	3M2	Norm	Attractiveness	3
NS06181975	3M3	Cleft	Attractiveness	2
NS06181975	3M4	Haem	Attractiveness	3
NS06181975	3M5	Strab	Attractiveness	2
NS06181975	5F4	Norm	Attractiveness	3
NS06181975	5F7	Cleft	Attractiveness	2
NS06181975	5M1	Haem	Attractiveness	2
NS06181975	5M3	Strab	Attractiveness	1
NS06181975	5M4	Norm	Attractiveness	3
NS06181975	5M5	Cleft	Attractiveness	2
NS06181975	5M6	Haem	Attractiveness	2
NS06181975	7F1	Strab	Attractiveness	3
NS06181975	7F3	Norm	Attractiveness	3
NS06181975	7F4	Cleft	Attractiveness	2
NS06181975	7F5	Haem	Attractiveness	2
NS06181975	7F6	Strab	Attractiveness	3
NS06181975	7M1	Norm	Attractiveness	4
NS06181975	7M2	Cleft	Attractiveness	2
NS06181975	7M3	Haem	Attractiveness	2
NS06181975	7M4	Strab	Attractiveness	1
NS06181975	7M5	Norm	Attractiveness	6
NS06181975	9F2	Cleft	Attractiveness	2
NS06181975	9F3	Haem	Attractiveness	2
NS06181975	9F4	Strab	Attractiveness	3
NS06181975	9F5	Norm	Attractiveness	5
NS06181975	9M1	Cleft	Attractiveness	1
NS06181975	9M3	Haem	Attractiveness	3
NS06181975	9M4	Strab	Attractiveness	2
NS06181975	9M7	Norm	Attractiveness	3
NS06181975	9M8	Cleft	Attractiveness	3
AR05041985	11F2	Cleft	Attractiveness	2
AR05041985	11F3	Haem	Attractiveness	3
AR05041985	11F4	Strab	Attractiveness	3
AR05041985	11F6	Norm	Attractiveness	2
AR05041985	11M2	Cleft	Attractiveness	3
AR05041985	11M3	Haem	Attractiveness	2
AR05041985	11M6	Strab	Attractiveness	3
AR05041985	11M7	Norm	Attractiveness	2
AR05041985	13F7	Cleft	Attractiveness	2
AR05041985	13M1	Haem	Attractiveness	2
AR05041985	13M2	Strab	Attractiveness	2
AR05041985	13M3	Norm	Attractiveness	2
AR05041985	13M4	Cleft	Attractiveness	3
AR05041985	13M5	Haem	Attractiveness	2
AR05041985	3F1	Strab	Attractiveness	3
AR05041985	3F2	Norm	Attractiveness	4
AR05041985	3F3	Cleft	Attractiveness	2
AR05041985	3F4	Haem	Attractiveness	3
AR05041985	3M1	Strab	Attractiveness	2
AR05041985	3M2	Norm	Attractiveness	3
AR05041985	3M3	Cleft	Attractiveness	3
AR05041985	3M4	Haem	Attractiveness	3
AR05041985	3M5	Strab	Attractiveness	2
AR05041985	5F4	Norm	Attractiveness	3
AR05041985	5F7	Cleft	Attractiveness	2
AR05041985	5M1	Haem	Attractiveness	3
AR05041985	5M3	Strab	Attractiveness	3
AR05041985	5M4	Norm	Attractiveness	2
AR05041985	5M5	Cleft	Attractiveness	2
AR05041985	5M6	Haem	Attractiveness	4
AR05041985	7F1	Strab	Attractiveness	2
AR05041985	7F3	Norm	Attractiveness	2
AR05041985	7F4	Cleft	Attractiveness	4
AR05041985	7F5	Haem	Attractiveness	3
AR05041985	7F6	Strab	Attractiveness	2
AR05041985	7M1	Norm	Attractiveness	3
AR05041985	7M2	Cleft	Attractiveness	3
AR05041985	7M3	Haem	Attractiveness	3
AR05041985	7M4	Strab	Attractiveness	2
AR05041985	7M5	Norm	Attractiveness	2
AR05041985	9F2	Cleft	Attractiveness	4
AR05041985	9F3	Haem	Attractiveness	4
AR05041985	9F4	Strab	Attractiveness	2
AR05041985	9F5	Norm	Attractiveness	3
AR05041985	9M1	Cleft	Attractiveness	2
AR05041985	9M3	Haem	Attractiveness	3
AR05041985	9M4	Strab	Attractiveness	2
AR05041985	9M7	Norm	Attractiveness	2
AR05041985	9M8	Cleft	Attractiveness	2
SU08221990	11F2	Cleft	Attractiveness	2
SU08221990	11F3	Haem	Attractiveness	1
SU08221990	11F4	Strab	Attractiveness	3
SU08221990	11F6	Norm	Attractiveness	4
SU08221990	11M2	Cleft	Attractiveness	3
SU08221990	11M3	Haem	Attractiveness	1
SU08221990	11M6	Strab	Attractiveness	3
SU08221990	11M7	Norm	Attractiveness	6
SU08221990	13F7	Cleft	Attractiveness	3
SU08221990	13M1	Haem	Attractiveness	1
SU08221990	13M2	Strab	Attractiveness	5
SU08221990	13M3	Norm	Attractiveness	4
SU08221990	13M4	Cleft	Attractiveness	3
SU08221990	13M5	Haem	Attractiveness	1
SU08221990	3F1	Strab	Attractiveness	4
SU08221990	3F2	Norm	Attractiveness	6
SU08221990	3F3	Cleft	Attractiveness	3
SU08221990	3F4	Haem	Attractiveness	1
SU08221990	3M1	Strab	Attractiveness	6
SU08221990	3M2	Norm	Attractiveness	2
SU08221990	3M3	Cleft	Attractiveness	2
SU08221990	3M4	Haem	Attractiveness	1
SU08221990	3M5	Strab	Attractiveness	1
SU08221990	5F4	Norm	Attractiveness	3
SU08221990	5F7	Cleft	Attractiveness	2
SU08221990	5M1	Haem	Attractiveness	1
SU08221990	5M3	Strab	Attractiveness	5
SU08221990	5M4	Norm	Attractiveness	5
SU08221990	5M5	Cleft	Attractiveness	3
SU08221990	5M6	Haem	Attractiveness	1
SU08221990	7F1	Strab	Attractiveness	6
SU08221990	7F3	Norm	Attractiveness	7
SU08221990	7F4	Cleft	Attractiveness	3
SU08221990	7F5	Haem	Attractiveness	1
SU08221990	7F6	Strab	Attractiveness	4
SU08221990	7M1	Norm	Attractiveness	3
SU08221990	7M2	Cleft	Attractiveness	3
SU08221990	7M3	Haem	Attractiveness	1
SU08221990	7M4	Strab	Attractiveness	5
SU08221990	7M5	Norm	Attractiveness	6
SU08221990	9F2	Cleft	Attractiveness	3
SU08221990	9F3	Haem	Attractiveness	1
SU08221990	9F4	Strab	Attractiveness	5
SU08221990	9F5	Norm	Attractiveness	5
SU08221990	9M1	Cleft	Attractiveness	2
SU08221990	9M3	Haem	Attractiveness	1
SU08221990	9M4	Strab	Attractiveness	5
SU08221990	9M7	Norm	Attractiveness	6
SU08221990	9M8	Cleft	Attractiveness	2
				
