# Supplementary material for: The impact of facial abnormalities and their spatial position on perception of cuteness and attractiveness of infant faces
Source: PLoS One. 2017 Jul 27;12(7):e0180499. doi: 10.1371/journal.pone.0180499 (PMC5531456; doi:10.1371/journal.pone.0180499)
Supplement: S1 Dataset — (ZIP) [file pone.0180499.s001.zip › supplementary_data/Exp2a_ratings.txt]

PARTICIPANT_CODE	TASK_ORDER	STIMULUS_CODE	ABNORMALITY_CONDITION	TASK_CONDITION	RATING
AD12021992	CutenessFirst	11F2	Norm	Attractiveness	4
AD12021992	CutenessFirst	11F3	LeftLower	Attractiveness	5
AD12021992	CutenessFirst	11F4	RightLower	Attractiveness	5
AD12021992	CutenessFirst	11F6	Norm	Attractiveness	4
AD12021992	CutenessFirst	11M2	LeftLower	Attractiveness	4
AD12021992	CutenessFirst	11M3	RightUpper	Attractiveness	5
AD12021992	CutenessFirst	11M6	Norm	Attractiveness	5
AD12021992	CutenessFirst	11M7	LeftUpper	Attractiveness	5
AD12021992	CutenessFirst	13F7	RightUpper	Attractiveness	6
AD12021992	CutenessFirst	13M1	Norm	Attractiveness	4
AD12021992	CutenessFirst	13M2	LeftLower	Attractiveness	4
AD12021992	CutenessFirst	13M3	RightLower	Attractiveness	4
AD12021992	CutenessFirst	13M4	Norm	Attractiveness	4
AD12021992	CutenessFirst	3F1	RightUpper	Attractiveness	4
AD12021992	CutenessFirst	3F2	Norm	Attractiveness	4
AD12021992	CutenessFirst	3F3	LeftUpper	Attractiveness	4
AD12021992	CutenessFirst	3F4	RightUpper	Attractiveness	5
AD12021992	CutenessFirst	3M1	Norm	Attractiveness	5
AD12021992	CutenessFirst	3M2	LeftLower	Attractiveness	4
AD12021992	CutenessFirst	3M3	RightLower	Attractiveness	4
AD12021992	CutenessFirst	3M4	Norm	Attractiveness	4
AD12021992	CutenessFirst	3M5	LeftLower	Attractiveness	4
AD12021992	CutenessFirst	5F4	RightLower	Attractiveness	5
AD12021992	CutenessFirst	5F7	Norm	Attractiveness	5
AD12021992	CutenessFirst	5M1	LeftUpper	Attractiveness	4
AD12021992	CutenessFirst	5M3	RightUpper	Attractiveness	6
AD12021992	CutenessFirst	5M4	Norm	Attractiveness	5
AD12021992	CutenessFirst	5M6	RightLower	Attractiveness	5
AD12021992	CutenessFirst	7F1	Norm	Attractiveness	5
AD12021992	CutenessFirst	7F3	LeftLower	Attractiveness	5
AD12021992	CutenessFirst	7F4	RightLower	Attractiveness	5
AD12021992	CutenessFirst	7F5	Norm	Attractiveness	6
AD12021992	CutenessFirst	7F6	LeftUpper	Attractiveness	5
AD12021992	CutenessFirst	7M1	RightUpper	Attractiveness	5
AD12021992	CutenessFirst	7M2	Norm	Attractiveness	4
AD12021992	CutenessFirst	7M3	LeftUpper	Attractiveness	4
AD12021992	CutenessFirst	7M4	RightUpper	Attractiveness	4
AD12021992	CutenessFirst	7M5	Norm	Attractiveness	5
AD12021992	CutenessFirst	9F2	LeftLower	Attractiveness	5
AD12021992	CutenessFirst	9F3	RightLower	Attractiveness	6
AD12021992	CutenessFirst	9F4	Norm	Attractiveness	4
AD12021992	CutenessFirst	9F4	LeftLower	Attractiveness	5
AD12021992	CutenessFirst	9M1	RightUpper	Attractiveness	4
AD12021992	CutenessFirst	9M3	Norm	Attractiveness	4
AD12021992	CutenessFirst	9M4	LeftUpper	Attractiveness	4
AD12021992	CutenessFirst	9M7	RightUpper	Attractiveness	5
AD12021992	CutenessFirst	9M8	Norm	Attractiveness	5
AD12021992	CutenessFirst	11F2	Norm	Cuteness	5
AD12021992	CutenessFirst	11F3	LeftLower	Cuteness	6
AD12021992	CutenessFirst	11F4	RightLower	Cuteness	6
AD12021992	CutenessFirst	11F6	Norm	Cuteness	5
AD12021992	CutenessFirst	11M2	LeftLower	Cuteness	6
AD12021992	CutenessFirst	11M3	RightUpper	Cuteness	5
AD12021992	CutenessFirst	11M3	LeftLower	Cuteness	6
AD12021992	CutenessFirst	11M6	Norm	Cuteness	6
AD12021992	CutenessFirst	11M7	LeftUpper	Cuteness	6
AD12021992	CutenessFirst	13F7	RightUpper	Cuteness	6
AD12021992	CutenessFirst	13M1	Norm	Cuteness	5
AD12021992	CutenessFirst	13M2	LeftLower	Cuteness	5
AD12021992	CutenessFirst	13M3	RightLower	Cuteness	4
AD12021992	CutenessFirst	13M4	Norm	Cuteness	5
AD12021992	CutenessFirst	3F1	RightUpper	Cuteness	5
AD12021992	CutenessFirst	3F2	Norm	Cuteness	6
AD12021992	CutenessFirst	3F3	LeftUpper	Cuteness	5
AD12021992	CutenessFirst	3F4	RightUpper	Cuteness	6
AD12021992	CutenessFirst	3M1	Norm	Cuteness	5
AD12021992	CutenessFirst	3M2	LeftLower	Cuteness	5
AD12021992	CutenessFirst	3M3	RightLower	Cuteness	5
AD12021992	CutenessFirst	3M4	Norm	Cuteness	6
AD12021992	CutenessFirst	3M5	LeftLower	Cuteness	5
AD12021992	CutenessFirst	5F4	RightLower	Cuteness	6
AD12021992	CutenessFirst	5F7	Norm	Cuteness	4
AD12021992	CutenessFirst	5M1	LeftUpper	Cuteness	6
AD12021992	CutenessFirst	5M3	RightUpper	Cuteness	7
AD12021992	CutenessFirst	5M6	RightLower	Cuteness	6
AD12021992	CutenessFirst	7F1	Norm	Cuteness	6
AD12021992	CutenessFirst	7F3	LeftLower	Cuteness	6
AD12021992	CutenessFirst	7F4	RightLower	Cuteness	6
AD12021992	CutenessFirst	7F5	Norm	Cuteness	6
AD12021992	CutenessFirst	7F6	LeftUpper	Cuteness	5
AD12021992	CutenessFirst	7M1	RightUpper	Cuteness	5
AD12021992	CutenessFirst	7M2	Norm	Cuteness	5
AD12021992	CutenessFirst	7M3	LeftUpper	Cuteness	4
AD12021992	CutenessFirst	7M4	RightUpper	Cuteness	5
AD12021992	CutenessFirst	7M5	Norm	Cuteness	5
AD12021992	CutenessFirst	9F2	LeftLower	Cuteness	6
AD12021992	CutenessFirst	9F3	RightLower	Cuteness	6
AD12021992	CutenessFirst	9F4	Norm	Cuteness	6
AD12021992	CutenessFirst	9M1	RightUpper	Cuteness	5
AD12021992	CutenessFirst	9M3	Norm	Cuteness	5
AD12021992	CutenessFirst	9M4	LeftUpper	Cuteness	6
AD12021992	CutenessFirst	9M7	RightUpper	Cuteness	5
AD12021992	CutenessFirst	9M8	Norm	Cuteness	6
AG22111991	AttractivenessFirst	11F2	LeftLower	Attractiveness	1
AG22111991	AttractivenessFirst	11F3	RightLower	Attractiveness	2
AG22111991	AttractivenessFirst	11F4	Norm	Attractiveness	6
AG22111991	AttractivenessFirst	11F6	LeftLower	Attractiveness	4
AG22111991	AttractivenessFirst	11M2	RightLower	Attractiveness	2
AG22111991	AttractivenessFirst	11M3	Norm	Attractiveness	5
AG22111991	AttractivenessFirst	11M6	LeftUpper	Attractiveness	4
AG22111991	AttractivenessFirst	11M7	RightUpper	Attractiveness	3
AG22111991	AttractivenessFirst	13F7	Norm	Attractiveness	5
AG22111991	AttractivenessFirst	13M1	LeftUpper	Attractiveness	2
AG22111991	AttractivenessFirst	13M2	RightLower	Attractiveness	3
AG22111991	AttractivenessFirst	13M3	Norm	Attractiveness	4
AG22111991	AttractivenessFirst	13M4	LeftLower	Attractiveness	3
AG22111991	AttractivenessFirst	3F1	Norm	Attractiveness	4
AG22111991	AttractivenessFirst	3F2	LeftUpper	Attractiveness	3
AG22111991	AttractivenessFirst	3F3	RightUpper	Attractiveness	3
AG22111991	AttractivenessFirst	3F4	Norm	Attractiveness	4
AG22111991	AttractivenessFirst	3M1	LeftUpper	Attractiveness	1
AG22111991	AttractivenessFirst	3M2	RightLower	Attractiveness	1
AG22111991	AttractivenessFirst	3M3	Norm	Attractiveness	5
AG22111991	AttractivenessFirst	3M4	LeftLower	Attractiveness	2
AG22111991	AttractivenessFirst	3M5	RightLower	Attractiveness	2
AG22111991	AttractivenessFirst	5F4	Norm	Attractiveness	1
AG22111991	AttractivenessFirst	5F7	LeftUpper	Attractiveness	4
AG22111991	AttractivenessFirst	5M1	RightUpper	Attractiveness	3
AG22111991	AttractivenessFirst	5M3	Norm	Attractiveness	7
AG22111991	AttractivenessFirst	5M4	LeftUpper	Attractiveness	1
AG22111991	AttractivenessFirst	5M6	Norm	Attractiveness	6
AG22111991	AttractivenessFirst	7F1	LeftLower	Attractiveness	3
AG22111991	AttractivenessFirst	7F3	RightLower	Attractiveness	3
AG22111991	AttractivenessFirst	7F4	Norm	Attractiveness	5
AG22111991	AttractivenessFirst	7F5	LeftLower	Attractiveness	4
AG22111991	AttractivenessFirst	7F6	RightUpper	Attractiveness	1
AG22111991	AttractivenessFirst	7M1	Norm	Attractiveness	5
AG22111991	AttractivenessFirst	7M2	LeftUpper	Attractiveness	2
AG22111991	AttractivenessFirst	7M3	RightUpper	Attractiveness	1
AG22111991	AttractivenessFirst	7M4	Norm	Attractiveness	4
AG22111991	AttractivenessFirst	7M5	LeftLower	Attractiveness	3
AG22111991	AttractivenessFirst	9F2	RightLower	Attractiveness	4
AG22111991	AttractivenessFirst	9F3	Norm	Attractiveness	5
AG22111991	AttractivenessFirst	9F4	LeftLower	Attractiveness	3
AG22111991	AttractivenessFirst	9F5	RightLower	Attractiveness	4
AG22111991	AttractivenessFirst	9M1	Norm	Attractiveness	3
AG22111991	AttractivenessFirst	9M3	LeftUpper	Attractiveness	2
AG22111991	AttractivenessFirst	9M4	RightUpper	Attractiveness	2
AG22111991	AttractivenessFirst	9M7	Norm	Attractiveness	4
AG22111991	AttractivenessFirst	9M8	LeftUpper	Attractiveness	1
AG22111991	AttractivenessFirst	11F2	LeftLower	Cuteness	2
AG22111991	AttractivenessFirst	11F3	RightLower	Cuteness	2
AG22111991	AttractivenessFirst	11F4	Norm	Cuteness	6
AG22111991	AttractivenessFirst	11F6	LeftLower	Cuteness	3
AG22111991	AttractivenessFirst	11M2	RightLower	Cuteness	1
AG22111991	AttractivenessFirst	11M3	Norm	Cuteness	6
AG22111991	AttractivenessFirst	11M7	RightUpper	Cuteness	5
AG22111991	AttractivenessFirst	13F7	Norm	Cuteness	4
AG22111991	AttractivenessFirst	13M1	LeftUpper	Cuteness	2
AG22111991	AttractivenessFirst	13M2	RightLower	Cuteness	2
AG22111991	AttractivenessFirst	13M3	Norm	Cuteness	6
AG22111991	AttractivenessFirst	13M4	LeftLower	Cuteness	3
AG22111991	AttractivenessFirst	3F1	Norm	Cuteness	2
AG22111991	AttractivenessFirst	3F2	LeftUpper	Cuteness	2
AG22111991	AttractivenessFirst	3F3	RightUpper	Cuteness	2
AG22111991	AttractivenessFirst	3F4	Norm	Cuteness	3
AG22111991	AttractivenessFirst	3M1	LeftUpper	Cuteness	2
AG22111991	AttractivenessFirst	3M2	RightLower	Cuteness	2
AG22111991	AttractivenessFirst	3M3	Norm	Cuteness	4
AG22111991	AttractivenessFirst	3M4	LeftLower	Cuteness	1
AG22111991	AttractivenessFirst	3M5	RightLower	Cuteness	1
AG22111991	AttractivenessFirst	5F4	Norm	Cuteness	4
AG22111991	AttractivenessFirst	5F7	LeftUpper	Cuteness	3
AG22111991	AttractivenessFirst	5M1	RightUpper	Cuteness	3
AG22111991	AttractivenessFirst	5M4	Norm	Cuteness	6
AG22111991	AttractivenessFirst	5M4	LeftUpper	Cuteness	1
AG22111991	AttractivenessFirst	5M6	Norm	Cuteness	5
AG22111991	AttractivenessFirst	7F1	LeftLower	Cuteness	3
AG22111991	AttractivenessFirst	7F3	RightLower	Cuteness	4
AG22111991	AttractivenessFirst	7F4	Norm	Cuteness	5
AG22111991	AttractivenessFirst	7F5	LeftLower	Cuteness	5
AG22111991	AttractivenessFirst	7F6	RightUpper	Cuteness	2
AG22111991	AttractivenessFirst	7M1	Norm	Cuteness	2
AG22111991	AttractivenessFirst	7M2	LeftUpper	Cuteness	4
AG22111991	AttractivenessFirst	7M3	RightUpper	Cuteness	4
AG22111991	AttractivenessFirst	7M4	Norm	Cuteness	5
AG22111991	AttractivenessFirst	7M5	LeftLower	Cuteness	4
AG22111991	AttractivenessFirst	9F2	RightLower	Cuteness	3
AG22111991	AttractivenessFirst	9F3	Norm	Cuteness	5
AG22111991	AttractivenessFirst	9F4	LeftLower	Cuteness	3
AG22111991	AttractivenessFirst	9F5	RightLower	Cuteness	4
AG22111991	AttractivenessFirst	9M1	Norm	Cuteness	1
AG22111991	AttractivenessFirst	9M3	LeftUpper	Cuteness	3
AG22111991	AttractivenessFirst	9M4	RightUpper	Cuteness	4
AG22111991	AttractivenessFirst	9M7	Norm	Cuteness	4
AG22111991	AttractivenessFirst	9M8	LeftUpper	Cuteness	3
AK02021983	CutenessFirst	11F2	RightLower	Attractiveness	5
AK02021983	CutenessFirst	11F3	Norm	Attractiveness	5
AK02021983	CutenessFirst	11F4	LeftLower	Attractiveness	5
AK02021983	CutenessFirst	11F6	RightLower	Attractiveness	3
AK02021983	CutenessFirst	11M2	Norm	Attractiveness	5
AK02021983	CutenessFirst	11M3	LeftUpper	Attractiveness	5
AK02021983	CutenessFirst	11M6	RightUpper	Attractiveness	5
AK02021983	CutenessFirst	11M7	Norm	Attractiveness	6
AK02021983	CutenessFirst	13F7	LeftUpper	Attractiveness	5
AK02021983	CutenessFirst	13M1	RightUpper	Attractiveness	5
AK02021983	CutenessFirst	13M2	Norm	Attractiveness	6
AK02021983	CutenessFirst	13M3	LeftLower	Attractiveness	4
AK02021983	CutenessFirst	13M4	RightLower	Attractiveness	5
AK02021983	CutenessFirst	3F1	LeftUpper	Attractiveness	3
AK02021983	CutenessFirst	3F2	RightUpper	Attractiveness	5
AK02021983	CutenessFirst	3F3	Norm	Attractiveness	5
AK02021983	CutenessFirst	3F4	LeftUpper	Attractiveness	4
AK02021983	CutenessFirst	3M1	RightUpper	Attractiveness	4
AK02021983	CutenessFirst	3M2	Norm	Attractiveness	3
AK02021983	CutenessFirst	3M3	LeftLower	Attractiveness	4
AK02021983	CutenessFirst	3M4	RightLower	Attractiveness	2
AK02021983	CutenessFirst	3M5	Norm	Attractiveness	2
AK02021983	CutenessFirst	5F4	LeftLower	Attractiveness	3
AK02021983	CutenessFirst	5F7	RightUpper	Attractiveness	6
AK02021983	CutenessFirst	5M1	Norm	Attractiveness	5
AK02021983	CutenessFirst	5M3	LeftUpper	Attractiveness	6
AK02021983	CutenessFirst	5M4	RightUpper	Attractiveness	3
AK02021983	CutenessFirst	5M6	LeftLower	Attractiveness	4
AK02021983	CutenessFirst	7F1	RightLower	Attractiveness	4
AK02021983	CutenessFirst	7F3	Norm	Attractiveness	7
AK02021983	CutenessFirst	7F4	LeftLower	Attractiveness	4
AK02021983	CutenessFirst	7F5	RightLower	Attractiveness	6
AK02021983	CutenessFirst	7F6	Norm	Attractiveness	3
AK02021983	CutenessFirst	7M1	LeftUpper	Attractiveness	5
AK02021983	CutenessFirst	7M2	RightUpper	Attractiveness	4
AK02021983	CutenessFirst	7M3	Norm	Attractiveness	5
AK02021983	CutenessFirst	7M4	LeftUpper	Attractiveness	4
AK02021983	CutenessFirst	7M5	RightLower	Attractiveness	6
AK02021983	CutenessFirst	9F2	Norm	Attractiveness	5
AK02021983	CutenessFirst	9F3	LeftLower	Attractiveness	4
AK02021983	CutenessFirst	9F4	RightLower	Attractiveness	6
AK02021983	CutenessFirst	9F5	Norm	Attractiveness	6
AK02021983	CutenessFirst	9M1	LeftUpper	Attractiveness	4
AK02021983	CutenessFirst	9M3	RightUpper	Attractiveness	4
AK02021983	CutenessFirst	9M4	Norm	Attractiveness	4
AK02021983	CutenessFirst	9M7	LeftUpper	Attractiveness	4
AK02021983	CutenessFirst	9M8	RightUpper	Attractiveness	5
AK02021983	CutenessFirst	11F2	RightLower	Cuteness	5
AK02021983	CutenessFirst	11F3	Norm	Cuteness	5
AK02021983	CutenessFirst	11F4	LeftLower	Cuteness	5
AK02021983	CutenessFirst	11F6	RightLower	Cuteness	3
AK02021983	CutenessFirst	11M2	Norm	Cuteness	6
AK02021983	CutenessFirst	11M6	LeftUpper	Cuteness	4
AK02021983	CutenessFirst	11M6	RightUpper	Cuteness	5
AK02021983	CutenessFirst	11M7	Norm	Cuteness	7
AK02021983	CutenessFirst	13F7	LeftUpper	Cuteness	4
AK02021983	CutenessFirst	13M1	RightUpper	Cuteness	5
AK02021983	CutenessFirst	13M2	Norm	Cuteness	6
AK02021983	CutenessFirst	13M3	LeftLower	Cuteness	5
AK02021983	CutenessFirst	13M4	RightLower	Cuteness	6
AK02021983	CutenessFirst	3F1	LeftUpper	Cuteness	3
AK02021983	CutenessFirst	3F2	RightUpper	Cuteness	4
AK02021983	CutenessFirst	3F3	Norm	Cuteness	6
AK02021983	CutenessFirst	3F4	LeftUpper	Cuteness	4
AK02021983	CutenessFirst	3M1	RightUpper	Cuteness	4
AK02021983	CutenessFirst	3M2	Norm	Cuteness	5
AK02021983	CutenessFirst	3M3	LeftLower	Cuteness	4
AK02021983	CutenessFirst	3M4	RightLower	Cuteness	2
AK02021983	CutenessFirst	3M5	Norm	Cuteness	3
AK02021983	CutenessFirst	5F4	LeftLower	Cuteness	4
AK02021983	CutenessFirst	5F7	RightUpper	Cuteness	6
AK02021983	CutenessFirst	5M1	Norm	Cuteness	4
AK02021983	CutenessFirst	5M3	Norm	Cuteness	5
AK02021983	CutenessFirst	5M3	LeftUpper	Cuteness	6
AK02021983	CutenessFirst	5M4	RightUpper	Cuteness	4
AK02021983	CutenessFirst	5M6	LeftLower	Cuteness	3
AK02021983	CutenessFirst	7F1	RightLower	Cuteness	6
AK02021983	CutenessFirst	7F3	Norm	Cuteness	7
AK02021983	CutenessFirst	7F4	LeftLower	Cuteness	5
AK02021983	CutenessFirst	7F5	RightLower	Cuteness	6
AK02021983	CutenessFirst	7F6	Norm	Cuteness	4
AK02021983	CutenessFirst	7M1	LeftUpper	Cuteness	5
AK02021983	CutenessFirst	7M2	RightUpper	Cuteness	5
AK02021983	CutenessFirst	7M3	Norm	Cuteness	5
AK02021983	CutenessFirst	7M4	LeftUpper	Cuteness	5
AK02021983	CutenessFirst	7M5	RightLower	Cuteness	6
AK02021983	CutenessFirst	9F2	Norm	Cuteness	6
AK02021983	CutenessFirst	9F3	LeftLower	Cuteness	6
AK02021983	CutenessFirst	9F4	RightLower	Cuteness	5
AK02021983	CutenessFirst	9F5	Norm	Cuteness	5
AK02021983	CutenessFirst	9M1	LeftUpper	Cuteness	4
AK02021983	CutenessFirst	9M3	RightUpper	Cuteness	5
AK02021983	CutenessFirst	9M4	Norm	Cuteness	4
AK02021983	CutenessFirst	9M7	LeftUpper	Cuteness	4
AK02021983	CutenessFirst	9M8	RightUpper	Cuteness	4
AM20101991	AttractivenessFirst	11F2	RightLower	Attractiveness	4
AM20101991	AttractivenessFirst	11F3	Norm	Attractiveness	4
AM20101991	AttractivenessFirst	11F4	LeftLower	Attractiveness	7
AM20101991	AttractivenessFirst	11F6	RightLower	Attractiveness	6
AM20101991	AttractivenessFirst	11M2	Norm	Attractiveness	5
AM20101991	AttractivenessFirst	11M3	LeftUpper	Attractiveness	5
AM20101991	AttractivenessFirst	11M6	RightUpper	Attractiveness	6
AM20101991	AttractivenessFirst	11M7	Norm	Attractiveness	5
AM20101991	AttractivenessFirst	13F7	LeftUpper	Attractiveness	2
AM20101991	AttractivenessFirst	13M1	RightUpper	Attractiveness	6
AM20101991	AttractivenessFirst	13M2	Norm	Attractiveness	2
AM20101991	AttractivenessFirst	13M3	LeftLower	Attractiveness	6
AM20101991	AttractivenessFirst	13M4	RightLower	Attractiveness	6
AM20101991	AttractivenessFirst	3F1	LeftUpper	Attractiveness	1
AM20101991	AttractivenessFirst	3F2	RightUpper	Attractiveness	5
AM20101991	AttractivenessFirst	3F3	Norm	Attractiveness	2
AM20101991	AttractivenessFirst	3F4	LeftUpper	Attractiveness	3
AM20101991	AttractivenessFirst	3M1	RightUpper	Attractiveness	4
AM20101991	AttractivenessFirst	3M2	Norm	Attractiveness	2
AM20101991	AttractivenessFirst	3M3	LeftLower	Attractiveness	4
AM20101991	AttractivenessFirst	3M4	RightLower	Attractiveness	2
AM20101991	AttractivenessFirst	3M5	Norm	Attractiveness	1
AM20101991	AttractivenessFirst	5F4	LeftLower	Attractiveness	3
AM20101991	AttractivenessFirst	5F7	RightUpper	Attractiveness	4
AM20101991	AttractivenessFirst	5M1	Norm	Attractiveness	6
AM20101991	AttractivenessFirst	5M3	LeftUpper	Attractiveness	3
AM20101991	AttractivenessFirst	5M4	RightUpper	Attractiveness	1
AM20101991	AttractivenessFirst	5M6	LeftLower	Attractiveness	5
AM20101991	AttractivenessFirst	7F1	RightLower	Attractiveness	5
AM20101991	AttractivenessFirst	7F3	Norm	Attractiveness	2
AM20101991	AttractivenessFirst	7F4	LeftLower	Attractiveness	5
AM20101991	AttractivenessFirst	7F5	RightLower	Attractiveness	5
AM20101991	AttractivenessFirst	7F6	Norm	Attractiveness	4
AM20101991	AttractivenessFirst	7M1	LeftUpper	Attractiveness	5
AM20101991	AttractivenessFirst	7M2	RightUpper	Attractiveness	3
AM20101991	AttractivenessFirst	7M3	Norm	Attractiveness	3
AM20101991	AttractivenessFirst	7M4	LeftUpper	Attractiveness	6
AM20101991	AttractivenessFirst	7M5	RightLower	Attractiveness	4
AM20101991	AttractivenessFirst	9F2	Norm	Attractiveness	6
AM20101991	AttractivenessFirst	9F3	LeftLower	Attractiveness	6
AM20101991	AttractivenessFirst	9F4	RightLower	Attractiveness	3
AM20101991	AttractivenessFirst	9F5	Norm	Attractiveness	6
AM20101991	AttractivenessFirst	9M1	LeftUpper	Attractiveness	4
AM20101991	AttractivenessFirst	9M3	RightUpper	Attractiveness	4
AM20101991	AttractivenessFirst	9M4	Norm	Attractiveness	6
AM20101991	AttractivenessFirst	9M7	LeftUpper	Attractiveness	3
AM20101991	AttractivenessFirst	9M8	RightUpper	Attractiveness	1
AM20101991	AttractivenessFirst	11F2	RightLower	Cuteness	7
AM20101991	AttractivenessFirst	11F3	Norm	Cuteness	6
AM20101991	AttractivenessFirst	11F4	LeftLower	Cuteness	7
AM20101991	AttractivenessFirst	11F6	RightLower	Cuteness	7
AM20101991	AttractivenessFirst	11M2	Norm	Cuteness	6
AM20101991	AttractivenessFirst	11M6	LeftUpper	Cuteness	6
AM20101991	AttractivenessFirst	11M6	RightUpper	Cuteness	6
AM20101991	AttractivenessFirst	11M7	Norm	Cuteness	7
AM20101991	AttractivenessFirst	13F7	LeftUpper	Cuteness	6
AM20101991	AttractivenessFirst	13M1	RightUpper	Cuteness	5
AM20101991	AttractivenessFirst	13M2	Norm	Cuteness	6
AM20101991	AttractivenessFirst	13M3	LeftLower	Cuteness	5
AM20101991	AttractivenessFirst	13M4	RightLower	Cuteness	6
AM20101991	AttractivenessFirst	3F1	LeftUpper	Cuteness	5
AM20101991	AttractivenessFirst	3F2	RightUpper	Cuteness	5
AM20101991	AttractivenessFirst	3F3	Norm	Cuteness	7
AM20101991	AttractivenessFirst	3F4	LeftUpper	Cuteness	2
AM20101991	AttractivenessFirst	3M1	RightUpper	Cuteness	6
AM20101991	AttractivenessFirst	3M2	Norm	Cuteness	5
AM20101991	AttractivenessFirst	3M3	LeftLower	Cuteness	6
AM20101991	AttractivenessFirst	3M4	RightLower	Cuteness	4
AM20101991	AttractivenessFirst	3M5	Norm	Cuteness	2
AM20101991	AttractivenessFirst	5F4	LeftLower	Cuteness	5
AM20101991	AttractivenessFirst	5F7	RightUpper	Cuteness	6
AM20101991	AttractivenessFirst	5M1	Norm	Cuteness	2
AM20101991	AttractivenessFirst	5M3	Norm	Cuteness	6
AM20101991	AttractivenessFirst	5M3	LeftUpper	Cuteness	7
AM20101991	AttractivenessFirst	5M4	RightUpper	Cuteness	1
AM20101991	AttractivenessFirst	5M6	LeftLower	Cuteness	6
AM20101991	AttractivenessFirst	7F1	RightLower	Cuteness	4
AM20101991	AttractivenessFirst	7F3	Norm	Cuteness	6
AM20101991	AttractivenessFirst	7F4	LeftLower	Cuteness	5
AM20101991	AttractivenessFirst	7F5	RightLower	Cuteness	6
AM20101991	AttractivenessFirst	7F6	Norm	Cuteness	3
AM20101991	AttractivenessFirst	7M1	LeftUpper	Cuteness	5
AM20101991	AttractivenessFirst	7M2	RightUpper	Cuteness	5
AM20101991	AttractivenessFirst	7M3	Norm	Cuteness	5
AM20101991	AttractivenessFirst	7M4	LeftUpper	Cuteness	7
AM20101991	AttractivenessFirst	7M5	RightLower	Cuteness	6
AM20101991	AttractivenessFirst	9F2	Norm	Cuteness	7
AM20101991	AttractivenessFirst	9F3	LeftLower	Cuteness	6
AM20101991	AttractivenessFirst	9F4	RightLower	Cuteness	5
AM20101991	AttractivenessFirst	9F5	Norm	Cuteness	6
AM20101991	AttractivenessFirst	9M1	LeftUpper	Cuteness	5
AM20101991	AttractivenessFirst	9M3	RightUpper	Cuteness	6
AM20101991	AttractivenessFirst	9M4	Norm	Cuteness	6
AM20101991	AttractivenessFirst	9M7	LeftUpper	Cuteness	6
AM20101991	AttractivenessFirst	9M8	RightUpper	Cuteness	4
AP14081987	CutenessFirst	11F2	RightLower	Attractiveness	6
AP14081987	CutenessFirst	11F3	Norm	Attractiveness	6
AP14081987	CutenessFirst	11F4	LeftLower	Attractiveness	6
AP14081987	CutenessFirst	11F6	RightLower	Attractiveness	5
AP14081987	CutenessFirst	11M2	Norm	Attractiveness	5
AP14081987	CutenessFirst	11M3	LeftUpper	Attractiveness	2
AP14081987	CutenessFirst	11M6	RightUpper	Attractiveness	2
AP14081987	CutenessFirst	11M7	Norm	Attractiveness	7
AP14081987	CutenessFirst	13F7	LeftUpper	Attractiveness	2
AP14081987	CutenessFirst	13M1	RightUpper	Attractiveness	1
AP14081987	CutenessFirst	13M2	Norm	Attractiveness	5
AP14081987	CutenessFirst	13M3	LeftLower	Attractiveness	6
AP14081987	CutenessFirst	13M4	RightLower	Attractiveness	3
AP14081987	CutenessFirst	3F1	LeftUpper	Attractiveness	3
AP14081987	CutenessFirst	3F2	RightUpper	Attractiveness	5
AP14081987	CutenessFirst	3F3	Norm	Attractiveness	4
AP14081987	CutenessFirst	3F4	LeftUpper	Attractiveness	3
AP14081987	CutenessFirst	3M1	RightUpper	Attractiveness	1
AP14081987	CutenessFirst	3M2	Norm	Attractiveness	4
AP14081987	CutenessFirst	3M3	LeftLower	Attractiveness	1
AP14081987	CutenessFirst	3M4	RightLower	Attractiveness	2
AP14081987	CutenessFirst	3M5	Norm	Attractiveness	1
AP14081987	CutenessFirst	5F4	LeftLower	Attractiveness	2
AP14081987	CutenessFirst	5F7	RightUpper	Attractiveness	3
AP14081987	CutenessFirst	5M1	Norm	Attractiveness	2
AP14081987	CutenessFirst	5M3	LeftUpper	Attractiveness	3
AP14081987	CutenessFirst	5M4	RightUpper	Attractiveness	1
AP14081987	CutenessFirst	5M6	LeftLower	Attractiveness	3
AP14081987	CutenessFirst	7F1	RightLower	Attractiveness	5
AP14081987	CutenessFirst	7F3	Norm	Attractiveness	4
AP14081987	CutenessFirst	7F4	LeftLower	Attractiveness	3
AP14081987	CutenessFirst	7F5	RightLower	Attractiveness	3
AP14081987	CutenessFirst	7F6	Norm	Attractiveness	5
AP14081987	CutenessFirst	7M1	LeftUpper	Attractiveness	2
AP14081987	CutenessFirst	7M2	RightUpper	Attractiveness	3
AP14081987	CutenessFirst	7M3	Norm	Attractiveness	2
AP14081987	CutenessFirst	7M4	LeftUpper	Attractiveness	2
AP14081987	CutenessFirst	7M5	RightLower	Attractiveness	4
AP14081987	CutenessFirst	9F2	Norm	Attractiveness	7
AP14081987	CutenessFirst	9F3	LeftLower	Attractiveness	2
AP14081987	CutenessFirst	9F4	RightLower	Attractiveness	5
AP14081987	CutenessFirst	9F5	Norm	Attractiveness	6
AP14081987	CutenessFirst	9M1	LeftUpper	Attractiveness	1
AP14081987	CutenessFirst	9M3	RightUpper	Attractiveness	3
AP14081987	CutenessFirst	9M4	Norm	Attractiveness	3
AP14081987	CutenessFirst	9M7	LeftUpper	Attractiveness	2
AP14081987	CutenessFirst	9M8	RightUpper	Attractiveness	1
AP14081987	CutenessFirst	11F2	RightLower	Cuteness	7
AP14081987	CutenessFirst	11F3	Norm	Cuteness	3
AP14081987	CutenessFirst	11F4	LeftLower	Cuteness	4
AP14081987	CutenessFirst	11F6	RightLower	Cuteness	3
AP14081987	CutenessFirst	11M2	Norm	Cuteness	5
AP14081987	CutenessFirst	11M6	LeftUpper	Cuteness	3
AP14081987	CutenessFirst	11M6	RightUpper	Cuteness	2
AP14081987	CutenessFirst	11M7	Norm	Cuteness	6
AP14081987	CutenessFirst	13F7	LeftUpper	Cuteness	1
AP14081987	CutenessFirst	13M1	RightUpper	Cuteness	3
AP14081987	CutenessFirst	13M2	Norm	Cuteness	4
AP14081987	CutenessFirst	13M3	LeftLower	Cuteness	4
AP14081987	CutenessFirst	13M4	RightLower	Cuteness	5
AP14081987	CutenessFirst	3F1	LeftUpper	Cuteness	4
AP14081987	CutenessFirst	3F2	RightUpper	Cuteness	4
AP14081987	CutenessFirst	3F3	Norm	Cuteness	3
AP14081987	CutenessFirst	3F4	LeftUpper	Cuteness	3
AP14081987	CutenessFirst	3M1	RightUpper	Cuteness	2
AP14081987	CutenessFirst	3M2	Norm	Cuteness	5
AP14081987	CutenessFirst	3M3	LeftLower	Cuteness	2
AP14081987	CutenessFirst	3M4	RightLower	Cuteness	2
AP14081987	CutenessFirst	3M5	Norm	Cuteness	1
AP14081987	CutenessFirst	5F4	LeftLower	Cuteness	2
AP14081987	CutenessFirst	5F7	RightUpper	Cuteness	3
AP14081987	CutenessFirst	5M1	Norm	Cuteness	2
AP14081987	CutenessFirst	5M3	Norm	Cuteness	3
AP14081987	CutenessFirst	5M3	LeftUpper	Cuteness	3
AP14081987	CutenessFirst	5M4	RightUpper	Cuteness	1
AP14081987	CutenessFirst	5M6	LeftLower	Cuteness	3
AP14081987	CutenessFirst	7F1	RightLower	Cuteness	4
AP14081987	CutenessFirst	7F3	Norm	Cuteness	6
AP14081987	CutenessFirst	7F4	LeftLower	Cuteness	4
AP14081987	CutenessFirst	7F5	RightLower	Cuteness	2
AP14081987	CutenessFirst	7F6	Norm	Cuteness	4
AP14081987	CutenessFirst	7M1	LeftUpper	Cuteness	1
AP14081987	CutenessFirst	7M2	RightUpper	Cuteness	2
AP14081987	CutenessFirst	7M3	Norm	Cuteness	2
AP14081987	CutenessFirst	7M4	LeftUpper	Cuteness	3
AP14081987	CutenessFirst	7M5	RightLower	Cuteness	4
AP14081987	CutenessFirst	9F2	Norm	Cuteness	6
AP14081987	CutenessFirst	9F3	LeftLower	Cuteness	3
AP14081987	CutenessFirst	9F4	RightLower	Cuteness	4
AP14081987	CutenessFirst	9F5	Norm	Cuteness	5
AP14081987	CutenessFirst	9M1	LeftUpper	Cuteness	1
AP14081987	CutenessFirst	9M3	RightUpper	Cuteness	4
AP14081987	CutenessFirst	9M4	Norm	Cuteness	2
AP14081987	CutenessFirst	9M7	LeftUpper	Cuteness	2
AP14081987	CutenessFirst	9M8	RightUpper	Cuteness	2
AP23021991	AttractivenessFirst	11F2	RightLower	Attractiveness	2
AP23021991	AttractivenessFirst	11F3	Norm	Attractiveness	5
AP23021991	AttractivenessFirst	11F4	LeftLower	Attractiveness	4
AP23021991	AttractivenessFirst	11F6	RightLower	Attractiveness	3
AP23021991	AttractivenessFirst	11M2	Norm	Attractiveness	3
AP23021991	AttractivenessFirst	11M3	LeftUpper	Attractiveness	3
AP23021991	AttractivenessFirst	11M6	RightUpper	Attractiveness	3
AP23021991	AttractivenessFirst	11M7	Norm	Attractiveness	6
AP23021991	AttractivenessFirst	13F7	LeftUpper	Attractiveness	2
AP23021991	AttractivenessFirst	13M1	RightUpper	Attractiveness	2
AP23021991	AttractivenessFirst	13M2	Norm	Attractiveness	4
AP23021991	AttractivenessFirst	13M3	LeftLower	Attractiveness	2
AP23021991	AttractivenessFirst	13M4	RightLower	Attractiveness	4
AP23021991	AttractivenessFirst	3F1	LeftUpper	Attractiveness	2
AP23021991	AttractivenessFirst	3F2	RightUpper	Attractiveness	3
AP23021991	AttractivenessFirst	3F3	Norm	Attractiveness	4
AP23021991	AttractivenessFirst	3F4	LeftUpper	Attractiveness	3
AP23021991	AttractivenessFirst	3M1	RightUpper	Attractiveness	2
AP23021991	AttractivenessFirst	3M2	Norm	Attractiveness	3
AP23021991	AttractivenessFirst	3M3	LeftLower	Attractiveness	4
AP23021991	AttractivenessFirst	3M4	RightLower	Attractiveness	2
AP23021991	AttractivenessFirst	3M5	Norm	Attractiveness	3
AP23021991	AttractivenessFirst	5F4	LeftLower	Attractiveness	2
AP23021991	AttractivenessFirst	5F7	RightUpper	Attractiveness	3
AP23021991	AttractivenessFirst	5M1	Norm	Attractiveness	2
AP23021991	AttractivenessFirst	5M3	LeftUpper	Attractiveness	3
AP23021991	AttractivenessFirst	5M4	RightUpper	Attractiveness	2
AP23021991	AttractivenessFirst	5M6	LeftLower	Attractiveness	5
AP23021991	AttractivenessFirst	7F1	RightLower	Attractiveness	3
AP23021991	AttractivenessFirst	7F3	Norm	Attractiveness	3
AP23021991	AttractivenessFirst	7F4	LeftLower	Attractiveness	3
AP23021991	AttractivenessFirst	7F5	RightLower	Attractiveness	3
AP23021991	AttractivenessFirst	7F6	Norm	Attractiveness	4
AP23021991	AttractivenessFirst	7M1	LeftUpper	Attractiveness	2
AP23021991	AttractivenessFirst	7M2	RightUpper	Attractiveness	2
AP23021991	AttractivenessFirst	7M3	Norm	Attractiveness	4
AP23021991	AttractivenessFirst	7M4	LeftUpper	Attractiveness	2
AP23021991	AttractivenessFirst	7M5	RightLower	Attractiveness	5
AP23021991	AttractivenessFirst	9F2	Norm	Attractiveness	3
AP23021991	AttractivenessFirst	9F3	LeftLower	Attractiveness	4
AP23021991	AttractivenessFirst	9F4	RightLower	Attractiveness	2
AP23021991	AttractivenessFirst	9F5	Norm	Attractiveness	3
AP23021991	AttractivenessFirst	9M1	LeftUpper	Attractiveness	2
AP23021991	AttractivenessFirst	9M3	RightUpper	Attractiveness	3
AP23021991	AttractivenessFirst	9M4	Norm	Attractiveness	3
AP23021991	AttractivenessFirst	9M7	LeftUpper	Attractiveness	4
AP23021991	AttractivenessFirst	9M8	RightUpper	Attractiveness	3
AP23021991	AttractivenessFirst	11F2	RightLower	Cuteness	2
AP23021991	AttractivenessFirst	11F3	Norm	Cuteness	6
AP23021991	AttractivenessFirst	11F4	LeftLower	Cuteness	3
AP23021991	AttractivenessFirst	11F6	RightLower	Cuteness	2
AP23021991	AttractivenessFirst	11M2	Norm	Cuteness	4
AP23021991	AttractivenessFirst	11M6	LeftUpper	Cuteness	3
AP23021991	AttractivenessFirst	11M6	RightUpper	Cuteness	4
AP23021991	AttractivenessFirst	11M7	Norm	Cuteness	5
AP23021991	AttractivenessFirst	13F7	LeftUpper	Cuteness	3
AP23021991	AttractivenessFirst	13M1	RightUpper	Cuteness	3
AP23021991	AttractivenessFirst	13M2	Norm	Cuteness	3
AP23021991	AttractivenessFirst	13M3	LeftLower	Cuteness	2
AP23021991	AttractivenessFirst	13M4	RightLower	Cuteness	5
AP23021991	AttractivenessFirst	3F1	LeftUpper	Cuteness	1
AP23021991	AttractivenessFirst	3F2	RightUpper	Cuteness	4
AP23021991	AttractivenessFirst	3F3	Norm	Cuteness	3
AP23021991	AttractivenessFirst	3F4	LeftUpper	Cuteness	3
AP23021991	AttractivenessFirst	3M1	RightUpper	Cuteness	2
AP23021991	AttractivenessFirst	3M2	Norm	Cuteness	2
AP23021991	AttractivenessFirst	3M3	LeftLower	Cuteness	2
AP23021991	AttractivenessFirst	3M4	RightLower	Cuteness	2
AP23021991	AttractivenessFirst	3M5	Norm	Cuteness	1
AP23021991	AttractivenessFirst	5F4	LeftLower	Cuteness	2
AP23021991	AttractivenessFirst	5F7	RightUpper	Cuteness	5
AP23021991	AttractivenessFirst	5M1	Norm	Cuteness	3
AP23021991	AttractivenessFirst	5M3	Norm	Cuteness	2
AP23021991	AttractivenessFirst	5M3	LeftUpper	Cuteness	4
AP23021991	AttractivenessFirst	5M4	RightUpper	Cuteness	2
AP23021991	AttractivenessFirst	5M6	LeftLower	Cuteness	5
AP23021991	AttractivenessFirst	7F1	RightLower	Cuteness	3
AP23021991	AttractivenessFirst	7F3	Norm	Cuteness	6
AP23021991	AttractivenessFirst	7F4	LeftLower	Cuteness	3
AP23021991	AttractivenessFirst	7F5	RightLower	Cuteness	3
AP23021991	AttractivenessFirst	7F6	Norm	Cuteness	2
AP23021991	AttractivenessFirst	7M1	LeftUpper	Cuteness	3
AP23021991	AttractivenessFirst	7M2	RightUpper	Cuteness	3
AP23021991	AttractivenessFirst	7M3	Norm	Cuteness	6
AP23021991	AttractivenessFirst	7M4	LeftUpper	Cuteness	4
AP23021991	AttractivenessFirst	7M5	RightLower	Cuteness	4
AP23021991	AttractivenessFirst	9F2	Norm	Cuteness	2
AP23021991	AttractivenessFirst	9F3	LeftLower	Cuteness	2
AP23021991	AttractivenessFirst	9F4	RightLower	Cuteness	3
AP23021991	AttractivenessFirst	9F5	Norm	Cuteness	4
AP23021991	AttractivenessFirst	9M1	LeftUpper	Cuteness	1
AP23021991	AttractivenessFirst	9M3	RightUpper	Cuteness	3
AP23021991	AttractivenessFirst	9M4	Norm	Cuteness	2
AP23021991	AttractivenessFirst	9M7	LeftUpper	Cuteness	2
AP23021991	AttractivenessFirst	9M8	RightUpper	Cuteness	3
AR08081986	CutenessFirst	11F2	Norm	Attractiveness	2
AR08081986	CutenessFirst	11F3	LeftLower	Attractiveness	2
AR08081986	CutenessFirst	11F4	RightLower	Attractiveness	2
AR08081986	CutenessFirst	11F6	Norm	Attractiveness	4
AR08081986	CutenessFirst	11M2	LeftLower	Attractiveness	2
AR08081986	CutenessFirst	11M3	RightUpper	Attractiveness	3
AR08081986	CutenessFirst	11M6	Norm	Attractiveness	4
AR08081986	CutenessFirst	11M7	LeftUpper	Attractiveness	2
AR08081986	CutenessFirst	13F7	RightUpper	Attractiveness	1
AR08081986	CutenessFirst	13M1	Norm	Attractiveness	3
AR08081986	CutenessFirst	13M2	LeftLower	Attractiveness	2
AR08081986	CutenessFirst	13M3	RightLower	Attractiveness	1
AR08081986	CutenessFirst	13M4	Norm	Attractiveness	4
AR08081986	CutenessFirst	3F1	RightUpper	Attractiveness	2
AR08081986	CutenessFirst	3F2	Norm	Attractiveness	4
AR08081986	CutenessFirst	3F3	LeftUpper	Attractiveness	3
AR08081986	CutenessFirst	3F4	RightUpper	Attractiveness	2
AR08081986	CutenessFirst	3M1	Norm	Attractiveness	2
AR08081986	CutenessFirst	3M2	LeftLower	Attractiveness	2
AR08081986	CutenessFirst	3M3	RightLower	Attractiveness	3
AR08081986	CutenessFirst	3M4	Norm	Attractiveness	1
AR08081986	CutenessFirst	3M5	LeftLower	Attractiveness	1
AR08081986	CutenessFirst	5F4	RightLower	Attractiveness	2
AR08081986	CutenessFirst	5F7	Norm	Attractiveness	4
AR08081986	CutenessFirst	5M1	LeftUpper	Attractiveness	2
AR08081986	CutenessFirst	5M3	RightUpper	Attractiveness	3
AR08081986	CutenessFirst	5M4	Norm	Attractiveness	1
AR08081986	CutenessFirst	5M6	RightLower	Attractiveness	2
AR08081986	CutenessFirst	7F1	Norm	Attractiveness	4
AR08081986	CutenessFirst	7F3	LeftLower	Attractiveness	1
AR08081986	CutenessFirst	7F4	RightLower	Attractiveness	2
AR08081986	CutenessFirst	7F5	Norm	Attractiveness	3
AR08081986	CutenessFirst	7F6	LeftUpper	Attractiveness	2
AR08081986	CutenessFirst	7M1	RightUpper	Attractiveness	1
AR08081986	CutenessFirst	7M2	Norm	Attractiveness	3
AR08081986	CutenessFirst	7M3	LeftUpper	Attractiveness	1
AR08081986	CutenessFirst	7M4	RightUpper	Attractiveness	2
AR08081986	CutenessFirst	7M5	Norm	Attractiveness	4
AR08081986	CutenessFirst	9F2	LeftLower	Attractiveness	2
AR08081986	CutenessFirst	9F3	RightLower	Attractiveness	2
AR08081986	CutenessFirst	9F4	Norm	Attractiveness	3
AR08081986	CutenessFirst	9F4	LeftLower	Attractiveness	2
AR08081986	CutenessFirst	9M1	RightUpper	Attractiveness	1
AR08081986	CutenessFirst	9M3	Norm	Attractiveness	4
AR08081986	CutenessFirst	9M4	LeftUpper	Attractiveness	1
AR08081986	CutenessFirst	9M7	RightUpper	Attractiveness	2
AR08081986	CutenessFirst	9M8	Norm	Attractiveness	1
AR08081986	CutenessFirst	11F2	Norm	Cuteness	2
AR08081986	CutenessFirst	11F3	LeftLower	Cuteness	1
AR08081986	CutenessFirst	11F4	RightLower	Cuteness	2
AR08081986	CutenessFirst	11F6	Norm	Cuteness	2
AR08081986	CutenessFirst	11M2	LeftLower	Cuteness	1
AR08081986	CutenessFirst	11M3	RightUpper	Cuteness	1
AR08081986	CutenessFirst	11M3	LeftLower	Cuteness	2
AR08081986	CutenessFirst	11M6	Norm	Cuteness	3
AR08081986	CutenessFirst	11M7	LeftUpper	Cuteness	2
AR08081986	CutenessFirst	13F7	RightUpper	Cuteness	1
AR08081986	CutenessFirst	13M1	Norm	Cuteness	1
AR08081986	CutenessFirst	13M2	LeftLower	Cuteness	2
AR08081986	CutenessFirst	13M3	RightLower	Cuteness	2
AR08081986	CutenessFirst	13M4	Norm	Cuteness	2
AR08081986	CutenessFirst	3F1	RightUpper	Cuteness	2
AR08081986	CutenessFirst	3F2	Norm	Cuteness	3
AR08081986	CutenessFirst	3F3	LeftUpper	Cuteness	2
AR08081986	CutenessFirst	3F4	RightUpper	Cuteness	2
AR08081986	CutenessFirst	3M1	Norm	Cuteness	4
AR08081986	CutenessFirst	3M2	LeftLower	Cuteness	2
AR08081986	CutenessFirst	3M3	RightLower	Cuteness	2
AR08081986	CutenessFirst	3M4	Norm	Cuteness	3
AR08081986	CutenessFirst	3M5	LeftLower	Cuteness	1
AR08081986	CutenessFirst	5F4	RightLower	Cuteness	1
AR08081986	CutenessFirst	5F7	Norm	Cuteness	2
AR08081986	CutenessFirst	5M1	LeftUpper	Cuteness	2
AR08081986	CutenessFirst	5M3	RightUpper	Cuteness	3
AR08081986	CutenessFirst	5M6	RightLower	Cuteness	1
AR08081986	CutenessFirst	7F1	Norm	Cuteness	3
AR08081986	CutenessFirst	7F3	LeftLower	Cuteness	1
AR08081986	CutenessFirst	7F4	RightLower	Cuteness	2
AR08081986	CutenessFirst	7F5	Norm	Cuteness	4
AR08081986	CutenessFirst	7F6	LeftUpper	Cuteness	2
AR08081986	CutenessFirst	7M1	RightUpper	Cuteness	1
AR08081986	CutenessFirst	7M2	Norm	Cuteness	3
AR08081986	CutenessFirst	7M3	LeftUpper	Cuteness	1
AR08081986	CutenessFirst	7M4	RightUpper	Cuteness	2
AR08081986	CutenessFirst	7M5	Norm	Cuteness	3
AR08081986	CutenessFirst	9F2	LeftLower	Cuteness	1
AR08081986	CutenessFirst	9F3	RightLower	Cuteness	2
AR08081986	CutenessFirst	9F4	Norm	Cuteness	2
AR08081986	CutenessFirst	9M1	RightUpper	Cuteness	1
AR08081986	CutenessFirst	9M3	Norm	Cuteness	3
AR08081986	CutenessFirst	9M4	LeftUpper	Cuteness	1
AR08081986	CutenessFirst	9M7	RightUpper	Cuteness	2
AR08081986	CutenessFirst	9M8	Norm	Cuteness	1
AT20011995	AttractivenessFirst	11F2	Norm	Attractiveness	3
AT20011995	AttractivenessFirst	11F3	LeftLower	Attractiveness	4
AT20011995	AttractivenessFirst	11F4	RightLower	Attractiveness	1
AT20011995	AttractivenessFirst	11F6	Norm	Attractiveness	2
AT20011995	AttractivenessFirst	11M2	LeftLower	Attractiveness	3
AT20011995	AttractivenessFirst	11M3	RightUpper	Attractiveness	5
AT20011995	AttractivenessFirst	11M6	Norm	Attractiveness	3
AT20011995	AttractivenessFirst	11M7	LeftUpper	Attractiveness	5
AT20011995	AttractivenessFirst	13F7	RightUpper	Attractiveness	3
AT20011995	AttractivenessFirst	13M1	Norm	Attractiveness	2
AT20011995	AttractivenessFirst	13M2	LeftLower	Attractiveness	3
AT20011995	AttractivenessFirst	13M3	RightLower	Attractiveness	2
AT20011995	AttractivenessFirst	13M4	Norm	Attractiveness	4
AT20011995	AttractivenessFirst	3F1	RightUpper	Attractiveness	2
AT20011995	AttractivenessFirst	3F2	Norm	Attractiveness	5
AT20011995	AttractivenessFirst	3F3	LeftUpper	Attractiveness	3
AT20011995	AttractivenessFirst	3F4	RightUpper	Attractiveness	1
AT20011995	AttractivenessFirst	3M1	Norm	Attractiveness	3
AT20011995	AttractivenessFirst	3M2	LeftLower	Attractiveness	1
AT20011995	AttractivenessFirst	3M3	RightLower	Attractiveness	2
AT20011995	AttractivenessFirst	3M4	Norm	Attractiveness	2
AT20011995	AttractivenessFirst	3M5	LeftLower	Attractiveness	2
AT20011995	AttractivenessFirst	5F4	RightLower	Attractiveness	3
AT20011995	AttractivenessFirst	5F7	Norm	Attractiveness	3
AT20011995	AttractivenessFirst	5M1	LeftUpper	Attractiveness	2
AT20011995	AttractivenessFirst	5M3	RightUpper	Attractiveness	5
AT20011995	AttractivenessFirst	5M4	Norm	Attractiveness	2
AT20011995	AttractivenessFirst	5M6	RightLower	Attractiveness	4
AT20011995	AttractivenessFirst	7F1	Norm	Attractiveness	3
AT20011995	AttractivenessFirst	7F3	LeftLower	Attractiveness	5
AT20011995	AttractivenessFirst	7F4	RightLower	Attractiveness	5
AT20011995	AttractivenessFirst	7F5	Norm	Attractiveness	4
AT20011995	AttractivenessFirst	7F6	LeftUpper	Attractiveness	2
AT20011995	AttractivenessFirst	7M1	RightUpper	Attractiveness	3
AT20011995	AttractivenessFirst	7M2	Norm	Attractiveness	2
AT20011995	AttractivenessFirst	7M3	LeftUpper	Attractiveness	3
AT20011995	AttractivenessFirst	7M4	RightUpper	Attractiveness	3
AT20011995	AttractivenessFirst	7M5	Norm	Attractiveness	3
AT20011995	AttractivenessFirst	9F2	LeftLower	Attractiveness	2
AT20011995	AttractivenessFirst	9F3	RightLower	Attractiveness	1
AT20011995	AttractivenessFirst	9F4	Norm	Attractiveness	2
AT20011995	AttractivenessFirst	9F4	LeftLower	Attractiveness	2
AT20011995	AttractivenessFirst	9M1	RightUpper	Attractiveness	1
AT20011995	AttractivenessFirst	9M3	Norm	Attractiveness	2
AT20011995	AttractivenessFirst	9M4	LeftUpper	Attractiveness	1
AT20011995	AttractivenessFirst	9M7	RightUpper	Attractiveness	2
AT20011995	AttractivenessFirst	9M8	Norm	Attractiveness	2
AT20011995	AttractivenessFirst	11F2	Norm	Cuteness	5
AT20011995	AttractivenessFirst	11F3	LeftLower	Cuteness	3
AT20011995	AttractivenessFirst	11F4	RightLower	Cuteness	5
AT20011995	AttractivenessFirst	11F6	Norm	Cuteness	4
AT20011995	AttractivenessFirst	11M2	LeftLower	Cuteness	3
AT20011995	AttractivenessFirst	11M3	RightUpper	Cuteness	4
AT20011995	AttractivenessFirst	11M3	LeftLower	Cuteness	3
AT20011995	AttractivenessFirst	11M6	Norm	Cuteness	5
AT20011995	AttractivenessFirst	11M7	LeftUpper	Cuteness	7
AT20011995	AttractivenessFirst	13F7	RightUpper	Cuteness	3
AT20011995	AttractivenessFirst	13M1	Norm	Cuteness	4
AT20011995	AttractivenessFirst	13M2	LeftLower	Cuteness	5
AT20011995	AttractivenessFirst	13M3	RightLower	Cuteness	2
AT20011995	AttractivenessFirst	13M4	Norm	Cuteness	5
AT20011995	AttractivenessFirst	3F1	RightUpper	Cuteness	7
AT20011995	AttractivenessFirst	3F2	Norm	Cuteness	6
AT20011995	AttractivenessFirst	3F3	LeftUpper	Cuteness	3
AT20011995	AttractivenessFirst	3F4	RightUpper	Cuteness	2
AT20011995	AttractivenessFirst	3M1	Norm	Cuteness	4
AT20011995	AttractivenessFirst	3M2	LeftLower	Cuteness	5
AT20011995	AttractivenessFirst	3M3	RightLower	Cuteness	5
AT20011995	AttractivenessFirst	3M4	Norm	Cuteness	5
AT20011995	AttractivenessFirst	3M5	LeftLower	Cuteness	2
AT20011995	AttractivenessFirst	5F4	RightLower	Cuteness	4
AT20011995	AttractivenessFirst	5F7	Norm	Cuteness	5
AT20011995	AttractivenessFirst	5M1	LeftUpper	Cuteness	3
AT20011995	AttractivenessFirst	5M3	RightUpper	Cuteness	7
AT20011995	AttractivenessFirst	5M6	RightLower	Cuteness	7
AT20011995	AttractivenessFirst	7F1	Norm	Cuteness	3
AT20011995	AttractivenessFirst	7F3	LeftLower	Cuteness	5
AT20011995	AttractivenessFirst	7F4	RightLower	Cuteness	5
AT20011995	AttractivenessFirst	7F5	Norm	Cuteness	6
AT20011995	AttractivenessFirst	7F6	LeftUpper	Cuteness	3
AT20011995	AttractivenessFirst	7M1	RightUpper	Cuteness	3
AT20011995	AttractivenessFirst	7M2	Norm	Cuteness	4
AT20011995	AttractivenessFirst	7M3	LeftUpper	Cuteness	3
AT20011995	AttractivenessFirst	7M4	RightUpper	Cuteness	4
AT20011995	AttractivenessFirst	7M5	Norm	Cuteness	5
AT20011995	AttractivenessFirst	9F2	LeftLower	Cuteness	5
AT20011995	AttractivenessFirst	9F3	RightLower	Cuteness	6
AT20011995	AttractivenessFirst	9F4	Norm	Cuteness	4
AT20011995	AttractivenessFirst	9M1	RightUpper	Cuteness	2
AT20011995	AttractivenessFirst	9M3	Norm	Cuteness	4
AT20011995	AttractivenessFirst	9M4	LeftUpper	Cuteness	4
AT20011995	AttractivenessFirst	9M7	RightUpper	Cuteness	3
AT20011995	AttractivenessFirst	9M8	Norm	Cuteness	4
BT19081992	AttractivenessFirst	11F2	RightLower	Attractiveness	5
BT19081992	AttractivenessFirst	11F3	Norm	Attractiveness	4
BT19081992	AttractivenessFirst	11F4	LeftLower	Attractiveness	3
BT19081992	AttractivenessFirst	11F6	RightLower	Attractiveness	3
BT19081992	AttractivenessFirst	11M2	Norm	Attractiveness	4
BT19081992	AttractivenessFirst	11M3	LeftUpper	Attractiveness	3
BT19081992	AttractivenessFirst	11M6	RightUpper	Attractiveness	3
BT19081992	AttractivenessFirst	11M7	Norm	Attractiveness	5
BT19081992	AttractivenessFirst	13F7	LeftUpper	Attractiveness	3
BT19081992	AttractivenessFirst	13M1	RightUpper	Attractiveness	3
BT19081992	AttractivenessFirst	13M2	Norm	Attractiveness	4
BT19081992	AttractivenessFirst	13M3	LeftLower	Attractiveness	3
BT19081992	AttractivenessFirst	13M4	RightLower	Attractiveness	3
BT19081992	AttractivenessFirst	3F1	LeftUpper	Attractiveness	4
BT19081992	AttractivenessFirst	3F2	RightUpper	Attractiveness	3
BT19081992	AttractivenessFirst	3F3	Norm	Attractiveness	4
BT19081992	AttractivenessFirst	3F4	LeftUpper	Attractiveness	3
BT19081992	AttractivenessFirst	3M1	RightUpper	Attractiveness	3
BT19081992	AttractivenessFirst	3M2	Norm	Attractiveness	4
BT19081992	AttractivenessFirst	3M3	LeftLower	Attractiveness	2
BT19081992	AttractivenessFirst	3M4	RightLower	Attractiveness	3
BT19081992	AttractivenessFirst	3M5	Norm	Attractiveness	4
BT19081992	AttractivenessFirst	5F4	LeftLower	Attractiveness	3
BT19081992	AttractivenessFirst	5F7	RightUpper	Attractiveness	3
BT19081992	AttractivenessFirst	5M1	Norm	Attractiveness	4
BT19081992	AttractivenessFirst	5M3	LeftUpper	Attractiveness	4
BT19081992	AttractivenessFirst	5M4	RightUpper	Attractiveness	4
BT19081992	AttractivenessFirst	5M6	LeftLower	Attractiveness	3
BT19081992	AttractivenessFirst	7F1	RightLower	Attractiveness	3
BT19081992	AttractivenessFirst	7F3	Norm	Attractiveness	5
BT19081992	AttractivenessFirst	7F4	LeftLower	Attractiveness	3
BT19081992	AttractivenessFirst	7F5	RightLower	Attractiveness	4
BT19081992	AttractivenessFirst	7F6	Norm	Attractiveness	5
BT19081992	AttractivenessFirst	7M1	LeftUpper	Attractiveness	4
BT19081992	AttractivenessFirst	7M2	RightUpper	Attractiveness	3
BT19081992	AttractivenessFirst	7M3	Norm	Attractiveness	4
BT19081992	AttractivenessFirst	7M4	LeftUpper	Attractiveness	3
BT19081992	AttractivenessFirst	7M5	RightLower	Attractiveness	5
BT19081992	AttractivenessFirst	9F2	Norm	Attractiveness	5
BT19081992	AttractivenessFirst	9F3	LeftLower	Attractiveness	3
BT19081992	AttractivenessFirst	9F4	RightLower	Attractiveness	4
BT19081992	AttractivenessFirst	9F5	Norm	Attractiveness	4
BT19081992	AttractivenessFirst	9M1	LeftUpper	Attractiveness	4
BT19081992	AttractivenessFirst	9M3	RightUpper	Attractiveness	3
BT19081992	AttractivenessFirst	9M4	Norm	Attractiveness	5
BT19081992	AttractivenessFirst	9M7	LeftUpper	Attractiveness	3
BT19081992	AttractivenessFirst	9M8	RightUpper	Attractiveness	4
BT19081992	AttractivenessFirst	11F2	RightLower	Cuteness	4
BT19081992	AttractivenessFirst	11F3	Norm	Cuteness	3
BT19081992	AttractivenessFirst	11F4	LeftLower	Cuteness	3
BT19081992	AttractivenessFirst	11F6	RightLower	Cuteness	3
BT19081992	AttractivenessFirst	11M2	Norm	Cuteness	4
BT19081992	AttractivenessFirst	11M6	LeftUpper	Cuteness	3
BT19081992	AttractivenessFirst	11M6	RightUpper	Cuteness	4
BT19081992	AttractivenessFirst	11M7	Norm	Cuteness	3
BT19081992	AttractivenessFirst	13F7	LeftUpper	Cuteness	4
BT19081992	AttractivenessFirst	13M1	RightUpper	Cuteness	3
BT19081992	AttractivenessFirst	13M2	Norm	Cuteness	4
BT19081992	AttractivenessFirst	13M3	LeftLower	Cuteness	3
BT19081992	AttractivenessFirst	13M4	RightLower	Cuteness	3
BT19081992	AttractivenessFirst	3F1	LeftUpper	Cuteness	4
BT19081992	AttractivenessFirst	3F2	RightUpper	Cuteness	4
BT19081992	AttractivenessFirst	3F3	Norm	Cuteness	4
BT19081992	AttractivenessFirst	3F4	LeftUpper	Cuteness	3
BT19081992	AttractivenessFirst	3M1	RightUpper	Cuteness	3
BT19081992	AttractivenessFirst	3M2	Norm	Cuteness	4
BT19081992	AttractivenessFirst	3M3	LeftLower	Cuteness	4
BT19081992	AttractivenessFirst	3M4	RightLower	Cuteness	4
BT19081992	AttractivenessFirst	3M5	Norm	Cuteness	4
BT19081992	AttractivenessFirst	5F4	LeftLower	Cuteness	4
BT19081992	AttractivenessFirst	5F7	RightUpper	Cuteness	4
BT19081992	AttractivenessFirst	5M1	Norm	Cuteness	3
BT19081992	AttractivenessFirst	5M3	Norm	Cuteness	4
BT19081992	AttractivenessFirst	5M3	LeftUpper	Cuteness	4
BT19081992	AttractivenessFirst	5M4	RightUpper	Cuteness	3
BT19081992	AttractivenessFirst	5M6	LeftLower	Cuteness	3
BT19081992	AttractivenessFirst	7F1	RightLower	Cuteness	3
BT19081992	AttractivenessFirst	7F3	Norm	Cuteness	3
BT19081992	AttractivenessFirst	7F4	LeftLower	Cuteness	5
BT19081992	AttractivenessFirst	7F5	RightLower	Cuteness	4
BT19081992	AttractivenessFirst	7F6	Norm	Cuteness	4
BT19081992	AttractivenessFirst	7M1	LeftUpper	Cuteness	4
BT19081992	AttractivenessFirst	7M2	RightUpper	Cuteness	4
BT19081992	AttractivenessFirst	7M3	Norm	Cuteness	4
BT19081992	AttractivenessFirst	7M4	LeftUpper	Cuteness	4
BT19081992	AttractivenessFirst	7M5	RightLower	Cuteness	4
BT19081992	AttractivenessFirst	9F2	Norm	Cuteness	4
BT19081992	AttractivenessFirst	9F3	LeftLower	Cuteness	3
BT19081992	AttractivenessFirst	9F4	RightLower	Cuteness	3
BT19081992	AttractivenessFirst	9F5	Norm	Cuteness	5
BT19081992	AttractivenessFirst	9M1	LeftUpper	Cuteness	3
BT19081992	AttractivenessFirst	9M3	RightUpper	Cuteness	4
BT19081992	AttractivenessFirst	9M4	Norm	Cuteness	4
BT19081992	AttractivenessFirst	9M7	LeftUpper	Cuteness	3
BT19081992	AttractivenessFirst	9M8	RightUpper	Cuteness	4
cb02021991	CutenessFirst	11F2	RightLower	Attractiveness	1
cb02021991	CutenessFirst	11F3	Norm	Attractiveness	2
cb02021991	CutenessFirst	11F4	LeftLower	Attractiveness	4
cb02021991	CutenessFirst	11F6	RightLower	Attractiveness	2
cb02021991	CutenessFirst	11M2	Norm	Attractiveness	2
cb02021991	CutenessFirst	11M3	LeftUpper	Attractiveness	1
cb02021991	CutenessFirst	11M6	RightUpper	Attractiveness	4
cb02021991	CutenessFirst	11M7	Norm	Attractiveness	4
cb02021991	CutenessFirst	13F7	LeftUpper	Attractiveness	2
cb02021991	CutenessFirst	13M1	RightUpper	Attractiveness	3
cb02021991	CutenessFirst	13M2	Norm	Attractiveness	4
cb02021991	CutenessFirst	13M3	LeftLower	Attractiveness	4
cb02021991	CutenessFirst	13M4	RightLower	Attractiveness	3
cb02021991	CutenessFirst	3F1	LeftUpper	Attractiveness	1
cb02021991	CutenessFirst	3F2	RightUpper	Attractiveness	3
cb02021991	CutenessFirst	3F3	Norm	Attractiveness	4
cb02021991	CutenessFirst	3F4	LeftUpper	Attractiveness	2
cb02021991	CutenessFirst	3M1	RightUpper	Attractiveness	2
cb02021991	CutenessFirst	3M2	Norm	Attractiveness	3
cb02021991	CutenessFirst	3M3	LeftLower	Attractiveness	4
cb02021991	CutenessFirst	3M4	RightLower	Attractiveness	1
cb02021991	CutenessFirst	3M5	Norm	Attractiveness	1
cb02021991	CutenessFirst	5F4	LeftLower	Attractiveness	2
cb02021991	CutenessFirst	5F7	RightUpper	Attractiveness	4
cb02021991	CutenessFirst	5M1	Norm	Attractiveness	3
cb02021991	CutenessFirst	5M3	LeftUpper	Attractiveness	4
cb02021991	CutenessFirst	5M4	RightUpper	Attractiveness	2
cb02021991	CutenessFirst	5M6	LeftLower	Attractiveness	2
cb02021991	CutenessFirst	7F1	RightLower	Attractiveness	3
cb02021991	CutenessFirst	7F3	Norm	Attractiveness	1
cb02021991	CutenessFirst	7F4	LeftLower	Attractiveness	2
cb02021991	CutenessFirst	7F5	RightLower	Attractiveness	3
cb02021991	CutenessFirst	7F6	Norm	Attractiveness	1
cb02021991	CutenessFirst	7M1	LeftUpper	Attractiveness	2
cb02021991	CutenessFirst	7M2	RightUpper	Attractiveness	3
cb02021991	CutenessFirst	7M3	Norm	Attractiveness	3
cb02021991	CutenessFirst	7M4	LeftUpper	Attractiveness	3
cb02021991	CutenessFirst	7M5	RightLower	Attractiveness	4
cb02021991	CutenessFirst	9F2	Norm	Attractiveness	4
cb02021991	CutenessFirst	9F3	LeftLower	Attractiveness	3
cb02021991	CutenessFirst	9F4	RightLower	Attractiveness	4
cb02021991	CutenessFirst	9F5	Norm	Attractiveness	3
cb02021991	CutenessFirst	9M1	LeftUpper	Attractiveness	2
cb02021991	CutenessFirst	9M3	RightUpper	Attractiveness	4
cb02021991	CutenessFirst	9M4	Norm	Attractiveness	2
cb02021991	CutenessFirst	9M7	LeftUpper	Attractiveness	2
cb02021991	CutenessFirst	9M8	RightUpper	Attractiveness	2
cb02021991	CutenessFirst	11F2	RightLower	Cuteness	2
cb02021991	CutenessFirst	11F3	Norm	Cuteness	4
cb02021991	CutenessFirst	11F4	LeftLower	Cuteness	4
cb02021991	CutenessFirst	11F6	RightLower	Cuteness	3
cb02021991	CutenessFirst	11M2	Norm	Cuteness	2
cb02021991	CutenessFirst	11M6	LeftUpper	Cuteness	2
cb02021991	CutenessFirst	11M6	RightUpper	Cuteness	2
cb02021991	CutenessFirst	11M7	Norm	Cuteness	4
cb02021991	CutenessFirst	13F7	LeftUpper	Cuteness	1
cb02021991	CutenessFirst	13M1	RightUpper	Cuteness	3
cb02021991	CutenessFirst	13M2	Norm	Cuteness	2
cb02021991	CutenessFirst	13M3	LeftLower	Cuteness	4
cb02021991	CutenessFirst	13M4	RightLower	Cuteness	4
cb02021991	CutenessFirst	3F1	LeftUpper	Cuteness	3
cb02021991	CutenessFirst	3F2	RightUpper	Cuteness	3
cb02021991	CutenessFirst	3F3	Norm	Cuteness	4
cb02021991	CutenessFirst	3F4	LeftUpper	Cuteness	1
cb02021991	CutenessFirst	3M1	RightUpper	Cuteness	2
cb02021991	CutenessFirst	3M2	Norm	Cuteness	3
cb02021991	CutenessFirst	3M3	LeftLower	Cuteness	2
cb02021991	CutenessFirst	3M4	RightLower	Cuteness	4
cb02021991	CutenessFirst	3M5	Norm	Cuteness	1
cb02021991	CutenessFirst	5F4	LeftLower	Cuteness	2
cb02021991	CutenessFirst	5F7	RightUpper	Cuteness	4
cb02021991	CutenessFirst	5M1	Norm	Cuteness	1
cb02021991	CutenessFirst	5M3	Norm	Cuteness	3
cb02021991	CutenessFirst	5M3	LeftUpper	Cuteness	4
cb02021991	CutenessFirst	5M4	RightUpper	Cuteness	2
cb02021991	CutenessFirst	5M6	LeftLower	Cuteness	4
cb02021991	CutenessFirst	7F1	RightLower	Cuteness	3
cb02021991	CutenessFirst	7F3	Norm	Cuteness	3
cb02021991	CutenessFirst	7F4	LeftLower	Cuteness	2
cb02021991	CutenessFirst	7F5	RightLower	Cuteness	2
cb02021991	CutenessFirst	7F6	Norm	Cuteness	2
cb02021991	CutenessFirst	7M1	LeftUpper	Cuteness	3
cb02021991	CutenessFirst	7M2	RightUpper	Cuteness	2
cb02021991	CutenessFirst	7M3	Norm	Cuteness	2
cb02021991	CutenessFirst	7M4	LeftUpper	Cuteness	3
cb02021991	CutenessFirst	7M5	RightLower	Cuteness	4
cb02021991	CutenessFirst	9F2	Norm	Cuteness	4
cb02021991	CutenessFirst	9F3	LeftLower	Cuteness	4
cb02021991	CutenessFirst	9F4	RightLower	Cuteness	3
cb02021991	CutenessFirst	9F5	Norm	Cuteness	2
cb02021991	CutenessFirst	9M1	LeftUpper	Cuteness	1
cb02021991	CutenessFirst	9M3	RightUpper	Cuteness	3
cb02021991	CutenessFirst	9M4	Norm	Cuteness	2
cb02021991	CutenessFirst	9M7	LeftUpper	Cuteness	3
cb02021991	CutenessFirst	9M8	RightUpper	Cuteness	4
CJ210691	CutenessFirst	11F2	LeftLower	Attractiveness	3
CJ210691	CutenessFirst	11F3	RightLower	Attractiveness	3
CJ210691	CutenessFirst	11F4	Norm	Attractiveness	5
CJ210691	CutenessFirst	11F6	LeftLower	Attractiveness	3
CJ210691	CutenessFirst	11M2	RightLower	Attractiveness	3
CJ210691	CutenessFirst	11M3	Norm	Attractiveness	2
CJ210691	CutenessFirst	11M6	LeftUpper	Attractiveness	2
CJ210691	CutenessFirst	11M7	RightUpper	Attractiveness	3
CJ210691	CutenessFirst	13F7	Norm	Attractiveness	3
CJ210691	CutenessFirst	13M1	LeftUpper	Attractiveness	4
CJ210691	CutenessFirst	13M2	RightLower	Attractiveness	2
CJ210691	CutenessFirst	13M3	Norm	Attractiveness	2
CJ210691	CutenessFirst	13M4	LeftLower	Attractiveness	3
CJ210691	CutenessFirst	3F1	Norm	Attractiveness	3
CJ210691	CutenessFirst	3F2	LeftUpper	Attractiveness	3
CJ210691	CutenessFirst	3F3	RightUpper	Attractiveness	2
CJ210691	CutenessFirst	3F4	Norm	Attractiveness	4
CJ210691	CutenessFirst	3M1	LeftUpper	Attractiveness	3
CJ210691	CutenessFirst	3M2	RightLower	Attractiveness	2
CJ210691	CutenessFirst	3M3	Norm	Attractiveness	3
CJ210691	CutenessFirst	3M4	LeftLower	Attractiveness	2
CJ210691	CutenessFirst	3M5	RightLower	Attractiveness	2
CJ210691	CutenessFirst	5F4	Norm	Attractiveness	2
CJ210691	CutenessFirst	5F7	LeftUpper	Attractiveness	3
CJ210691	CutenessFirst	5M1	RightUpper	Attractiveness	3
CJ210691	CutenessFirst	5M3	Norm	Attractiveness	3
CJ210691	CutenessFirst	5M4	LeftUpper	Attractiveness	3
CJ210691	CutenessFirst	5M6	Norm	Attractiveness	3
CJ210691	CutenessFirst	7F1	LeftLower	Attractiveness	2
CJ210691	CutenessFirst	7F3	RightLower	Attractiveness	2
CJ210691	CutenessFirst	7F4	Norm	Attractiveness	3
CJ210691	CutenessFirst	7F5	LeftLower	Attractiveness	4
CJ210691	CutenessFirst	7F6	RightUpper	Attractiveness	3
CJ210691	CutenessFirst	7M1	Norm	Attractiveness	3
CJ210691	CutenessFirst	7M2	LeftUpper	Attractiveness	3
CJ210691	CutenessFirst	7M3	RightUpper	Attractiveness	2
CJ210691	CutenessFirst	7M4	Norm	Attractiveness	3
CJ210691	CutenessFirst	7M5	LeftLower	Attractiveness	2
CJ210691	CutenessFirst	9F2	RightLower	Attractiveness	3
CJ210691	CutenessFirst	9F3	Norm	Attractiveness	6
CJ210691	CutenessFirst	9F4	LeftLower	Attractiveness	3
CJ210691	CutenessFirst	9F5	RightLower	Attractiveness	2
CJ210691	CutenessFirst	9M1	Norm	Attractiveness	5
CJ210691	CutenessFirst	9M3	LeftUpper	Attractiveness	3
CJ210691	CutenessFirst	9M4	RightUpper	Attractiveness	3
CJ210691	CutenessFirst	9M7	Norm	Attractiveness	2
CJ210691	CutenessFirst	9M8	LeftUpper	Attractiveness	3
CJ210691	CutenessFirst	11F2	LeftLower	Cuteness	2
CJ210691	CutenessFirst	11F3	RightLower	Cuteness	2
CJ210691	CutenessFirst	11F4	Norm	Cuteness	2
CJ210691	CutenessFirst	11F6	LeftLower	Cuteness	3
CJ210691	CutenessFirst	11M2	RightLower	Cuteness	3
CJ210691	CutenessFirst	11M3	Norm	Cuteness	1
CJ210691	CutenessFirst	11M7	RightUpper	Cuteness	2
CJ210691	CutenessFirst	13F7	Norm	Cuteness	2
CJ210691	CutenessFirst	13M1	LeftUpper	Cuteness	2
CJ210691	CutenessFirst	13M2	RightLower	Cuteness	3
CJ210691	CutenessFirst	13M3	Norm	Cuteness	3
CJ210691	CutenessFirst	13M4	LeftLower	Cuteness	3
CJ210691	CutenessFirst	3F1	Norm	Cuteness	2
CJ210691	CutenessFirst	3F2	LeftUpper	Cuteness	5
CJ210691	CutenessFirst	3F3	RightUpper	Cuteness	2
CJ210691	CutenessFirst	3F4	Norm	Cuteness	5
CJ210691	CutenessFirst	3M1	LeftUpper	Cuteness	1
CJ210691	CutenessFirst	3M2	RightLower	Cuteness	1
CJ210691	CutenessFirst	3M3	Norm	Cuteness	1
CJ210691	CutenessFirst	3M4	LeftLower	Cuteness	4
CJ210691	CutenessFirst	3M5	RightLower	Cuteness	4
CJ210691	CutenessFirst	5F4	Norm	Cuteness	2
CJ210691	CutenessFirst	5F7	LeftUpper	Cuteness	3
CJ210691	CutenessFirst	5M1	RightUpper	Cuteness	3
CJ210691	CutenessFirst	5M4	Norm	Cuteness	4
CJ210691	CutenessFirst	5M4	LeftUpper	Cuteness	4
CJ210691	CutenessFirst	5M6	Norm	Cuteness	3
CJ210691	CutenessFirst	7F1	LeftLower	Cuteness	3
CJ210691	CutenessFirst	7F3	RightLower	Cuteness	3
CJ210691	CutenessFirst	7F4	Norm	Cuteness	3
CJ210691	CutenessFirst	7F5	LeftLower	Cuteness	3
CJ210691	CutenessFirst	7F6	RightUpper	Cuteness	3
CJ210691	CutenessFirst	7M1	Norm	Cuteness	5
CJ210691	CutenessFirst	7M2	LeftUpper	Cuteness	3
CJ210691	CutenessFirst	7M3	RightUpper	Cuteness	1
CJ210691	CutenessFirst	7M4	Norm	Cuteness	4
CJ210691	CutenessFirst	7M5	LeftLower	Cuteness	1
CJ210691	CutenessFirst	9F2	RightLower	Cuteness	1
CJ210691	CutenessFirst	9F3	Norm	Cuteness	4
CJ210691	CutenessFirst	9F4	LeftLower	Cuteness	2
CJ210691	CutenessFirst	9F5	RightLower	Cuteness	2
CJ210691	CutenessFirst	9M1	Norm	Cuteness	4
CJ210691	CutenessFirst	9M3	LeftUpper	Cuteness	2
CJ210691	CutenessFirst	9M4	RightUpper	Cuteness	2
CJ210691	CutenessFirst	9M7	Norm	Cuteness	7
CJ210691	CutenessFirst	9M8	LeftUpper	Cuteness	3
CR20071993	CutenessFirst	11F2	Norm	Attractiveness	2
CR20071993	CutenessFirst	11F3	LeftLower	Attractiveness	2
CR20071993	CutenessFirst	11F4	RightLower	Attractiveness	2
CR20071993	CutenessFirst	11F6	Norm	Attractiveness	4
CR20071993	CutenessFirst	11M2	LeftLower	Attractiveness	1
CR20071993	CutenessFirst	11M3	RightUpper	Attractiveness	1
CR20071993	CutenessFirst	11M6	Norm	Attractiveness	6
CR20071993	CutenessFirst	11M7	LeftUpper	Attractiveness	2
CR20071993	CutenessFirst	13F7	RightUpper	Attractiveness	1
CR20071993	CutenessFirst	13M1	Norm	Attractiveness	6
CR20071993	CutenessFirst	13M2	LeftLower	Attractiveness	1
CR20071993	CutenessFirst	13M3	RightLower	Attractiveness	2
CR20071993	CutenessFirst	13M4	Norm	Attractiveness	7
CR20071993	CutenessFirst	3F1	RightUpper	Attractiveness	1
CR20071993	CutenessFirst	3F2	Norm	Attractiveness	4
CR20071993	CutenessFirst	3F3	LeftUpper	Attractiveness	1
CR20071993	CutenessFirst	3F4	RightUpper	Attractiveness	1
CR20071993	CutenessFirst	3M1	Norm	Attractiveness	3
CR20071993	CutenessFirst	3M2	LeftLower	Attractiveness	1
CR20071993	CutenessFirst	3M3	RightLower	Attractiveness	2
CR20071993	CutenessFirst	3M4	Norm	Attractiveness	2
CR20071993	CutenessFirst	3M5	LeftLower	Attractiveness	1
CR20071993	CutenessFirst	5F4	RightLower	Attractiveness	1
CR20071993	CutenessFirst	5F7	Norm	Attractiveness	3
CR20071993	CutenessFirst	5M1	LeftUpper	Attractiveness	1
CR20071993	CutenessFirst	5M3	RightUpper	Attractiveness	2
CR20071993	CutenessFirst	5M4	Norm	Attractiveness	4
CR20071993	CutenessFirst	5M6	RightLower	Attractiveness	1
CR20071993	CutenessFirst	7F1	Norm	Attractiveness	3
CR20071993	CutenessFirst	7F3	LeftLower	Attractiveness	1
CR20071993	CutenessFirst	7F4	RightLower	Attractiveness	2
CR20071993	CutenessFirst	7F5	Norm	Attractiveness	4
CR20071993	CutenessFirst	7F6	LeftUpper	Attractiveness	2
CR20071993	CutenessFirst	7M1	RightUpper	Attractiveness	1
CR20071993	CutenessFirst	7M2	Norm	Attractiveness	6
CR20071993	CutenessFirst	7M3	LeftUpper	Attractiveness	1
CR20071993	CutenessFirst	7M4	RightUpper	Attractiveness	2
CR20071993	CutenessFirst	7M5	Norm	Attractiveness	6
CR20071993	CutenessFirst	9F2	LeftLower	Attractiveness	1
CR20071993	CutenessFirst	9F3	RightLower	Attractiveness	2
CR20071993	CutenessFirst	9F4	Norm	Attractiveness	5
CR20071993	CutenessFirst	9F4	LeftLower	Attractiveness	1
CR20071993	CutenessFirst	9M1	RightUpper	Attractiveness	1
CR20071993	CutenessFirst	9M3	Norm	Attractiveness	6
CR20071993	CutenessFirst	9M4	LeftUpper	Attractiveness	2
CR20071993	CutenessFirst	9M7	RightUpper	Attractiveness	1
CR20071993	CutenessFirst	9M8	Norm	Attractiveness	4
CR20071993	CutenessFirst	11F2	Norm	Cuteness	3
CR20071993	CutenessFirst	11F3	LeftLower	Cuteness	1
CR20071993	CutenessFirst	11F4	RightLower	Cuteness	1
CR20071993	CutenessFirst	11F6	Norm	Cuteness	3
CR20071993	CutenessFirst	11M2	LeftLower	Cuteness	1
CR20071993	CutenessFirst	11M3	RightUpper	Cuteness	1
CR20071993	CutenessFirst	11M3	LeftLower	Cuteness	1
CR20071993	CutenessFirst	11M6	Norm	Cuteness	6
CR20071993	CutenessFirst	11M7	LeftUpper	Cuteness	1
CR20071993	CutenessFirst	13F7	RightUpper	Cuteness	1
CR20071993	CutenessFirst	13M1	Norm	Cuteness	6
CR20071993	CutenessFirst	13M2	LeftLower	Cuteness	1
CR20071993	CutenessFirst	13M3	RightLower	Cuteness	1
CR20071993	CutenessFirst	13M4	Norm	Cuteness	6
CR20071993	CutenessFirst	3F1	RightUpper	Cuteness	1
CR20071993	CutenessFirst	3F2	Norm	Cuteness	4
CR20071993	CutenessFirst	3F3	LeftUpper	Cuteness	1
CR20071993	CutenessFirst	3F4	RightUpper	Cuteness	1
CR20071993	CutenessFirst	3M1	Norm	Cuteness	2
CR20071993	CutenessFirst	3M2	LeftLower	Cuteness	1
CR20071993	CutenessFirst	3M3	RightLower	Cuteness	1
CR20071993	CutenessFirst	3M4	Norm	Cuteness	2
CR20071993	CutenessFirst	3M5	LeftLower	Cuteness	1
CR20071993	CutenessFirst	5F4	RightLower	Cuteness	1
CR20071993	CutenessFirst	5F7	Norm	Cuteness	4
CR20071993	CutenessFirst	5M1	LeftUpper	Cuteness	1
CR20071993	CutenessFirst	5M3	RightUpper	Cuteness	1
CR20071993	CutenessFirst	5M6	RightLower	Cuteness	1
CR20071993	CutenessFirst	7F1	Norm	Cuteness	5
CR20071993	CutenessFirst	7F3	LeftLower	Cuteness	1
CR20071993	CutenessFirst	7F4	RightLower	Cuteness	1
CR20071993	CutenessFirst	7F5	Norm	Cuteness	5
CR20071993	CutenessFirst	7F6	LeftUpper	Cuteness	1
CR20071993	CutenessFirst	7M1	RightUpper	Cuteness	1
CR20071993	CutenessFirst	7M2	Norm	Cuteness	5
CR20071993	CutenessFirst	7M3	LeftUpper	Cuteness	1
CR20071993	CutenessFirst	7M4	RightUpper	Cuteness	1
CR20071993	CutenessFirst	7M5	Norm	Cuteness	5
CR20071993	CutenessFirst	9F2	LeftLower	Cuteness	1
CR20071993	CutenessFirst	9F3	RightLower	Cuteness	1
CR20071993	CutenessFirst	9F4	Norm	Cuteness	5
CR20071993	CutenessFirst	9M1	RightUpper	Cuteness	1
CR20071993	CutenessFirst	9M3	Norm	Cuteness	5
CR20071993	CutenessFirst	9M4	LeftUpper	Cuteness	1
CR20071993	CutenessFirst	9M7	RightUpper	Cuteness	1
CR20071993	CutenessFirst	9M8	Norm	Cuteness	3
DB170388	AttractivenessFirst	11F2	LeftLower	Attractiveness	7
DB170388	AttractivenessFirst	11F3	RightLower	Attractiveness	6
DB170388	AttractivenessFirst	11F4	Norm	Attractiveness	7
DB170388	AttractivenessFirst	11F6	LeftLower	Attractiveness	6
DB170388	AttractivenessFirst	11M2	RightLower	Attractiveness	7
DB170388	AttractivenessFirst	11M3	Norm	Attractiveness	6
DB170388	AttractivenessFirst	11M6	LeftUpper	Attractiveness	6
DB170388	AttractivenessFirst	11M7	RightUpper	Attractiveness	7
DB170388	AttractivenessFirst	13F7	Norm	Attractiveness	4
DB170388	AttractivenessFirst	13M1	LeftUpper	Attractiveness	5
DB170388	AttractivenessFirst	13M2	RightLower	Attractiveness	5
DB170388	AttractivenessFirst	13M3	Norm	Attractiveness	7
DB170388	AttractivenessFirst	13M4	LeftLower	Attractiveness	7
DB170388	AttractivenessFirst	3F1	Norm	Attractiveness	5
DB170388	AttractivenessFirst	3F2	LeftUpper	Attractiveness	5
DB170388	AttractivenessFirst	3F3	RightUpper	Attractiveness	6
DB170388	AttractivenessFirst	3F4	Norm	Attractiveness	6
DB170388	AttractivenessFirst	3M1	LeftUpper	Attractiveness	6
DB170388	AttractivenessFirst	3M2	RightLower	Attractiveness	6
DB170388	AttractivenessFirst	3M3	Norm	Attractiveness	6
DB170388	AttractivenessFirst	3M4	LeftLower	Attractiveness	4
DB170388	AttractivenessFirst	3M5	RightLower	Attractiveness	4
DB170388	AttractivenessFirst	5F4	Norm	Attractiveness	5
DB170388	AttractivenessFirst	5F7	LeftUpper	Attractiveness	6
DB170388	AttractivenessFirst	5M1	RightUpper	Attractiveness	6
DB170388	AttractivenessFirst	5M3	Norm	Attractiveness	7
DB170388	AttractivenessFirst	5M4	LeftUpper	Attractiveness	7
DB170388	AttractivenessFirst	5M6	Norm	Attractiveness	6
DB170388	AttractivenessFirst	7F1	LeftLower	Attractiveness	7
DB170388	AttractivenessFirst	7F3	RightLower	Attractiveness	5
DB170388	AttractivenessFirst	7F4	Norm	Attractiveness	6
DB170388	AttractivenessFirst	7F5	LeftLower	Attractiveness	6
DB170388	AttractivenessFirst	7F6	RightUpper	Attractiveness	6
DB170388	AttractivenessFirst	7M1	Norm	Attractiveness	5
DB170388	AttractivenessFirst	7M2	LeftUpper	Attractiveness	5
DB170388	AttractivenessFirst	7M3	RightUpper	Attractiveness	6
DB170388	AttractivenessFirst	7M4	Norm	Attractiveness	6
DB170388	AttractivenessFirst	7M5	LeftLower	Attractiveness	6
DB170388	AttractivenessFirst	9F2	RightLower	Attractiveness	6
DB170388	AttractivenessFirst	9F3	Norm	Attractiveness	5
DB170388	AttractivenessFirst	9F4	LeftLower	Attractiveness	6
DB170388	AttractivenessFirst	9F5	RightLower	Attractiveness	6
DB170388	AttractivenessFirst	9M1	Norm	Attractiveness	5
DB170388	AttractivenessFirst	9M3	LeftUpper	Attractiveness	5
DB170388	AttractivenessFirst	9M4	RightUpper	Attractiveness	5
DB170388	AttractivenessFirst	9M7	Norm	Attractiveness	7
DB170388	AttractivenessFirst	9M8	LeftUpper	Attractiveness	5
DB170388	AttractivenessFirst	11F2	LeftLower	Cuteness	7
DB170388	AttractivenessFirst	11F3	RightLower	Cuteness	7
DB170388	AttractivenessFirst	11F4	Norm	Cuteness	4
DB170388	AttractivenessFirst	11F6	LeftLower	Cuteness	7
DB170388	AttractivenessFirst	11M2	RightLower	Cuteness	6
DB170388	AttractivenessFirst	11M3	Norm	Cuteness	6
DB170388	AttractivenessFirst	11M7	RightUpper	Cuteness	7
DB170388	AttractivenessFirst	13F7	Norm	Cuteness	5
DB170388	AttractivenessFirst	13M1	LeftUpper	Cuteness	6
DB170388	AttractivenessFirst	13M2	RightLower	Cuteness	6
DB170388	AttractivenessFirst	13M3	Norm	Cuteness	6
DB170388	AttractivenessFirst	13M4	LeftLower	Cuteness	6
DB170388	AttractivenessFirst	3F1	Norm	Cuteness	7
DB170388	AttractivenessFirst	3F2	LeftUpper	Cuteness	7
DB170388	AttractivenessFirst	3F3	RightUpper	Cuteness	7
DB170388	AttractivenessFirst	3F4	Norm	Cuteness	6
DB170388	AttractivenessFirst	3M1	LeftUpper	Cuteness	7
DB170388	AttractivenessFirst	3M2	RightLower	Cuteness	7
DB170388	AttractivenessFirst	3M3	Norm	Cuteness	5
DB170388	AttractivenessFirst	3M4	LeftLower	Cuteness	7
DB170388	AttractivenessFirst	3M5	RightLower	Cuteness	4
DB170388	AttractivenessFirst	5F4	Norm	Cuteness	7
DB170388	AttractivenessFirst	5F7	LeftUpper	Cuteness	6
DB170388	AttractivenessFirst	5M1	RightUpper	Cuteness	7
DB170388	AttractivenessFirst	5M4	Norm	Cuteness	6
DB170388	AttractivenessFirst	5M4	LeftUpper	Cuteness	5
DB170388	AttractivenessFirst	5M6	Norm	Cuteness	6
DB170388	AttractivenessFirst	7F1	LeftLower	Cuteness	6
DB170388	AttractivenessFirst	7F3	RightLower	Cuteness	5
DB170388	AttractivenessFirst	7F4	Norm	Cuteness	7
DB170388	AttractivenessFirst	7F5	LeftLower	Cuteness	7
DB170388	AttractivenessFirst	7F6	RightUpper	Cuteness	7
DB170388	AttractivenessFirst	7M1	Norm	Cuteness	5
DB170388	AttractivenessFirst	7M2	LeftUpper	Cuteness	6
DB170388	AttractivenessFirst	7M3	RightUpper	Cuteness	5
DB170388	AttractivenessFirst	7M4	Norm	Cuteness	7
DB170388	AttractivenessFirst	7M5	LeftLower	Cuteness	5
DB170388	AttractivenessFirst	9F2	RightLower	Cuteness	6
DB170388	AttractivenessFirst	9F3	Norm	Cuteness	7
DB170388	AttractivenessFirst	9F4	LeftLower	Cuteness	7
DB170388	AttractivenessFirst	9F5	RightLower	Cuteness	7
DB170388	AttractivenessFirst	9M1	Norm	Cuteness	6
DB170388	AttractivenessFirst	9M3	LeftUpper	Cuteness	6
DB170388	AttractivenessFirst	9M4	RightUpper	Cuteness	5
DB170388	AttractivenessFirst	9M7	Norm	Cuteness	6
DB170388	AttractivenessFirst	9M8	LeftUpper	Cuteness	6
DD17031990	AttractivenessFirst	11F2	Norm	Attractiveness	2
DD17031990	AttractivenessFirst	11F3	LeftLower	Attractiveness	2
DD17031990	AttractivenessFirst	11F4	RightLower	Attractiveness	5
DD17031990	AttractivenessFirst	11F6	Norm	Attractiveness	5
DD17031990	AttractivenessFirst	11M2	LeftLower	Attractiveness	6
DD17031990	AttractivenessFirst	11M3	RightUpper	Attractiveness	3
DD17031990	AttractivenessFirst	11M6	Norm	Attractiveness	6
DD17031990	AttractivenessFirst	11M7	LeftUpper	Attractiveness	5
DD17031990	AttractivenessFirst	13F7	RightUpper	Attractiveness	4
DD17031990	AttractivenessFirst	13M1	Norm	Attractiveness	3
DD17031990	AttractivenessFirst	13M2	LeftLower	Attractiveness	4
DD17031990	AttractivenessFirst	13M3	RightLower	Attractiveness	3
DD17031990	AttractivenessFirst	13M4	Norm	Attractiveness	3
DD17031990	AttractivenessFirst	3F1	RightUpper	Attractiveness	2
DD17031990	AttractivenessFirst	3F2	Norm	Attractiveness	5
DD17031990	AttractivenessFirst	3F3	LeftUpper	Attractiveness	3
DD17031990	AttractivenessFirst	3F4	RightUpper	Attractiveness	2
DD17031990	AttractivenessFirst	3M1	Norm	Attractiveness	2
DD17031990	AttractivenessFirst	3M2	LeftLower	Attractiveness	2
DD17031990	AttractivenessFirst	3M3	RightLower	Attractiveness	4
DD17031990	AttractivenessFirst	3M4	Norm	Attractiveness	2
DD17031990	AttractivenessFirst	3M5	LeftLower	Attractiveness	4
DD17031990	AttractivenessFirst	5F4	RightLower	Attractiveness	3
DD17031990	AttractivenessFirst	5F7	Norm	Attractiveness	5
DD17031990	AttractivenessFirst	5M1	LeftUpper	Attractiveness	4
DD17031990	AttractivenessFirst	5M3	RightUpper	Attractiveness	4
DD17031990	AttractivenessFirst	5M4	Norm	Attractiveness	4
DD17031990	AttractivenessFirst	5M6	RightLower	Attractiveness	3
DD17031990	AttractivenessFirst	7F1	Norm	Attractiveness	5
DD17031990	AttractivenessFirst	7F3	LeftLower	Attractiveness	3
DD17031990	AttractivenessFirst	7F4	RightLower	Attractiveness	5
DD17031990	AttractivenessFirst	7F5	Norm	Attractiveness	6
DD17031990	AttractivenessFirst	7F6	LeftUpper	Attractiveness	2
DD17031990	AttractivenessFirst	7M1	RightUpper	Attractiveness	3
DD17031990	AttractivenessFirst	7M2	Norm	Attractiveness	3
DD17031990	AttractivenessFirst	7M3	LeftUpper	Attractiveness	5
DD17031990	AttractivenessFirst	7M4	RightUpper	Attractiveness	2
DD17031990	AttractivenessFirst	7M5	Norm	Attractiveness	5
DD17031990	AttractivenessFirst	9F2	LeftLower	Attractiveness	5
DD17031990	AttractivenessFirst	9F3	RightLower	Attractiveness	4
DD17031990	AttractivenessFirst	9F4	Norm	Attractiveness	6
DD17031990	AttractivenessFirst	9F4	LeftLower	Attractiveness	6
DD17031990	AttractivenessFirst	9M1	RightUpper	Attractiveness	2
DD17031990	AttractivenessFirst	9M3	Norm	Attractiveness	3
DD17031990	AttractivenessFirst	9M4	LeftUpper	Attractiveness	2
DD17031990	AttractivenessFirst	9M7	RightUpper	Attractiveness	3
DD17031990	AttractivenessFirst	9M8	Norm	Attractiveness	3
DD17031990	AttractivenessFirst	11F2	Norm	Cuteness	2
DD17031990	AttractivenessFirst	11F3	LeftLower	Cuteness	3
DD17031990	AttractivenessFirst	11F4	RightLower	Cuteness	2
DD17031990	AttractivenessFirst	11F6	Norm	Cuteness	2
DD17031990	AttractivenessFirst	11M2	LeftLower	Cuteness	5
DD17031990	AttractivenessFirst	11M3	RightUpper	Cuteness	2
DD17031990	AttractivenessFirst	11M3	LeftLower	Cuteness	4
DD17031990	AttractivenessFirst	11M6	Norm	Cuteness	7
DD17031990	AttractivenessFirst	11M7	LeftUpper	Cuteness	7
DD17031990	AttractivenessFirst	13F7	RightUpper	Cuteness	4
DD17031990	AttractivenessFirst	13M1	Norm	Cuteness	2
DD17031990	AttractivenessFirst	13M2	LeftLower	Cuteness	3
DD17031990	AttractivenessFirst	13M3	RightLower	Cuteness	2
DD17031990	AttractivenessFirst	13M4	Norm	Cuteness	3
DD17031990	AttractivenessFirst	3F1	RightUpper	Cuteness	6
DD17031990	AttractivenessFirst	3F2	Norm	Cuteness	6
DD17031990	AttractivenessFirst	3F3	LeftUpper	Cuteness	4
DD17031990	AttractivenessFirst	3F4	RightUpper	Cuteness	2
DD17031990	AttractivenessFirst	3M1	Norm	Cuteness	2
DD17031990	AttractivenessFirst	3M2	LeftLower	Cuteness	3
DD17031990	AttractivenessFirst	3M3	RightLower	Cuteness	6
DD17031990	AttractivenessFirst	3M4	Norm	Cuteness	2
DD17031990	AttractivenessFirst	3M5	LeftLower	Cuteness	3
DD17031990	AttractivenessFirst	5F4	RightLower	Cuteness	7
DD17031990	AttractivenessFirst	5F7	Norm	Cuteness	3
DD17031990	AttractivenessFirst	5M1	LeftUpper	Cuteness	4
DD17031990	AttractivenessFirst	5M3	RightUpper	Cuteness	7
DD17031990	AttractivenessFirst	5M6	RightLower	Cuteness	7
DD17031990	AttractivenessFirst	7F1	Norm	Cuteness	6
DD17031990	AttractivenessFirst	7F3	LeftLower	Cuteness	7
DD17031990	AttractivenessFirst	7F4	RightLower	Cuteness	6
DD17031990	AttractivenessFirst	7F5	Norm	Cuteness	7
DD17031990	AttractivenessFirst	7F6	LeftUpper	Cuteness	2
DD17031990	AttractivenessFirst	7M1	RightUpper	Cuteness	3
DD17031990	AttractivenessFirst	7M2	Norm	Cuteness	4
DD17031990	AttractivenessFirst	7M3	LeftUpper	Cuteness	5
DD17031990	AttractivenessFirst	7M4	RightUpper	Cuteness	6
DD17031990	AttractivenessFirst	7M5	Norm	Cuteness	7
DD17031990	AttractivenessFirst	9F2	LeftLower	Cuteness	6
DD17031990	AttractivenessFirst	9F3	RightLower	Cuteness	4
DD17031990	AttractivenessFirst	9F4	Norm	Cuteness	6
DD17031990	AttractivenessFirst	9M1	RightUpper	Cuteness	3
DD17031990	AttractivenessFirst	9M3	Norm	Cuteness	5
DD17031990	AttractivenessFirst	9M4	LeftUpper	Cuteness	2
DD17031990	AttractivenessFirst	9M7	RightUpper	Cuteness	4
DD17031990	AttractivenessFirst	9M8	Norm	Cuteness	7
DOLEN29091993	AttractivenessFirst	11F2	LeftLower	Attractiveness	2
DOLEN29091993	AttractivenessFirst	11F3	RightLower	Attractiveness	2
DOLEN29091993	AttractivenessFirst	11F4	Norm	Attractiveness	1
DOLEN29091993	AttractivenessFirst	11F6	LeftLower	Attractiveness	3
DOLEN29091993	AttractivenessFirst	11M2	RightLower	Attractiveness	3
DOLEN29091993	AttractivenessFirst	11M3	Norm	Attractiveness	3
DOLEN29091993	AttractivenessFirst	11M6	LeftUpper	Attractiveness	3
DOLEN29091993	AttractivenessFirst	11M7	RightUpper	Attractiveness	6
DOLEN29091993	AttractivenessFirst	13F7	Norm	Attractiveness	2
DOLEN29091993	AttractivenessFirst	13M1	LeftUpper	Attractiveness	2
DOLEN29091993	AttractivenessFirst	13M2	RightLower	Attractiveness	2
DOLEN29091993	AttractivenessFirst	13M3	Norm	Attractiveness	1
DOLEN29091993	AttractivenessFirst	13M4	LeftLower	Attractiveness	4
DOLEN29091993	AttractivenessFirst	3F1	Norm	Attractiveness	2
DOLEN29091993	AttractivenessFirst	3F2	LeftUpper	Attractiveness	5
DOLEN29091993	AttractivenessFirst	3F3	RightUpper	Attractiveness	4
DOLEN29091993	AttractivenessFirst	3F4	Norm	Attractiveness	2
DOLEN29091993	AttractivenessFirst	3M1	LeftUpper	Attractiveness	1
DOLEN29091993	AttractivenessFirst	3M2	RightLower	Attractiveness	1
DOLEN29091993	AttractivenessFirst	3M3	Norm	Attractiveness	6
DOLEN29091993	AttractivenessFirst	3M4	LeftLower	Attractiveness	1
DOLEN29091993	AttractivenessFirst	3M5	RightLower	Attractiveness	1
DOLEN29091993	AttractivenessFirst	5F4	Norm	Attractiveness	1
DOLEN29091993	AttractivenessFirst	5F7	LeftUpper	Attractiveness	3
DOLEN29091993	AttractivenessFirst	5M1	RightUpper	Attractiveness	6
DOLEN29091993	AttractivenessFirst	5M3	Norm	Attractiveness	4
DOLEN29091993	AttractivenessFirst	5M4	LeftUpper	Attractiveness	3
DOLEN29091993	AttractivenessFirst	5M6	Norm	Attractiveness	3
DOLEN29091993	AttractivenessFirst	7F1	LeftLower	Attractiveness	5
DOLEN29091993	AttractivenessFirst	7F3	RightLower	Attractiveness	2
DOLEN29091993	AttractivenessFirst	7F4	Norm	Attractiveness	7
DOLEN29091993	AttractivenessFirst	7F5	LeftLower	Attractiveness	5
DOLEN29091993	AttractivenessFirst	7F6	RightUpper	Attractiveness	2
DOLEN29091993	AttractivenessFirst	7M1	Norm	Attractiveness	4
DOLEN29091993	AttractivenessFirst	7M2	LeftUpper	Attractiveness	2
DOLEN29091993	AttractivenessFirst	7M3	RightUpper	Attractiveness	2
DOLEN29091993	AttractivenessFirst	7M4	Norm	Attractiveness	2
DOLEN29091993	AttractivenessFirst	7M5	LeftLower	Attractiveness	7
DOLEN29091993	AttractivenessFirst	9F2	RightLower	Attractiveness	5
DOLEN29091993	AttractivenessFirst	9F3	Norm	Attractiveness	6
DOLEN29091993	AttractivenessFirst	9F4	LeftLower	Attractiveness	3
DOLEN29091993	AttractivenessFirst	9F5	RightLower	Attractiveness	6
DOLEN29091993	AttractivenessFirst	9M1	Norm	Attractiveness	2
DOLEN29091993	AttractivenessFirst	9M3	LeftUpper	Attractiveness	1
DOLEN29091993	AttractivenessFirst	9M4	RightUpper	Attractiveness	3
DOLEN29091993	AttractivenessFirst	9M7	Norm	Attractiveness	4
DOLEN29091993	AttractivenessFirst	9M8	LeftUpper	Attractiveness	1
DOLEN29091993	AttractivenessFirst	11F2	LeftLower	Cuteness	1
DOLEN29091993	AttractivenessFirst	11F3	RightLower	Cuteness	2
DOLEN29091993	AttractivenessFirst	11F4	Norm	Cuteness	5
DOLEN29091993	AttractivenessFirst	11F6	LeftLower	Cuteness	3
DOLEN29091993	AttractivenessFirst	11M2	RightLower	Cuteness	5
DOLEN29091993	AttractivenessFirst	11M3	Norm	Cuteness	3
DOLEN29091993	AttractivenessFirst	11M7	RightUpper	Cuteness	6
DOLEN29091993	AttractivenessFirst	13F7	Norm	Cuteness	1
DOLEN29091993	AttractivenessFirst	13M1	LeftUpper	Cuteness	5
DOLEN29091993	AttractivenessFirst	13M2	RightLower	Cuteness	2
DOLEN29091993	AttractivenessFirst	13M3	Norm	Cuteness	1
DOLEN29091993	AttractivenessFirst	13M4	LeftLower	Cuteness	5
DOLEN29091993	AttractivenessFirst	3F1	Norm	Cuteness	1
DOLEN29091993	AttractivenessFirst	3F2	LeftUpper	Cuteness	7
DOLEN29091993	AttractivenessFirst	3F3	RightUpper	Cuteness	6
DOLEN29091993	AttractivenessFirst	3F4	Norm	Cuteness	1
DOLEN29091993	AttractivenessFirst	3M1	LeftUpper	Cuteness	4
DOLEN29091993	AttractivenessFirst	3M2	RightLower	Cuteness	1
DOLEN29091993	AttractivenessFirst	3M3	Norm	Cuteness	2
DOLEN29091993	AttractivenessFirst	3M4	LeftLower	Cuteness	1
DOLEN29091993	AttractivenessFirst	3M5	RightLower	Cuteness	1
DOLEN29091993	AttractivenessFirst	5F4	Norm	Cuteness	1
DOLEN29091993	AttractivenessFirst	5F7	LeftUpper	Cuteness	3
DOLEN29091993	AttractivenessFirst	5M1	RightUpper	Cuteness	5
DOLEN29091993	AttractivenessFirst	5M4	Norm	Cuteness	6
DOLEN29091993	AttractivenessFirst	5M4	LeftUpper	Cuteness	3
DOLEN29091993	AttractivenessFirst	5M6	Norm	Cuteness	3
DOLEN29091993	AttractivenessFirst	7F1	LeftLower	Cuteness	6
DOLEN29091993	AttractivenessFirst	7F3	RightLower	Cuteness	5
DOLEN29091993	AttractivenessFirst	7F4	Norm	Cuteness	7
DOLEN29091993	AttractivenessFirst	7F5	LeftLower	Cuteness	7
DOLEN29091993	AttractivenessFirst	7F6	RightUpper	Cuteness	2
DOLEN29091993	AttractivenessFirst	7M1	Norm	Cuteness	7
DOLEN29091993	AttractivenessFirst	7M2	LeftUpper	Cuteness	1
DOLEN29091993	AttractivenessFirst	7M3	RightUpper	Cuteness	3
DOLEN29091993	AttractivenessFirst	7M4	Norm	Cuteness	7
DOLEN29091993	AttractivenessFirst	7M5	LeftLower	Cuteness	5
DOLEN29091993	AttractivenessFirst	9F2	RightLower	Cuteness	4
DOLEN29091993	AttractivenessFirst	9F3	Norm	Cuteness	7
DOLEN29091993	AttractivenessFirst	9F4	LeftLower	Cuteness	7
DOLEN29091993	AttractivenessFirst	9F5	RightLower	Cuteness	7
DOLEN29091993	AttractivenessFirst	9M1	Norm	Cuteness	2
DOLEN29091993	AttractivenessFirst	9M3	LeftUpper	Cuteness	3
DOLEN29091993	AttractivenessFirst	9M4	RightUpper	Cuteness	3
DOLEN29091993	AttractivenessFirst	9M7	Norm	Cuteness	2
DOLEN29091993	AttractivenessFirst	9M8	LeftUpper	Cuteness	3
DR19021992	CutenessFirst	11F2	LeftLower	Attractiveness	3
DR19021992	CutenessFirst	11F3	RightLower	Attractiveness	3
DR19021992	CutenessFirst	11F4	Norm	Attractiveness	5
DR19021992	CutenessFirst	11F6	LeftLower	Attractiveness	3
DR19021992	CutenessFirst	11M2	RightLower	Attractiveness	6
DR19021992	CutenessFirst	11M3	Norm	Attractiveness	3
DR19021992	CutenessFirst	11M6	LeftUpper	Attractiveness	6
DR19021992	CutenessFirst	11M7	RightUpper	Attractiveness	6
DR19021992	CutenessFirst	13F7	Norm	Attractiveness	3
DR19021992	CutenessFirst	13M1	LeftUpper	Attractiveness	2
DR19021992	CutenessFirst	13M2	RightLower	Attractiveness	3
DR19021992	CutenessFirst	13M3	Norm	Attractiveness	3
DR19021992	CutenessFirst	13M4	LeftLower	Attractiveness	3
DR19021992	CutenessFirst	3F1	Norm	Attractiveness	4
DR19021992	CutenessFirst	3F2	LeftUpper	Attractiveness	6
DR19021992	CutenessFirst	3F3	RightUpper	Attractiveness	5
DR19021992	CutenessFirst	3F4	Norm	Attractiveness	2
DR19021992	CutenessFirst	3M1	LeftUpper	Attractiveness	5
DR19021992	CutenessFirst	3M2	RightLower	Attractiveness	4
DR19021992	CutenessFirst	3M3	Norm	Attractiveness	3
DR19021992	CutenessFirst	3M4	LeftLower	Attractiveness	2
DR19021992	CutenessFirst	3M5	RightLower	Attractiveness	3
DR19021992	CutenessFirst	5F4	Norm	Attractiveness	4
DR19021992	CutenessFirst	5F7	LeftUpper	Attractiveness	6
DR19021992	CutenessFirst	5M1	RightUpper	Attractiveness	3
DR19021992	CutenessFirst	5M3	Norm	Attractiveness	6
DR19021992	CutenessFirst	5M4	LeftUpper	Attractiveness	4
DR19021992	CutenessFirst	5M6	Norm	Attractiveness	5
DR19021992	CutenessFirst	7F1	LeftLower	Attractiveness	5
DR19021992	CutenessFirst	7F3	RightLower	Attractiveness	6
DR19021992	CutenessFirst	7F4	Norm	Attractiveness	4
DR19021992	CutenessFirst	7F5	LeftLower	Attractiveness	5
DR19021992	CutenessFirst	7F6	RightUpper	Attractiveness	5
DR19021992	CutenessFirst	7M1	Norm	Attractiveness	5
DR19021992	CutenessFirst	7M2	LeftUpper	Attractiveness	4
DR19021992	CutenessFirst	7M3	RightUpper	Attractiveness	5
DR19021992	CutenessFirst	7M4	Norm	Attractiveness	5
DR19021992	CutenessFirst	7M5	LeftLower	Attractiveness	4
DR19021992	CutenessFirst	9F2	RightLower	Attractiveness	6
DR19021992	CutenessFirst	9F3	Norm	Attractiveness	3
DR19021992	CutenessFirst	9F4	LeftLower	Attractiveness	6
DR19021992	CutenessFirst	9F5	RightLower	Attractiveness	3
DR19021992	CutenessFirst	9M1	Norm	Attractiveness	3
DR19021992	CutenessFirst	9M3	LeftUpper	Attractiveness	5
DR19021992	CutenessFirst	9M4	RightUpper	Attractiveness	3
DR19021992	CutenessFirst	9M7	Norm	Attractiveness	3
DR19021992	CutenessFirst	9M8	LeftUpper	Attractiveness	3
DR19021992	CutenessFirst	11F2	LeftLower	Cuteness	5
DR19021992	CutenessFirst	11F3	RightLower	Cuteness	7
DR19021992	CutenessFirst	11F4	Norm	Cuteness	3
DR19021992	CutenessFirst	11F6	LeftLower	Cuteness	3
DR19021992	CutenessFirst	11M2	RightLower	Cuteness	5
DR19021992	CutenessFirst	11M3	Norm	Cuteness	2
DR19021992	CutenessFirst	11M7	RightUpper	Cuteness	6
DR19021992	CutenessFirst	13F7	Norm	Cuteness	3
DR19021992	CutenessFirst	13M1	LeftUpper	Cuteness	4
DR19021992	CutenessFirst	13M2	RightLower	Cuteness	4
DR19021992	CutenessFirst	13M3	Norm	Cuteness	3
DR19021992	CutenessFirst	13M4	LeftLower	Cuteness	5
DR19021992	CutenessFirst	3F1	Norm	Cuteness	6
DR19021992	CutenessFirst	3F2	LeftUpper	Cuteness	5
DR19021992	CutenessFirst	3F3	RightUpper	Cuteness	4
DR19021992	CutenessFirst	3F4	Norm	Cuteness	4
DR19021992	CutenessFirst	3M1	LeftUpper	Cuteness	3
DR19021992	CutenessFirst	3M2	RightLower	Cuteness	3
DR19021992	CutenessFirst	3M3	Norm	Cuteness	4
DR19021992	CutenessFirst	3M4	LeftLower	Cuteness	6
DR19021992	CutenessFirst	3M5	RightLower	Cuteness	2
DR19021992	CutenessFirst	5F4	Norm	Cuteness	3
DR19021992	CutenessFirst	5F7	LeftUpper	Cuteness	6
DR19021992	CutenessFirst	5M1	RightUpper	Cuteness	4
DR19021992	CutenessFirst	5M4	Norm	Cuteness	6
DR19021992	CutenessFirst	5M4	LeftUpper	Cuteness	6
DR19021992	CutenessFirst	5M6	Norm	Cuteness	5
DR19021992	CutenessFirst	7F1	LeftLower	Cuteness	5
DR19021992	CutenessFirst	7F3	RightLower	Cuteness	6
DR19021992	CutenessFirst	7F4	Norm	Cuteness	4
DR19021992	CutenessFirst	7F5	LeftLower	Cuteness	5
DR19021992	CutenessFirst	7F6	RightUpper	Cuteness	5
DR19021992	CutenessFirst	7M1	Norm	Cuteness	4
DR19021992	CutenessFirst	7M2	LeftUpper	Cuteness	5
DR19021992	CutenessFirst	7M3	RightUpper	Cuteness	5
DR19021992	CutenessFirst	7M4	Norm	Cuteness	7
DR19021992	CutenessFirst	7M5	LeftLower	Cuteness	5
DR19021992	CutenessFirst	9F2	RightLower	Cuteness	5
DR19021992	CutenessFirst	9F3	Norm	Cuteness	6
DR19021992	CutenessFirst	9F4	LeftLower	Cuteness	5
DR19021992	CutenessFirst	9F5	RightLower	Cuteness	2
DR19021992	CutenessFirst	9M1	Norm	Cuteness	2
DR19021992	CutenessFirst	9M3	LeftUpper	Cuteness	5
DR19021992	CutenessFirst	9M4	RightUpper	Cuteness	3
DR19021992	CutenessFirst	9M7	Norm	Cuteness	2
DR19021992	CutenessFirst	9M8	LeftUpper	Cuteness	4
ED23071988	CutenessFirst	11F2	LeftLower	Attractiveness	6
ED23071988	CutenessFirst	11F3	RightLower	Attractiveness	6
ED23071988	CutenessFirst	11F4	Norm	Attractiveness	7
ED23071988	CutenessFirst	11F6	LeftLower	Attractiveness	6
ED23071988	CutenessFirst	11M2	RightLower	Attractiveness	5
ED23071988	CutenessFirst	11M3	Norm	Attractiveness	4
ED23071988	CutenessFirst	11M6	LeftUpper	Attractiveness	4
ED23071988	CutenessFirst	11M7	RightUpper	Attractiveness	6
ED23071988	CutenessFirst	13F7	Norm	Attractiveness	4
ED23071988	CutenessFirst	13M1	LeftUpper	Attractiveness	5
ED23071988	CutenessFirst	13M2	RightLower	Attractiveness	4
ED23071988	CutenessFirst	13M3	Norm	Attractiveness	4
ED23071988	CutenessFirst	13M4	LeftLower	Attractiveness	6
ED23071988	CutenessFirst	3F1	Norm	Attractiveness	5
ED23071988	CutenessFirst	3F2	LeftUpper	Attractiveness	5
ED23071988	CutenessFirst	3F3	RightUpper	Attractiveness	4
ED23071988	CutenessFirst	3F4	Norm	Attractiveness	5
ED23071988	CutenessFirst	3M1	LeftUpper	Attractiveness	4
ED23071988	CutenessFirst	3M2	RightLower	Attractiveness	6
ED23071988	CutenessFirst	3M3	Norm	Attractiveness	5
ED23071988	CutenessFirst	3M4	LeftLower	Attractiveness	6
ED23071988	CutenessFirst	3M5	RightLower	Attractiveness	5
ED23071988	CutenessFirst	5F4	Norm	Attractiveness	4
ED23071988	CutenessFirst	5F7	LeftUpper	Attractiveness	5
ED23071988	CutenessFirst	5M1	RightUpper	Attractiveness	4
ED23071988	CutenessFirst	5M3	Norm	Attractiveness	4
ED23071988	CutenessFirst	5M4	LeftUpper	Attractiveness	3
ED23071988	CutenessFirst	5M6	Norm	Attractiveness	6
ED23071988	CutenessFirst	7F1	LeftLower	Attractiveness	5
ED23071988	CutenessFirst	7F3	RightLower	Attractiveness	4
ED23071988	CutenessFirst	7F4	Norm	Attractiveness	6
ED23071988	CutenessFirst	7F5	LeftLower	Attractiveness	6
ED23071988	CutenessFirst	7F6	RightUpper	Attractiveness	4
ED23071988	CutenessFirst	7M1	Norm	Attractiveness	5
ED23071988	CutenessFirst	7M2	LeftUpper	Attractiveness	4
ED23071988	CutenessFirst	7M3	RightUpper	Attractiveness	6
ED23071988	CutenessFirst	7M4	Norm	Attractiveness	4
ED23071988	CutenessFirst	7M5	LeftLower	Attractiveness	4
ED23071988	CutenessFirst	9F2	RightLower	Attractiveness	7
ED23071988	CutenessFirst	9F3	Norm	Attractiveness	4
ED23071988	CutenessFirst	9F4	LeftLower	Attractiveness	6
ED23071988	CutenessFirst	9F5	RightLower	Attractiveness	7
ED23071988	CutenessFirst	9M1	Norm	Attractiveness	3
ED23071988	CutenessFirst	9M3	LeftUpper	Attractiveness	4
ED23071988	CutenessFirst	9M4	RightUpper	Attractiveness	5
ED23071988	CutenessFirst	9M7	Norm	Attractiveness	5
ED23071988	CutenessFirst	9M8	LeftUpper	Attractiveness	6
ED23071988	CutenessFirst	11F2	LeftLower	Cuteness	6
ED23071988	CutenessFirst	11F3	RightLower	Cuteness	6
ED23071988	CutenessFirst	11F4	Norm	Cuteness	6
ED23071988	CutenessFirst	11F6	LeftLower	Cuteness	4
ED23071988	CutenessFirst	11M2	RightLower	Cuteness	6
ED23071988	CutenessFirst	11M3	Norm	Cuteness	4
ED23071988	CutenessFirst	11M7	RightUpper	Cuteness	4
ED23071988	CutenessFirst	13F7	Norm	Cuteness	4
ED23071988	CutenessFirst	13M1	LeftUpper	Cuteness	4
ED23071988	CutenessFirst	13M2	RightLower	Cuteness	3
ED23071988	CutenessFirst	13M3	Norm	Cuteness	4
ED23071988	CutenessFirst	13M4	LeftLower	Cuteness	6
ED23071988	CutenessFirst	3F1	Norm	Cuteness	5
ED23071988	CutenessFirst	3F2	LeftUpper	Cuteness	5
ED23071988	CutenessFirst	3F3	RightUpper	Cuteness	4
ED23071988	CutenessFirst	3F4	Norm	Cuteness	5
ED23071988	CutenessFirst	3M1	LeftUpper	Cuteness	5
ED23071988	CutenessFirst	3M2	RightLower	Cuteness	5
ED23071988	CutenessFirst	3M3	Norm	Cuteness	5
ED23071988	CutenessFirst	3M4	LeftLower	Cuteness	6
ED23071988	CutenessFirst	3M5	RightLower	Cuteness	4
ED23071988	CutenessFirst	5F4	Norm	Cuteness	3
ED23071988	CutenessFirst	5F7	LeftUpper	Cuteness	5
ED23071988	CutenessFirst	5M1	RightUpper	Cuteness	4
ED23071988	CutenessFirst	5M4	Norm	Cuteness	4
ED23071988	CutenessFirst	5M4	LeftUpper	Cuteness	3
ED23071988	CutenessFirst	5M6	Norm	Cuteness	7
ED23071988	CutenessFirst	7F1	LeftLower	Cuteness	5
ED23071988	CutenessFirst	7F3	RightLower	Cuteness	4
ED23071988	CutenessFirst	7F4	Norm	Cuteness	5
ED23071988	CutenessFirst	7F5	LeftLower	Cuteness	5
ED23071988	CutenessFirst	7F6	RightUpper	Cuteness	4
ED23071988	CutenessFirst	7M1	Norm	Cuteness	3
ED23071988	CutenessFirst	7M2	LeftUpper	Cuteness	4
ED23071988	CutenessFirst	7M3	RightUpper	Cuteness	4
ED23071988	CutenessFirst	7M4	Norm	Cuteness	4
ED23071988	CutenessFirst	7M5	LeftLower	Cuteness	3
ED23071988	CutenessFirst	9F2	RightLower	Cuteness	7
ED23071988	CutenessFirst	9F3	Norm	Cuteness	3
ED23071988	CutenessFirst	9F4	LeftLower	Cuteness	5
ED23071988	CutenessFirst	9F5	RightLower	Cuteness	7
ED23071988	CutenessFirst	9M1	Norm	Cuteness	3
ED23071988	CutenessFirst	9M3	LeftUpper	Cuteness	4
ED23071988	CutenessFirst	9M4	RightUpper	Cuteness	5
ED23071988	CutenessFirst	9M7	Norm	Cuteness	5
ED23071988	CutenessFirst	9M8	LeftUpper	Cuteness	5
EF24011991	AttractivenessFirst	11F2	Norm	Attractiveness	5
EF24011991	AttractivenessFirst	11F3	LeftLower	Attractiveness	3
EF24011991	AttractivenessFirst	11F4	RightLower	Attractiveness	5
EF24011991	AttractivenessFirst	11F6	Norm	Attractiveness	5
EF24011991	AttractivenessFirst	11M2	LeftLower	Attractiveness	4
EF24011991	AttractivenessFirst	11M3	RightUpper	Attractiveness	2
EF24011991	AttractivenessFirst	11M6	Norm	Attractiveness	6
EF24011991	AttractivenessFirst	11M7	LeftUpper	Attractiveness	4
EF24011991	AttractivenessFirst	13F7	RightUpper	Attractiveness	3
EF24011991	AttractivenessFirst	13M1	Norm	Attractiveness	6
EF24011991	AttractivenessFirst	13M2	LeftLower	Attractiveness	3
EF24011991	AttractivenessFirst	13M3	RightLower	Attractiveness	3
EF24011991	AttractivenessFirst	13M4	Norm	Attractiveness	4
EF24011991	AttractivenessFirst	3F1	RightUpper	Attractiveness	6
EF24011991	AttractivenessFirst	3F2	Norm	Attractiveness	6
EF24011991	AttractivenessFirst	3F3	LeftUpper	Attractiveness	1
EF24011991	AttractivenessFirst	3F4	RightUpper	Attractiveness	5
EF24011991	AttractivenessFirst	3M1	Norm	Attractiveness	4
EF24011991	AttractivenessFirst	3M2	LeftLower	Attractiveness	4
EF24011991	AttractivenessFirst	3M3	RightLower	Attractiveness	6
EF24011991	AttractivenessFirst	3M4	Norm	Attractiveness	2
EF24011991	AttractivenessFirst	3M5	LeftLower	Attractiveness	2
EF24011991	AttractivenessFirst	5F4	RightLower	Attractiveness	2
EF24011991	AttractivenessFirst	5F7	Norm	Attractiveness	5
EF24011991	AttractivenessFirst	5M1	LeftUpper	Attractiveness	3
EF24011991	AttractivenessFirst	5M3	RightUpper	Attractiveness	3
EF24011991	AttractivenessFirst	5M4	Norm	Attractiveness	4
EF24011991	AttractivenessFirst	5M6	RightLower	Attractiveness	4
EF24011991	AttractivenessFirst	7F1	Norm	Attractiveness	5
EF24011991	AttractivenessFirst	7F3	LeftLower	Attractiveness	4
EF24011991	AttractivenessFirst	7F4	RightLower	Attractiveness	5
EF24011991	AttractivenessFirst	7F5	Norm	Attractiveness	6
EF24011991	AttractivenessFirst	7F6	LeftUpper	Attractiveness	4
EF24011991	AttractivenessFirst	7M1	RightUpper	Attractiveness	4
EF24011991	AttractivenessFirst	7M2	Norm	Attractiveness	3
EF24011991	AttractivenessFirst	7M3	LeftUpper	Attractiveness	3
EF24011991	AttractivenessFirst	7M4	RightUpper	Attractiveness	3
EF24011991	AttractivenessFirst	7M5	Norm	Attractiveness	5
EF24011991	AttractivenessFirst	9F2	LeftLower	Attractiveness	3
EF24011991	AttractivenessFirst	9F3	RightLower	Attractiveness	6
EF24011991	AttractivenessFirst	9F4	Norm	Attractiveness	6
EF24011991	AttractivenessFirst	9F4	LeftLower	Attractiveness	6
EF24011991	AttractivenessFirst	9M1	RightUpper	Attractiveness	2
EF24011991	AttractivenessFirst	9M3	Norm	Attractiveness	3
EF24011991	AttractivenessFirst	9M4	LeftUpper	Attractiveness	4
EF24011991	AttractivenessFirst	9M7	RightUpper	Attractiveness	4
EF24011991	AttractivenessFirst	9M8	Norm	Attractiveness	5
EF24011991	AttractivenessFirst	11F2	Norm	Cuteness	6
EF24011991	AttractivenessFirst	11F3	LeftLower	Cuteness	5
EF24011991	AttractivenessFirst	11F4	RightLower	Cuteness	2
EF24011991	AttractivenessFirst	11F6	Norm	Cuteness	3
EF24011991	AttractivenessFirst	11M2	LeftLower	Cuteness	3
EF24011991	AttractivenessFirst	11M3	RightUpper	Cuteness	2
EF24011991	AttractivenessFirst	11M3	LeftLower	Cuteness	5
EF24011991	AttractivenessFirst	11M6	Norm	Cuteness	4
EF24011991	AttractivenessFirst	11M7	LeftUpper	Cuteness	6
EF24011991	AttractivenessFirst	13F7	RightUpper	Cuteness	3
EF24011991	AttractivenessFirst	13M1	Norm	Cuteness	5
EF24011991	AttractivenessFirst	13M2	LeftLower	Cuteness	2
EF24011991	AttractivenessFirst	13M3	RightLower	Cuteness	1
EF24011991	AttractivenessFirst	13M4	Norm	Cuteness	3
EF24011991	AttractivenessFirst	3F1	RightUpper	Cuteness	6
EF24011991	AttractivenessFirst	3F2	Norm	Cuteness	7
EF24011991	AttractivenessFirst	3F3	LeftUpper	Cuteness	5
EF24011991	AttractivenessFirst	3F4	RightUpper	Cuteness	1
EF24011991	AttractivenessFirst	3M1	Norm	Cuteness	5
EF24011991	AttractivenessFirst	3M2	LeftLower	Cuteness	4
EF24011991	AttractivenessFirst	3M3	RightLower	Cuteness	7
EF24011991	AttractivenessFirst	3M4	Norm	Cuteness	5
EF24011991	AttractivenessFirst	3M5	LeftLower	Cuteness	1
EF24011991	AttractivenessFirst	5F4	RightLower	Cuteness	1
EF24011991	AttractivenessFirst	5F7	Norm	Cuteness	6
EF24011991	AttractivenessFirst	5M1	LeftUpper	Cuteness	5
EF24011991	AttractivenessFirst	5M3	RightUpper	Cuteness	6
EF24011991	AttractivenessFirst	5M6	RightLower	Cuteness	6
EF24011991	AttractivenessFirst	7F1	Norm	Cuteness	5
EF24011991	AttractivenessFirst	7F3	LeftLower	Cuteness	5
EF24011991	AttractivenessFirst	7F4	RightLower	Cuteness	5
EF24011991	AttractivenessFirst	7F5	Norm	Cuteness	6
EF24011991	AttractivenessFirst	7F6	LeftUpper	Cuteness	4
EF24011991	AttractivenessFirst	7M1	RightUpper	Cuteness	5
EF24011991	AttractivenessFirst	7M2	Norm	Cuteness	4
EF24011991	AttractivenessFirst	7M3	LeftUpper	Cuteness	7
EF24011991	AttractivenessFirst	7M4	RightUpper	Cuteness	5
EF24011991	AttractivenessFirst	7M5	Norm	Cuteness	5
EF24011991	AttractivenessFirst	9F2	LeftLower	Cuteness	5
EF24011991	AttractivenessFirst	9F3	RightLower	Cuteness	7
EF24011991	AttractivenessFirst	9F4	Norm	Cuteness	7
EF24011991	AttractivenessFirst	9M1	RightUpper	Cuteness	1
EF24011991	AttractivenessFirst	9M3	Norm	Cuteness	3
EF24011991	AttractivenessFirst	9M4	LeftUpper	Cuteness	2
EF24011991	AttractivenessFirst	9M7	RightUpper	Cuteness	5
EF24011991	AttractivenessFirst	9M8	Norm	Cuteness	3
el111282	AttractivenessFirst	11F2	RightLower	Attractiveness	3
el111282	AttractivenessFirst	11F3	Norm	Attractiveness	4
el111282	AttractivenessFirst	11F4	LeftLower	Attractiveness	5
el111282	AttractivenessFirst	11F6	RightLower	Attractiveness	3
el111282	AttractivenessFirst	11M2	Norm	Attractiveness	4
el111282	AttractivenessFirst	11M3	LeftUpper	Attractiveness	3
el111282	AttractivenessFirst	11M6	RightUpper	Attractiveness	5
el111282	AttractivenessFirst	11M7	Norm	Attractiveness	4
el111282	AttractivenessFirst	13F7	LeftUpper	Attractiveness	3
el111282	AttractivenessFirst	13M1	RightUpper	Attractiveness	3
el111282	AttractivenessFirst	13M2	Norm	Attractiveness	3
el111282	AttractivenessFirst	13M3	LeftLower	Attractiveness	2
el111282	AttractivenessFirst	13M4	RightLower	Attractiveness	4
el111282	AttractivenessFirst	3F1	LeftUpper	Attractiveness	4
el111282	AttractivenessFirst	3F2	RightUpper	Attractiveness	4
el111282	AttractivenessFirst	3F3	Norm	Attractiveness	5
el111282	AttractivenessFirst	3F4	LeftUpper	Attractiveness	3
el111282	AttractivenessFirst	3M1	RightUpper	Attractiveness	5
el111282	AttractivenessFirst	3M2	Norm	Attractiveness	3
el111282	AttractivenessFirst	3M3	LeftLower	Attractiveness	5
el111282	AttractivenessFirst	3M4	RightLower	Attractiveness	4
el111282	AttractivenessFirst	3M5	Norm	Attractiveness	3
el111282	AttractivenessFirst	5F4	LeftLower	Attractiveness	3
el111282	AttractivenessFirst	5F7	RightUpper	Attractiveness	3
el111282	AttractivenessFirst	5M1	Norm	Attractiveness	5
el111282	AttractivenessFirst	5M3	LeftUpper	Attractiveness	5
el111282	AttractivenessFirst	5M4	RightUpper	Attractiveness	2
el111282	AttractivenessFirst	5M6	LeftLower	Attractiveness	5
el111282	AttractivenessFirst	7F1	RightLower	Attractiveness	4
el111282	AttractivenessFirst	7F3	Norm	Attractiveness	2
el111282	AttractivenessFirst	7F4	LeftLower	Attractiveness	5
el111282	AttractivenessFirst	7F5	RightLower	Attractiveness	6
el111282	AttractivenessFirst	7F6	Norm	Attractiveness	3
el111282	AttractivenessFirst	7M1	LeftUpper	Attractiveness	4
el111282	AttractivenessFirst	7M2	RightUpper	Attractiveness	3
el111282	AttractivenessFirst	7M3	Norm	Attractiveness	5
el111282	AttractivenessFirst	7M4	LeftUpper	Attractiveness	4
el111282	AttractivenessFirst	7M5	RightLower	Attractiveness	4
el111282	AttractivenessFirst	9F2	Norm	Attractiveness	5
el111282	AttractivenessFirst	9F3	LeftLower	Attractiveness	5
el111282	AttractivenessFirst	9F4	RightLower	Attractiveness	6
el111282	AttractivenessFirst	9F5	Norm	Attractiveness	4
el111282	AttractivenessFirst	9M1	LeftUpper	Attractiveness	3
el111282	AttractivenessFirst	9M3	RightUpper	Attractiveness	4
el111282	AttractivenessFirst	9M4	Norm	Attractiveness	3
el111282	AttractivenessFirst	9M7	LeftUpper	Attractiveness	4
el111282	AttractivenessFirst	9M8	RightUpper	Attractiveness	3
el111282	AttractivenessFirst	11F2	RightLower	Cuteness	4
el111282	AttractivenessFirst	11F3	Norm	Cuteness	4
el111282	AttractivenessFirst	11F4	LeftLower	Cuteness	5
el111282	AttractivenessFirst	11F6	RightLower	Cuteness	4
el111282	AttractivenessFirst	11M2	Norm	Cuteness	2
el111282	AttractivenessFirst	11M6	LeftUpper	Cuteness	4
el111282	AttractivenessFirst	11M6	RightUpper	Cuteness	6
el111282	AttractivenessFirst	11M7	Norm	Cuteness	4
el111282	AttractivenessFirst	13F7	LeftUpper	Cuteness	4
el111282	AttractivenessFirst	13M1	RightUpper	Cuteness	4
el111282	AttractivenessFirst	13M2	Norm	Cuteness	4
el111282	AttractivenessFirst	13M3	LeftLower	Cuteness	3
el111282	AttractivenessFirst	13M4	RightLower	Cuteness	5
el111282	AttractivenessFirst	3F1	LeftUpper	Cuteness	5
el111282	AttractivenessFirst	3F2	RightUpper	Cuteness	5
el111282	AttractivenessFirst	3F3	Norm	Cuteness	4
el111282	AttractivenessFirst	3F4	LeftUpper	Cuteness	4
el111282	AttractivenessFirst	3M1	RightUpper	Cuteness	4
el111282	AttractivenessFirst	3M2	Norm	Cuteness	3
el111282	AttractivenessFirst	3M3	LeftLower	Cuteness	5
el111282	AttractivenessFirst	3M4	RightLower	Cuteness	5
el111282	AttractivenessFirst	3M5	Norm	Cuteness	5
el111282	AttractivenessFirst	5F4	LeftLower	Cuteness	4
el111282	AttractivenessFirst	5F7	RightUpper	Cuteness	6
el111282	AttractivenessFirst	5M1	Norm	Cuteness	4
el111282	AttractivenessFirst	5M3	Norm	Cuteness	6
el111282	AttractivenessFirst	5M3	LeftUpper	Cuteness	7
el111282	AttractivenessFirst	5M4	RightUpper	Cuteness	4
el111282	AttractivenessFirst	5M6	LeftLower	Cuteness	5
el111282	AttractivenessFirst	7F1	RightLower	Cuteness	5
el111282	AttractivenessFirst	7F3	Norm	Cuteness	3
el111282	AttractivenessFirst	7F4	LeftLower	Cuteness	4
el111282	AttractivenessFirst	7F5	RightLower	Cuteness	6
el111282	AttractivenessFirst	7F6	Norm	Cuteness	4
el111282	AttractivenessFirst	7M1	LeftUpper	Cuteness	4
el111282	AttractivenessFirst	7M2	RightUpper	Cuteness	4
el111282	AttractivenessFirst	7M3	Norm	Cuteness	5
el111282	AttractivenessFirst	7M4	LeftUpper	Cuteness	4
el111282	AttractivenessFirst	7M5	RightLower	Cuteness	4
el111282	AttractivenessFirst	9F2	Norm	Cuteness	3
el111282	AttractivenessFirst	9F3	LeftLower	Cuteness	5
el111282	AttractivenessFirst	9F4	RightLower	Cuteness	6
el111282	AttractivenessFirst	9F5	Norm	Cuteness	4
el111282	AttractivenessFirst	9M1	LeftUpper	Cuteness	3
el111282	AttractivenessFirst	9M3	RightUpper	Cuteness	4
el111282	AttractivenessFirst	9M4	Norm	Cuteness	4
el111282	AttractivenessFirst	9M7	LeftUpper	Cuteness	5
el111282	AttractivenessFirst	9M8	RightUpper	Cuteness	4
FP16051993	AttractivenessFirst	11F2	LeftLower	Attractiveness	1
FP16051993	AttractivenessFirst	11F3	RightLower	Attractiveness	1
FP16051993	AttractivenessFirst	11F4	Norm	Attractiveness	4
FP16051993	AttractivenessFirst	11F6	LeftLower	Attractiveness	1
FP16051993	AttractivenessFirst	11M2	RightLower	Attractiveness	1
FP16051993	AttractivenessFirst	11M3	Norm	Attractiveness	5
FP16051993	AttractivenessFirst	11M6	LeftUpper	Attractiveness	3
FP16051993	AttractivenessFirst	11M7	RightUpper	Attractiveness	2
FP16051993	AttractivenessFirst	13F7	Norm	Attractiveness	2
FP16051993	AttractivenessFirst	13M1	LeftUpper	Attractiveness	2
FP16051993	AttractivenessFirst	13M2	RightLower	Attractiveness	1
FP16051993	AttractivenessFirst	13M3	Norm	Attractiveness	2
FP16051993	AttractivenessFirst	13M4	LeftLower	Attractiveness	2
FP16051993	AttractivenessFirst	3F1	Norm	Attractiveness	3
FP16051993	AttractivenessFirst	3F2	LeftUpper	Attractiveness	1
FP16051993	AttractivenessFirst	3F3	RightUpper	Attractiveness	3
FP16051993	AttractivenessFirst	3F4	Norm	Attractiveness	2
FP16051993	AttractivenessFirst	3M1	LeftUpper	Attractiveness	1
FP16051993	AttractivenessFirst	3M2	RightLower	Attractiveness	1
FP16051993	AttractivenessFirst	3M3	Norm	Attractiveness	3
FP16051993	AttractivenessFirst	3M4	LeftLower	Attractiveness	1
FP16051993	AttractivenessFirst	3M5	RightLower	Attractiveness	1
FP16051993	AttractivenessFirst	5F4	Norm	Attractiveness	1
FP16051993	AttractivenessFirst	5F7	LeftUpper	Attractiveness	4
FP16051993	AttractivenessFirst	5M1	RightUpper	Attractiveness	1
FP16051993	AttractivenessFirst	5M3	Norm	Attractiveness	5
FP16051993	AttractivenessFirst	5M4	LeftUpper	Attractiveness	1
FP16051993	AttractivenessFirst	5M6	Norm	Attractiveness	5
FP16051993	AttractivenessFirst	7F1	LeftLower	Attractiveness	2
FP16051993	AttractivenessFirst	7F3	RightLower	Attractiveness	1
FP16051993	AttractivenessFirst	7F4	Norm	Attractiveness	5
FP16051993	AttractivenessFirst	7F5	LeftLower	Attractiveness	4
FP16051993	AttractivenessFirst	7F6	RightUpper	Attractiveness	2
FP16051993	AttractivenessFirst	7M1	Norm	Attractiveness	6
FP16051993	AttractivenessFirst	7M2	LeftUpper	Attractiveness	1
FP16051993	AttractivenessFirst	7M3	RightUpper	Attractiveness	1
FP16051993	AttractivenessFirst	7M4	Norm	Attractiveness	6
FP16051993	AttractivenessFirst	7M5	LeftLower	Attractiveness	2
FP16051993	AttractivenessFirst	9F2	RightLower	Attractiveness	2
FP16051993	AttractivenessFirst	9F3	Norm	Attractiveness	4
FP16051993	AttractivenessFirst	9F4	LeftLower	Attractiveness	1
FP16051993	AttractivenessFirst	9F5	RightLower	Attractiveness	2
FP16051993	AttractivenessFirst	9M1	Norm	Attractiveness	1
FP16051993	AttractivenessFirst	9M3	LeftUpper	Attractiveness	2
FP16051993	AttractivenessFirst	9M4	RightUpper	Attractiveness	2
FP16051993	AttractivenessFirst	9M7	Norm	Attractiveness	2
FP16051993	AttractivenessFirst	9M8	LeftUpper	Attractiveness	1
FP16051993	AttractivenessFirst	11F2	LeftLower	Cuteness	2
FP16051993	AttractivenessFirst	11F3	RightLower	Cuteness	3
FP16051993	AttractivenessFirst	11F4	Norm	Cuteness	7
FP16051993	AttractivenessFirst	11F6	LeftLower	Cuteness	3
FP16051993	AttractivenessFirst	11M2	RightLower	Cuteness	4
FP16051993	AttractivenessFirst	11M3	Norm	Cuteness	6
FP16051993	AttractivenessFirst	11M7	RightUpper	Cuteness	4
FP16051993	AttractivenessFirst	13F7	Norm	Cuteness	1
FP16051993	AttractivenessFirst	13M1	LeftUpper	Cuteness	5
FP16051993	AttractivenessFirst	13M2	RightLower	Cuteness	2
FP16051993	AttractivenessFirst	13M3	Norm	Cuteness	4
FP16051993	AttractivenessFirst	13M4	LeftLower	Cuteness	3
FP16051993	AttractivenessFirst	3F1	Norm	Cuteness	2
FP16051993	AttractivenessFirst	3F2	LeftUpper	Cuteness	2
FP16051993	AttractivenessFirst	3F3	RightUpper	Cuteness	2
FP16051993	AttractivenessFirst	3F4	Norm	Cuteness	3
FP16051993	AttractivenessFirst	3M1	LeftUpper	Cuteness	3
FP16051993	AttractivenessFirst	3M2	RightLower	Cuteness	2
FP16051993	AttractivenessFirst	3M3	Norm	Cuteness	4
FP16051993	AttractivenessFirst	3M4	LeftLower	Cuteness	1
FP16051993	AttractivenessFirst	3M5	RightLower	Cuteness	1
FP16051993	AttractivenessFirst	5F4	Norm	Cuteness	3
FP16051993	AttractivenessFirst	5F7	LeftUpper	Cuteness	5
FP16051993	AttractivenessFirst	5M1	RightUpper	Cuteness	2
FP16051993	AttractivenessFirst	5M4	Norm	Cuteness	7
FP16051993	AttractivenessFirst	5M4	LeftUpper	Cuteness	1
FP16051993	AttractivenessFirst	5M6	Norm	Cuteness	6
FP16051993	AttractivenessFirst	7F1	LeftLower	Cuteness	4
FP16051993	AttractivenessFirst	7F3	RightLower	Cuteness	4
FP16051993	AttractivenessFirst	7F4	Norm	Cuteness	6
FP16051993	AttractivenessFirst	7F5	LeftLower	Cuteness	5
FP16051993	AttractivenessFirst	7F6	RightUpper	Cuteness	2
FP16051993	AttractivenessFirst	7M1	Norm	Cuteness	3
FP16051993	AttractivenessFirst	7M2	LeftUpper	Cuteness	6
FP16051993	AttractivenessFirst	7M3	RightUpper	Cuteness	4
FP16051993	AttractivenessFirst	7M4	Norm	Cuteness	5
FP16051993	AttractivenessFirst	7M5	LeftLower	Cuteness	4
FP16051993	AttractivenessFirst	9F2	RightLower	Cuteness	4
FP16051993	AttractivenessFirst	9F3	Norm	Cuteness	6
FP16051993	AttractivenessFirst	9F4	LeftLower	Cuteness	4
FP16051993	AttractivenessFirst	9F5	RightLower	Cuteness	4
FP16051993	AttractivenessFirst	9M1	Norm	Cuteness	1
FP16051993	AttractivenessFirst	9M3	LeftUpper	Cuteness	3
FP16051993	AttractivenessFirst	9M4	RightUpper	Cuteness	3
FP16051993	AttractivenessFirst	9M7	Norm	Cuteness	4
FP16051993	AttractivenessFirst	9M8	LeftUpper	Cuteness	3
HC19041983	AttractivenessFirst	11F2	LeftLower	Attractiveness	5
HC19041983	AttractivenessFirst	11F3	RightLower	Attractiveness	2
HC19041983	AttractivenessFirst	11F4	Norm	Attractiveness	2
HC19041983	AttractivenessFirst	11F6	LeftLower	Attractiveness	3
HC19041983	AttractivenessFirst	11M2	RightLower	Attractiveness	2
HC19041983	AttractivenessFirst	11M3	Norm	Attractiveness	3
HC19041983	AttractivenessFirst	11M6	LeftUpper	Attractiveness	3
HC19041983	AttractivenessFirst	11M7	RightUpper	Attractiveness	4
HC19041983	AttractivenessFirst	13F7	Norm	Attractiveness	2
HC19041983	AttractivenessFirst	13M1	LeftUpper	Attractiveness	2
HC19041983	AttractivenessFirst	13M2	RightLower	Attractiveness	2
HC19041983	AttractivenessFirst	13M3	Norm	Attractiveness	5
HC19041983	AttractivenessFirst	13M4	LeftLower	Attractiveness	2
HC19041983	AttractivenessFirst	3F1	Norm	Attractiveness	5
HC19041983	AttractivenessFirst	3F2	LeftUpper	Attractiveness	2
HC19041983	AttractivenessFirst	3F3	RightUpper	Attractiveness	2
HC19041983	AttractivenessFirst	3F4	Norm	Attractiveness	4
HC19041983	AttractivenessFirst	3M1	LeftUpper	Attractiveness	3
HC19041983	AttractivenessFirst	3M2	RightLower	Attractiveness	2
HC19041983	AttractivenessFirst	3M3	Norm	Attractiveness	3
HC19041983	AttractivenessFirst	3M4	LeftLower	Attractiveness	2
HC19041983	AttractivenessFirst	3M5	RightLower	Attractiveness	2
HC19041983	AttractivenessFirst	5F4	Norm	Attractiveness	4
HC19041983	AttractivenessFirst	5F7	LeftUpper	Attractiveness	2
HC19041983	AttractivenessFirst	5M1	RightUpper	Attractiveness	2
HC19041983	AttractivenessFirst	5M3	Norm	Attractiveness	4
HC19041983	AttractivenessFirst	5M4	LeftUpper	Attractiveness	2
HC19041983	AttractivenessFirst	5M6	Norm	Attractiveness	3
HC19041983	AttractivenessFirst	7F1	LeftLower	Attractiveness	2
HC19041983	AttractivenessFirst	7F3	RightLower	Attractiveness	2
HC19041983	AttractivenessFirst	7F4	Norm	Attractiveness	5
HC19041983	AttractivenessFirst	7F5	LeftLower	Attractiveness	2
HC19041983	AttractivenessFirst	7F6	RightUpper	Attractiveness	2
HC19041983	AttractivenessFirst	7M1	Norm	Attractiveness	3
HC19041983	AttractivenessFirst	7M2	LeftUpper	Attractiveness	2
HC19041983	AttractivenessFirst	7M3	RightUpper	Attractiveness	2
HC19041983	AttractivenessFirst	7M4	Norm	Attractiveness	5
HC19041983	AttractivenessFirst	7M5	LeftLower	Attractiveness	2
HC19041983	AttractivenessFirst	9F2	RightLower	Attractiveness	2
HC19041983	AttractivenessFirst	9F3	Norm	Attractiveness	3
HC19041983	AttractivenessFirst	9F4	LeftLower	Attractiveness	4
HC19041983	AttractivenessFirst	9F5	RightLower	Attractiveness	1
HC19041983	AttractivenessFirst	9M1	Norm	Attractiveness	2
HC19041983	AttractivenessFirst	9M3	LeftUpper	Attractiveness	2
HC19041983	AttractivenessFirst	9M4	RightUpper	Attractiveness	2
HC19041983	AttractivenessFirst	9M7	Norm	Attractiveness	2
HC19041983	AttractivenessFirst	9M8	LeftUpper	Attractiveness	2
HC19041983	AttractivenessFirst	11F2	LeftLower	Cuteness	6
HC19041983	AttractivenessFirst	11F3	RightLower	Cuteness	2
HC19041983	AttractivenessFirst	11F4	Norm	Cuteness	2
HC19041983	AttractivenessFirst	11F6	LeftLower	Cuteness	5
HC19041983	AttractivenessFirst	11M2	RightLower	Cuteness	2
HC19041983	AttractivenessFirst	11M3	Norm	Cuteness	2
HC19041983	AttractivenessFirst	11M7	RightUpper	Cuteness	4
HC19041983	AttractivenessFirst	13F7	Norm	Cuteness	2
HC19041983	AttractivenessFirst	13M1	LeftUpper	Cuteness	2
HC19041983	AttractivenessFirst	13M2	RightLower	Cuteness	2
HC19041983	AttractivenessFirst	13M3	Norm	Cuteness	6
HC19041983	AttractivenessFirst	13M4	LeftLower	Cuteness	2
HC19041983	AttractivenessFirst	3F1	Norm	Cuteness	2
HC19041983	AttractivenessFirst	3F2	LeftUpper	Cuteness	2
HC19041983	AttractivenessFirst	3F3	RightUpper	Cuteness	2
HC19041983	AttractivenessFirst	3F4	Norm	Cuteness	3
HC19041983	AttractivenessFirst	3M1	LeftUpper	Cuteness	3
HC19041983	AttractivenessFirst	3M2	RightLower	Cuteness	2
HC19041983	AttractivenessFirst	3M3	Norm	Cuteness	6
HC19041983	AttractivenessFirst	3M4	LeftLower	Cuteness	3
HC19041983	AttractivenessFirst	3M5	RightLower	Cuteness	2
HC19041983	AttractivenessFirst	5F4	Norm	Cuteness	4
HC19041983	AttractivenessFirst	5F7	LeftUpper	Cuteness	2
HC19041983	AttractivenessFirst	5M1	RightUpper	Cuteness	2
HC19041983	AttractivenessFirst	5M4	Norm	Cuteness	4
HC19041983	AttractivenessFirst	5M4	LeftUpper	Cuteness	2
HC19041983	AttractivenessFirst	5M6	Norm	Cuteness	3
HC19041983	AttractivenessFirst	7F1	LeftLower	Cuteness	3
HC19041983	AttractivenessFirst	7F3	RightLower	Cuteness	2
HC19041983	AttractivenessFirst	7F4	Norm	Cuteness	3
HC19041983	AttractivenessFirst	7F5	LeftLower	Cuteness	3
HC19041983	AttractivenessFirst	7F6	RightUpper	Cuteness	2
HC19041983	AttractivenessFirst	7M1	Norm	Cuteness	5
HC19041983	AttractivenessFirst	7M2	LeftUpper	Cuteness	2
HC19041983	AttractivenessFirst	7M3	RightUpper	Cuteness	2
HC19041983	AttractivenessFirst	7M4	Norm	Cuteness	4
HC19041983	AttractivenessFirst	7M5	LeftLower	Cuteness	2
HC19041983	AttractivenessFirst	9F2	RightLower	Cuteness	3
HC19041983	AttractivenessFirst	9F3	Norm	Cuteness	2
HC19041983	AttractivenessFirst	9F4	LeftLower	Cuteness	4
HC19041983	AttractivenessFirst	9F5	RightLower	Cuteness	2
HC19041983	AttractivenessFirst	9M1	Norm	Cuteness	2
HC19041983	AttractivenessFirst	9M3	LeftUpper	Cuteness	2
HC19041983	AttractivenessFirst	9M4	RightUpper	Cuteness	2
HC19041983	AttractivenessFirst	9M7	Norm	Cuteness	2
HC19041983	AttractivenessFirst	9M8	LeftUpper	Cuteness	2
HHL28121993	CutenessFirst	11F2	LeftLower	Attractiveness	3
HHL28121993	CutenessFirst	11F3	RightLower	Attractiveness	1
HHL28121993	CutenessFirst	11F4	Norm	Attractiveness	1
HHL28121993	CutenessFirst	11F6	LeftLower	Attractiveness	1
HHL28121993	CutenessFirst	11M2	RightLower	Attractiveness	3
HHL28121993	CutenessFirst	11M3	Norm	Attractiveness	3
HHL28121993	CutenessFirst	11M6	LeftUpper	Attractiveness	2
HHL28121993	CutenessFirst	11M7	RightUpper	Attractiveness	6
HHL28121993	CutenessFirst	13F7	Norm	Attractiveness	1
HHL28121993	CutenessFirst	13M1	LeftUpper	Attractiveness	1
HHL28121993	CutenessFirst	13M2	RightLower	Attractiveness	1
HHL28121993	CutenessFirst	13M3	Norm	Attractiveness	2
HHL28121993	CutenessFirst	13M4	LeftLower	Attractiveness	5
HHL28121993	CutenessFirst	3F1	Norm	Attractiveness	1
HHL28121993	CutenessFirst	3F2	LeftUpper	Attractiveness	3
HHL28121993	CutenessFirst	3F3	RightUpper	Attractiveness	4
HHL28121993	CutenessFirst	3F4	Norm	Attractiveness	1
HHL28121993	CutenessFirst	3M1	LeftUpper	Attractiveness	3
HHL28121993	CutenessFirst	3M2	RightLower	Attractiveness	1
HHL28121993	CutenessFirst	3M3	Norm	Attractiveness	2
HHL28121993	CutenessFirst	3M4	LeftLower	Attractiveness	1
HHL28121993	CutenessFirst	3M5	RightLower	Attractiveness	2
HHL28121993	CutenessFirst	5F4	Norm	Attractiveness	1
HHL28121993	CutenessFirst	5F7	LeftUpper	Attractiveness	4
HHL28121993	CutenessFirst	5M1	RightUpper	Attractiveness	1
HHL28121993	CutenessFirst	5M3	Norm	Attractiveness	6
HHL28121993	CutenessFirst	5M4	LeftUpper	Attractiveness	5
HHL28121993	CutenessFirst	5M6	Norm	Attractiveness	3
HHL28121993	CutenessFirst	7F1	LeftLower	Attractiveness	1
HHL28121993	CutenessFirst	7F3	RightLower	Attractiveness	7
HHL28121993	CutenessFirst	7F4	Norm	Attractiveness	7
HHL28121993	CutenessFirst	7F5	LeftLower	Attractiveness	5
HHL28121993	CutenessFirst	7F6	RightUpper	Attractiveness	2
HHL28121993	CutenessFirst	7M1	Norm	Attractiveness	1
HHL28121993	CutenessFirst	7M2	LeftUpper	Attractiveness	1
HHL28121993	CutenessFirst	7M3	RightUpper	Attractiveness	2
HHL28121993	CutenessFirst	7M4	Norm	Attractiveness	3
HHL28121993	CutenessFirst	7M5	LeftLower	Attractiveness	4
HHL28121993	CutenessFirst	9F2	RightLower	Attractiveness	1
HHL28121993	CutenessFirst	9F3	Norm	Attractiveness	3
HHL28121993	CutenessFirst	9F4	LeftLower	Attractiveness	1
HHL28121993	CutenessFirst	9F5	RightLower	Attractiveness	1
HHL28121993	CutenessFirst	9M1	Norm	Attractiveness	1
HHL28121993	CutenessFirst	9M3	LeftUpper	Attractiveness	5
HHL28121993	CutenessFirst	9M4	RightUpper	Attractiveness	1
HHL28121993	CutenessFirst	9M7	Norm	Attractiveness	5
HHL28121993	CutenessFirst	9M8	LeftUpper	Attractiveness	2
HHL28121993	CutenessFirst	11F2	LeftLower	Cuteness	3
HHL28121993	CutenessFirst	11F3	RightLower	Cuteness	1
HHL28121993	CutenessFirst	11F4	Norm	Cuteness	1
HHL28121993	CutenessFirst	11F6	LeftLower	Cuteness	1
HHL28121993	CutenessFirst	11M2	RightLower	Cuteness	1
HHL28121993	CutenessFirst	11M3	Norm	Cuteness	1
HHL28121993	CutenessFirst	11M7	RightUpper	Cuteness	5
HHL28121993	CutenessFirst	13F7	Norm	Cuteness	1
HHL28121993	CutenessFirst	13M1	LeftUpper	Cuteness	1
HHL28121993	CutenessFirst	13M2	RightLower	Cuteness	1
HHL28121993	CutenessFirst	13M3	Norm	Cuteness	1
HHL28121993	CutenessFirst	13M4	LeftLower	Cuteness	3
HHL28121993	CutenessFirst	3F1	Norm	Cuteness	1
HHL28121993	CutenessFirst	3F2	LeftUpper	Cuteness	3
HHL28121993	CutenessFirst	3F3	RightUpper	Cuteness	2
HHL28121993	CutenessFirst	3F4	Norm	Cuteness	1
HHL28121993	CutenessFirst	3M1	LeftUpper	Cuteness	1
HHL28121993	CutenessFirst	3M2	RightLower	Cuteness	1
HHL28121993	CutenessFirst	3M3	Norm	Cuteness	2
HHL28121993	CutenessFirst	3M4	LeftLower	Cuteness	2
HHL28121993	CutenessFirst	3M5	RightLower	Cuteness	1
HHL28121993	CutenessFirst	5F4	Norm	Cuteness	1
HHL28121993	CutenessFirst	5F7	LeftUpper	Cuteness	1
HHL28121993	CutenessFirst	5M1	RightUpper	Cuteness	2
HHL28121993	CutenessFirst	5M4	Norm	Cuteness	5
HHL28121993	CutenessFirst	5M4	LeftUpper	Cuteness	3
HHL28121993	CutenessFirst	5M6	Norm	Cuteness	2
HHL28121993	CutenessFirst	7F1	LeftLower	Cuteness	1
HHL28121993	CutenessFirst	7F3	RightLower	Cuteness	5
HHL28121993	CutenessFirst	7F4	Norm	Cuteness	5
HHL28121993	CutenessFirst	7F5	LeftLower	Cuteness	3
HHL28121993	CutenessFirst	7F6	RightUpper	Cuteness	1
HHL28121993	CutenessFirst	7M1	Norm	Cuteness	1
HHL28121993	CutenessFirst	7M2	LeftUpper	Cuteness	1
HHL28121993	CutenessFirst	7M3	RightUpper	Cuteness	3
HHL28121993	CutenessFirst	7M4	Norm	Cuteness	1
HHL28121993	CutenessFirst	7M5	LeftLower	Cuteness	5
HHL28121993	CutenessFirst	9F2	RightLower	Cuteness	1
HHL28121993	CutenessFirst	9F3	Norm	Cuteness	5
HHL28121993	CutenessFirst	9F4	LeftLower	Cuteness	1
HHL28121993	CutenessFirst	9F5	RightLower	Cuteness	1
HHL28121993	CutenessFirst	9M1	Norm	Cuteness	1
HHL28121993	CutenessFirst	9M3	LeftUpper	Cuteness	2
HHL28121993	CutenessFirst	9M4	RightUpper	Cuteness	1
HHL28121993	CutenessFirst	9M7	Norm	Cuteness	3
HHL28121993	CutenessFirst	9M8	LeftUpper	Cuteness	2
hk081092	CutenessFirst	11F2	LeftLower	Attractiveness	3
hk081092	CutenessFirst	11F3	RightLower	Attractiveness	2
hk081092	CutenessFirst	11F4	Norm	Attractiveness	4
hk081092	CutenessFirst	11F6	LeftLower	Attractiveness	2
hk081092	CutenessFirst	11M2	RightLower	Attractiveness	2
hk081092	CutenessFirst	11M3	Norm	Attractiveness	3
hk081092	CutenessFirst	11M6	LeftUpper	Attractiveness	3
hk081092	CutenessFirst	11M7	RightUpper	Attractiveness	6
hk081092	CutenessFirst	13F7	Norm	Attractiveness	2
hk081092	CutenessFirst	13M1	LeftUpper	Attractiveness	2
hk081092	CutenessFirst	13M2	RightLower	Attractiveness	3
hk081092	CutenessFirst	13M3	Norm	Attractiveness	2
hk081092	CutenessFirst	13M4	LeftLower	Attractiveness	4
hk081092	CutenessFirst	3F1	Norm	Attractiveness	7
hk081092	CutenessFirst	3F2	LeftUpper	Attractiveness	7
hk081092	CutenessFirst	3F3	RightUpper	Attractiveness	5
hk081092	CutenessFirst	3F4	Norm	Attractiveness	4
hk081092	CutenessFirst	3M1	LeftUpper	Attractiveness	2
hk081092	CutenessFirst	3M2	RightLower	Attractiveness	3
hk081092	CutenessFirst	3M3	Norm	Attractiveness	3
hk081092	CutenessFirst	3M4	LeftLower	Attractiveness	3
hk081092	CutenessFirst	3M5	RightLower	Attractiveness	2
hk081092	CutenessFirst	5F4	Norm	Attractiveness	6
hk081092	CutenessFirst	5F7	LeftUpper	Attractiveness	4
hk081092	CutenessFirst	5M1	RightUpper	Attractiveness	5
hk081092	CutenessFirst	5M3	Norm	Attractiveness	6
hk081092	CutenessFirst	5M4	LeftUpper	Attractiveness	1
hk081092	CutenessFirst	5M6	Norm	Attractiveness	4
hk081092	CutenessFirst	7F1	LeftLower	Attractiveness	4
hk081092	CutenessFirst	7F3	RightLower	Attractiveness	3
hk081092	CutenessFirst	7F4	Norm	Attractiveness	5
hk081092	CutenessFirst	7F5	LeftLower	Attractiveness	4
hk081092	CutenessFirst	7F6	RightUpper	Attractiveness	3
hk081092	CutenessFirst	7M1	Norm	Attractiveness	3
hk081092	CutenessFirst	7M2	LeftUpper	Attractiveness	2
hk081092	CutenessFirst	7M3	RightUpper	Attractiveness	3
hk081092	CutenessFirst	7M4	Norm	Attractiveness	7
hk081092	CutenessFirst	7M5	LeftLower	Attractiveness	3
hk081092	CutenessFirst	9F2	RightLower	Attractiveness	4
hk081092	CutenessFirst	9F3	Norm	Attractiveness	4
hk081092	CutenessFirst	9F4	LeftLower	Attractiveness	3
hk081092	CutenessFirst	9F5	RightLower	Attractiveness	4
hk081092	CutenessFirst	9M1	Norm	Attractiveness	1
hk081092	CutenessFirst	9M3	LeftUpper	Attractiveness	3
hk081092	CutenessFirst	9M4	RightUpper	Attractiveness	2
hk081092	CutenessFirst	9M7	Norm	Attractiveness	2
hk081092	CutenessFirst	9M8	LeftUpper	Attractiveness	4
hk081092	CutenessFirst	11F2	LeftLower	Cuteness	3
hk081092	CutenessFirst	11F3	RightLower	Cuteness	2
hk081092	CutenessFirst	11F4	Norm	Cuteness	3
hk081092	CutenessFirst	11F6	LeftLower	Cuteness	2
hk081092	CutenessFirst	11M2	RightLower	Cuteness	3
hk081092	CutenessFirst	11M3	Norm	Cuteness	1
hk081092	CutenessFirst	11M7	RightUpper	Cuteness	4
hk081092	CutenessFirst	13F7	Norm	Cuteness	1
hk081092	CutenessFirst	13M1	LeftUpper	Cuteness	1
hk081092	CutenessFirst	13M2	RightLower	Cuteness	2
hk081092	CutenessFirst	13M3	Norm	Cuteness	2
hk081092	CutenessFirst	13M4	LeftLower	Cuteness	2
hk081092	CutenessFirst	3F1	Norm	Cuteness	6
hk081092	CutenessFirst	3F2	LeftUpper	Cuteness	6
hk081092	CutenessFirst	3F3	RightUpper	Cuteness	4
hk081092	CutenessFirst	3F4	Norm	Cuteness	1
hk081092	CutenessFirst	3M1	LeftUpper	Cuteness	2
hk081092	CutenessFirst	3M2	RightLower	Cuteness	2
hk081092	CutenessFirst	3M3	Norm	Cuteness	3
hk081092	CutenessFirst	3M4	LeftLower	Cuteness	4
hk081092	CutenessFirst	3M5	RightLower	Cuteness	3
hk081092	CutenessFirst	5F4	Norm	Cuteness	4
hk081092	CutenessFirst	5F7	LeftUpper	Cuteness	3
hk081092	CutenessFirst	5M1	RightUpper	Cuteness	4
hk081092	CutenessFirst	5M4	Norm	Cuteness	4
hk081092	CutenessFirst	5M4	LeftUpper	Cuteness	2
hk081092	CutenessFirst	5M6	Norm	Cuteness	3
hk081092	CutenessFirst	7F1	LeftLower	Cuteness	3
hk081092	CutenessFirst	7F3	RightLower	Cuteness	3
hk081092	CutenessFirst	7F4	Norm	Cuteness	4
hk081092	CutenessFirst	7F5	LeftLower	Cuteness	5
hk081092	CutenessFirst	7F6	RightUpper	Cuteness	2
hk081092	CutenessFirst	7M1	Norm	Cuteness	3
hk081092	CutenessFirst	7M2	LeftUpper	Cuteness	1
hk081092	CutenessFirst	7M3	RightUpper	Cuteness	3
hk081092	CutenessFirst	7M4	Norm	Cuteness	4
hk081092	CutenessFirst	7M5	LeftLower	Cuteness	4
hk081092	CutenessFirst	9F2	RightLower	Cuteness	3
hk081092	CutenessFirst	9F3	Norm	Cuteness	1
hk081092	CutenessFirst	9F4	LeftLower	Cuteness	2
hk081092	CutenessFirst	9F5	RightLower	Cuteness	1
hk081092	CutenessFirst	9M1	Norm	Cuteness	1
hk081092	CutenessFirst	9M3	LeftUpper	Cuteness	2
hk081092	CutenessFirst	9M4	RightUpper	Cuteness	2
hk081092	CutenessFirst	9M7	Norm	Cuteness	1
hk081092	CutenessFirst	9M8	LeftUpper	Cuteness	5
HP081292	AttractivenessFirst	11F2	RightLower	Attractiveness	5
HP081292	AttractivenessFirst	11F3	Norm	Attractiveness	5
HP081292	AttractivenessFirst	11F4	LeftLower	Attractiveness	3
HP081292	AttractivenessFirst	11F6	RightLower	Attractiveness	2
HP081292	AttractivenessFirst	11M2	Norm	Attractiveness	5
HP081292	AttractivenessFirst	11M3	LeftUpper	Attractiveness	2
HP081292	AttractivenessFirst	11M6	RightUpper	Attractiveness	3
HP081292	AttractivenessFirst	11M7	Norm	Attractiveness	7
HP081292	AttractivenessFirst	13F7	LeftUpper	Attractiveness	2
HP081292	AttractivenessFirst	13M1	RightUpper	Attractiveness	3
HP081292	AttractivenessFirst	13M2	Norm	Attractiveness	4
HP081292	AttractivenessFirst	13M3	LeftLower	Attractiveness	3
HP081292	AttractivenessFirst	13M4	RightLower	Attractiveness	4
HP081292	AttractivenessFirst	3F1	LeftUpper	Attractiveness	3
HP081292	AttractivenessFirst	3F2	RightUpper	Attractiveness	2
HP081292	AttractivenessFirst	3F3	Norm	Attractiveness	7
HP081292	AttractivenessFirst	3F4	LeftUpper	Attractiveness	2
HP081292	AttractivenessFirst	3M1	RightUpper	Attractiveness	2
HP081292	AttractivenessFirst	3M2	Norm	Attractiveness	4
HP081292	AttractivenessFirst	3M3	LeftLower	Attractiveness	3
HP081292	AttractivenessFirst	3M4	RightLower	Attractiveness	2
HP081292	AttractivenessFirst	3M5	Norm	Attractiveness	6
HP081292	AttractivenessFirst	5F4	LeftLower	Attractiveness	1
HP081292	AttractivenessFirst	5F7	RightUpper	Attractiveness	3
HP081292	AttractivenessFirst	5M1	Norm	Attractiveness	6
HP081292	AttractivenessFirst	5M3	LeftUpper	Attractiveness	3
HP081292	AttractivenessFirst	5M4	RightUpper	Attractiveness	2
HP081292	AttractivenessFirst	5M6	LeftLower	Attractiveness	2
HP081292	AttractivenessFirst	7F1	RightLower	Attractiveness	3
HP081292	AttractivenessFirst	7F3	Norm	Attractiveness	6
HP081292	AttractivenessFirst	7F4	LeftLower	Attractiveness	2
HP081292	AttractivenessFirst	7F5	RightLower	Attractiveness	4
HP081292	AttractivenessFirst	7F6	Norm	Attractiveness	4
HP081292	AttractivenessFirst	7M1	LeftUpper	Attractiveness	2
HP081292	AttractivenessFirst	7M2	RightUpper	Attractiveness	3
HP081292	AttractivenessFirst	7M3	Norm	Attractiveness	2
HP081292	AttractivenessFirst	7M4	LeftUpper	Attractiveness	2
HP081292	AttractivenessFirst	7M5	RightLower	Attractiveness	3
HP081292	AttractivenessFirst	9F2	Norm	Attractiveness	6
HP081292	AttractivenessFirst	9F3	LeftLower	Attractiveness	3
HP081292	AttractivenessFirst	9F4	RightLower	Attractiveness	4
HP081292	AttractivenessFirst	9F5	Norm	Attractiveness	4
HP081292	AttractivenessFirst	9M1	LeftUpper	Attractiveness	2
HP081292	AttractivenessFirst	9M3	RightUpper	Attractiveness	2
HP081292	AttractivenessFirst	9M4	Norm	Attractiveness	2
HP081292	AttractivenessFirst	9M7	LeftUpper	Attractiveness	2
HP081292	AttractivenessFirst	9M8	RightUpper	Attractiveness	3
HP081292	AttractivenessFirst	11F2	RightLower	Cuteness	3
HP081292	AttractivenessFirst	11F3	Norm	Cuteness	6
HP081292	AttractivenessFirst	11F4	LeftLower	Cuteness	4
HP081292	AttractivenessFirst	11F6	RightLower	Cuteness	3
HP081292	AttractivenessFirst	11M2	Norm	Cuteness	2
HP081292	AttractivenessFirst	11M6	LeftUpper	Cuteness	3
HP081292	AttractivenessFirst	11M6	RightUpper	Cuteness	2
HP081292	AttractivenessFirst	11M7	Norm	Cuteness	7
HP081292	AttractivenessFirst	13F7	LeftUpper	Cuteness	1
HP081292	AttractivenessFirst	13M1	RightUpper	Cuteness	3
HP081292	AttractivenessFirst	13M2	Norm	Cuteness	2
HP081292	AttractivenessFirst	13M3	LeftLower	Cuteness	3
HP081292	AttractivenessFirst	13M4	RightLower	Cuteness	3
HP081292	AttractivenessFirst	3F1	LeftUpper	Cuteness	3
HP081292	AttractivenessFirst	3F2	RightUpper	Cuteness	5
HP081292	AttractivenessFirst	3F3	Norm	Cuteness	7
HP081292	AttractivenessFirst	3F4	LeftUpper	Cuteness	3
HP081292	AttractivenessFirst	3M1	RightUpper	Cuteness	3
HP081292	AttractivenessFirst	3M2	Norm	Cuteness	5
HP081292	AttractivenessFirst	3M3	LeftLower	Cuteness	3
HP081292	AttractivenessFirst	3M4	RightLower	Cuteness	5
HP081292	AttractivenessFirst	3M5	Norm	Cuteness	6
HP081292	AttractivenessFirst	5F4	LeftLower	Cuteness	3
HP081292	AttractivenessFirst	5F7	RightUpper	Cuteness	4
HP081292	AttractivenessFirst	5M1	Norm	Cuteness	4
HP081292	AttractivenessFirst	5M3	Norm	Cuteness	5
HP081292	AttractivenessFirst	5M3	LeftUpper	Cuteness	3
HP081292	AttractivenessFirst	5M4	RightUpper	Cuteness	2
HP081292	AttractivenessFirst	5M6	LeftLower	Cuteness	4
HP081292	AttractivenessFirst	7F1	RightLower	Cuteness	4
HP081292	AttractivenessFirst	7F3	Norm	Cuteness	7
HP081292	AttractivenessFirst	7F4	LeftLower	Cuteness	3
HP081292	AttractivenessFirst	7F5	RightLower	Cuteness	4
HP081292	AttractivenessFirst	7F6	Norm	Cuteness	6
HP081292	AttractivenessFirst	7M1	LeftUpper	Cuteness	3
HP081292	AttractivenessFirst	7M2	RightUpper	Cuteness	2
HP081292	AttractivenessFirst	7M3	Norm	Cuteness	5
HP081292	AttractivenessFirst	7M4	LeftUpper	Cuteness	3
HP081292	AttractivenessFirst	7M5	RightLower	Cuteness	5
HP081292	AttractivenessFirst	9F2	Norm	Cuteness	7
HP081292	AttractivenessFirst	9F3	LeftLower	Cuteness	7
HP081292	AttractivenessFirst	9F4	RightLower	Cuteness	4
HP081292	AttractivenessFirst	9F5	Norm	Cuteness	6
HP081292	AttractivenessFirst	9M1	LeftUpper	Cuteness	2
HP081292	AttractivenessFirst	9M3	RightUpper	Cuteness	3
HP081292	AttractivenessFirst	9M4	Norm	Cuteness	2
HP081292	AttractivenessFirst	9M7	LeftUpper	Cuteness	3
HP081292	AttractivenessFirst	9M8	RightUpper	Cuteness	2
HS19121983	CutenessFirst	11F2	RightLower	Attractiveness	2
HS19121983	CutenessFirst	11F3	Norm	Attractiveness	4
HS19121983	CutenessFirst	11F4	LeftLower	Attractiveness	2
HS19121983	CutenessFirst	11F6	RightLower	Attractiveness	3
HS19121983	CutenessFirst	11M2	Norm	Attractiveness	5
HS19121983	CutenessFirst	11M3	LeftUpper	Attractiveness	2
HS19121983	CutenessFirst	11M6	RightUpper	Attractiveness	2
HS19121983	CutenessFirst	11M7	Norm	Attractiveness	6
HS19121983	CutenessFirst	13F7	LeftUpper	Attractiveness	3
HS19121983	CutenessFirst	13M1	RightUpper	Attractiveness	2
HS19121983	CutenessFirst	13M2	Norm	Attractiveness	4
HS19121983	CutenessFirst	13M3	LeftLower	Attractiveness	2
HS19121983	CutenessFirst	13M4	RightLower	Attractiveness	3
HS19121983	CutenessFirst	3F1	LeftUpper	Attractiveness	2
HS19121983	CutenessFirst	3F2	RightUpper	Attractiveness	2
HS19121983	CutenessFirst	3F3	Norm	Attractiveness	5
HS19121983	CutenessFirst	3F4	LeftUpper	Attractiveness	3
HS19121983	CutenessFirst	3M1	RightUpper	Attractiveness	2
HS19121983	CutenessFirst	3M2	Norm	Attractiveness	3
HS19121983	CutenessFirst	3M3	LeftLower	Attractiveness	2
HS19121983	CutenessFirst	3M4	RightLower	Attractiveness	2
HS19121983	CutenessFirst	3M5	Norm	Attractiveness	2
HS19121983	CutenessFirst	5F4	LeftLower	Attractiveness	3
HS19121983	CutenessFirst	5F7	RightUpper	Attractiveness	2
HS19121983	CutenessFirst	5M1	Norm	Attractiveness	4
HS19121983	CutenessFirst	5M3	LeftUpper	Attractiveness	2
HS19121983	CutenessFirst	5M4	RightUpper	Attractiveness	2
HS19121983	CutenessFirst	5M6	LeftLower	Attractiveness	2
HS19121983	CutenessFirst	7F1	RightLower	Attractiveness	3
HS19121983	CutenessFirst	7F3	Norm	Attractiveness	4
HS19121983	CutenessFirst	7F4	LeftLower	Attractiveness	3
HS19121983	CutenessFirst	7F5	RightLower	Attractiveness	2
HS19121983	CutenessFirst	7F6	Norm	Attractiveness	4
HS19121983	CutenessFirst	7M1	LeftUpper	Attractiveness	2
HS19121983	CutenessFirst	7M2	RightUpper	Attractiveness	2
HS19121983	CutenessFirst	7M3	Norm	Attractiveness	3
HS19121983	CutenessFirst	7M4	LeftUpper	Attractiveness	2
HS19121983	CutenessFirst	7M5	RightLower	Attractiveness	3
HS19121983	CutenessFirst	9F2	Norm	Attractiveness	5
HS19121983	CutenessFirst	9F3	LeftLower	Attractiveness	2
HS19121983	CutenessFirst	9F4	RightLower	Attractiveness	3
HS19121983	CutenessFirst	9F5	Norm	Attractiveness	5
HS19121983	CutenessFirst	9M1	LeftUpper	Attractiveness	2
HS19121983	CutenessFirst	9M3	RightUpper	Attractiveness	3
HS19121983	CutenessFirst	9M4	Norm	Attractiveness	3
HS19121983	CutenessFirst	9M7	LeftUpper	Attractiveness	2
HS19121983	CutenessFirst	9M8	RightUpper	Attractiveness	2
HS19121983	CutenessFirst	11F2	RightLower	Cuteness	3
HS19121983	CutenessFirst	11F3	Norm	Cuteness	6
HS19121983	CutenessFirst	11F4	LeftLower	Cuteness	3
HS19121983	CutenessFirst	11F6	RightLower	Cuteness	2
HS19121983	CutenessFirst	11M2	Norm	Cuteness	5
HS19121983	CutenessFirst	11M6	LeftUpper	Cuteness	3
HS19121983	CutenessFirst	11M6	RightUpper	Cuteness	3
HS19121983	CutenessFirst	11M7	Norm	Cuteness	4
HS19121983	CutenessFirst	13F7	LeftUpper	Cuteness	2
HS19121983	CutenessFirst	13M1	RightUpper	Cuteness	3
HS19121983	CutenessFirst	13M2	Norm	Cuteness	5
HS19121983	CutenessFirst	13M3	LeftLower	Cuteness	3
HS19121983	CutenessFirst	13M4	RightLower	Cuteness	4
HS19121983	CutenessFirst	3F1	LeftUpper	Cuteness	3
HS19121983	CutenessFirst	3F2	RightUpper	Cuteness	3
HS19121983	CutenessFirst	3F3	Norm	Cuteness	4
HS19121983	CutenessFirst	3F4	LeftUpper	Cuteness	2
HS19121983	CutenessFirst	3M1	RightUpper	Cuteness	2
HS19121983	CutenessFirst	3M2	Norm	Cuteness	5
HS19121983	CutenessFirst	3M3	LeftLower	Cuteness	3
HS19121983	CutenessFirst	3M4	RightLower	Cuteness	2
HS19121983	CutenessFirst	3M5	Norm	Cuteness	3
HS19121983	CutenessFirst	5F4	LeftLower	Cuteness	2
HS19121983	CutenessFirst	5F7	RightUpper	Cuteness	3
HS19121983	CutenessFirst	5M1	Norm	Cuteness	4
HS19121983	CutenessFirst	5M3	Norm	Cuteness	4
HS19121983	CutenessFirst	5M3	LeftUpper	Cuteness	2
HS19121983	CutenessFirst	5M4	RightUpper	Cuteness	3
HS19121983	CutenessFirst	5M6	LeftLower	Cuteness	3
HS19121983	CutenessFirst	7F1	RightLower	Cuteness	4
HS19121983	CutenessFirst	7F3	Norm	Cuteness	5
HS19121983	CutenessFirst	7F4	LeftLower	Cuteness	2
HS19121983	CutenessFirst	7F5	RightLower	Cuteness	3
HS19121983	CutenessFirst	7F6	Norm	Cuteness	4
HS19121983	CutenessFirst	7M1	LeftUpper	Cuteness	2
HS19121983	CutenessFirst	7M2	RightUpper	Cuteness	3
HS19121983	CutenessFirst	7M3	Norm	Cuteness	5
HS19121983	CutenessFirst	7M4	LeftUpper	Cuteness	3
HS19121983	CutenessFirst	7M5	RightLower	Cuteness	3
HS19121983	CutenessFirst	9F2	Norm	Cuteness	5
HS19121983	CutenessFirst	9F3	LeftLower	Cuteness	2
HS19121983	CutenessFirst	9F4	RightLower	Cuteness	2
HS19121983	CutenessFirst	9F5	Norm	Cuteness	4
HS19121983	CutenessFirst	9M1	LeftUpper	Cuteness	2
HS19121983	CutenessFirst	9M3	RightUpper	Cuteness	3
HS19121983	CutenessFirst	9M4	Norm	Cuteness	4
HS19121983	CutenessFirst	9M7	LeftUpper	Cuteness	2
HS19121983	CutenessFirst	9M8	RightUpper	Cuteness	3
IU01011994	CutenessFirst	11F2	Norm	Attractiveness	5
IU01011994	CutenessFirst	11F3	LeftLower	Attractiveness	5
IU01011994	CutenessFirst	11F4	RightLower	Attractiveness	3
IU01011994	CutenessFirst	11F6	Norm	Attractiveness	5
IU01011994	CutenessFirst	11M2	LeftLower	Attractiveness	3
IU01011994	CutenessFirst	11M3	RightUpper	Attractiveness	3
IU01011994	CutenessFirst	11M6	Norm	Attractiveness	6
IU01011994	CutenessFirst	11M7	LeftUpper	Attractiveness	6
IU01011994	CutenessFirst	13F7	RightUpper	Attractiveness	2
IU01011994	CutenessFirst	13M1	Norm	Attractiveness	5
IU01011994	CutenessFirst	13M2	LeftLower	Attractiveness	3
IU01011994	CutenessFirst	13M3	RightLower	Attractiveness	6
IU01011994	CutenessFirst	13M4	Norm	Attractiveness	6
IU01011994	CutenessFirst	3F1	RightUpper	Attractiveness	3
IU01011994	CutenessFirst	3F2	Norm	Attractiveness	3
IU01011994	CutenessFirst	3F3	LeftUpper	Attractiveness	3
IU01011994	CutenessFirst	3F4	RightUpper	Attractiveness	3
IU01011994	CutenessFirst	3M1	Norm	Attractiveness	6
IU01011994	CutenessFirst	3M2	LeftLower	Attractiveness	3
IU01011994	CutenessFirst	3M3	RightLower	Attractiveness	3
IU01011994	CutenessFirst	3M4	Norm	Attractiveness	6
IU01011994	CutenessFirst	3M5	LeftLower	Attractiveness	3
IU01011994	CutenessFirst	5F4	RightLower	Attractiveness	5
IU01011994	CutenessFirst	5F7	Norm	Attractiveness	3
IU01011994	CutenessFirst	5M1	LeftUpper	Attractiveness	3
IU01011994	CutenessFirst	5M3	RightUpper	Attractiveness	6
IU01011994	CutenessFirst	5M4	Norm	Attractiveness	3
IU01011994	CutenessFirst	5M6	RightLower	Attractiveness	3
IU01011994	CutenessFirst	7F1	Norm	Attractiveness	5
IU01011994	CutenessFirst	7F3	LeftLower	Attractiveness	3
IU01011994	CutenessFirst	7F4	RightLower	Attractiveness	2
IU01011994	CutenessFirst	7F5	Norm	Attractiveness	3
IU01011994	CutenessFirst	7F6	LeftUpper	Attractiveness	3
IU01011994	CutenessFirst	7M1	RightUpper	Attractiveness	3
IU01011994	CutenessFirst	7M2	Norm	Attractiveness	5
IU01011994	CutenessFirst	7M3	LeftUpper	Attractiveness	6
IU01011994	CutenessFirst	7M4	RightUpper	Attractiveness	3
IU01011994	CutenessFirst	7M5	Norm	Attractiveness	6
IU01011994	CutenessFirst	9F2	LeftLower	Attractiveness	2
IU01011994	CutenessFirst	9F3	RightLower	Attractiveness	6
IU01011994	CutenessFirst	9F4	Norm	Attractiveness	5
IU01011994	CutenessFirst	9F4	LeftLower	Attractiveness	3
IU01011994	CutenessFirst	9M1	RightUpper	Attractiveness	3
IU01011994	CutenessFirst	9M3	Norm	Attractiveness	3
IU01011994	CutenessFirst	9M4	LeftUpper	Attractiveness	3
IU01011994	CutenessFirst	9M7	RightUpper	Attractiveness	3
IU01011994	CutenessFirst	9M8	Norm	Attractiveness	3
IU01011994	CutenessFirst	11F2	Norm	Cuteness	2
IU01011994	CutenessFirst	11F3	LeftLower	Cuteness	2
IU01011994	CutenessFirst	11F4	RightLower	Cuteness	3
IU01011994	CutenessFirst	11F6	Norm	Cuteness	2
IU01011994	CutenessFirst	11M2	LeftLower	Cuteness	3
IU01011994	CutenessFirst	11M3	RightUpper	Cuteness	2
IU01011994	CutenessFirst	11M3	LeftLower	Cuteness	2
IU01011994	CutenessFirst	11M6	Norm	Cuteness	2
IU01011994	CutenessFirst	11M7	LeftUpper	Cuteness	2
IU01011994	CutenessFirst	13F7	RightUpper	Cuteness	2
IU01011994	CutenessFirst	13M1	Norm	Cuteness	2
IU01011994	CutenessFirst	13M2	LeftLower	Cuteness	4
IU01011994	CutenessFirst	13M3	RightLower	Cuteness	2
IU01011994	CutenessFirst	13M4	Norm	Cuteness	2
IU01011994	CutenessFirst	3F1	RightUpper	Cuteness	3
IU01011994	CutenessFirst	3F2	Norm	Cuteness	4
IU01011994	CutenessFirst	3F3	LeftUpper	Cuteness	2
IU01011994	CutenessFirst	3F4	RightUpper	Cuteness	2
IU01011994	CutenessFirst	3M1	Norm	Cuteness	2
IU01011994	CutenessFirst	3M2	LeftLower	Cuteness	3
IU01011994	CutenessFirst	3M3	RightLower	Cuteness	2
IU01011994	CutenessFirst	3M4	Norm	Cuteness	2
IU01011994	CutenessFirst	3M5	LeftLower	Cuteness	2
IU01011994	CutenessFirst	5F4	RightLower	Cuteness	2
IU01011994	CutenessFirst	5F7	Norm	Cuteness	2
IU01011994	CutenessFirst	5M1	LeftUpper	Cuteness	3
IU01011994	CutenessFirst	5M3	RightUpper	Cuteness	2
IU01011994	CutenessFirst	5M6	RightLower	Cuteness	2
IU01011994	CutenessFirst	7F1	Norm	Cuteness	6
IU01011994	CutenessFirst	7F3	LeftLower	Cuteness	3
IU01011994	CutenessFirst	7F4	RightLower	Cuteness	2
IU01011994	CutenessFirst	7F5	Norm	Cuteness	5
IU01011994	CutenessFirst	7F6	LeftUpper	Cuteness	3
IU01011994	CutenessFirst	7M1	RightUpper	Cuteness	5
IU01011994	CutenessFirst	7M2	Norm	Cuteness	3
IU01011994	CutenessFirst	7M3	LeftUpper	Cuteness	5
IU01011994	CutenessFirst	7M4	RightUpper	Cuteness	3
IU01011994	CutenessFirst	7M5	Norm	Cuteness	2
IU01011994	CutenessFirst	9F2	LeftLower	Cuteness	2
IU01011994	CutenessFirst	9F3	RightLower	Cuteness	2
IU01011994	CutenessFirst	9F4	Norm	Cuteness	2
IU01011994	CutenessFirst	9M1	RightUpper	Cuteness	2
IU01011994	CutenessFirst	9M3	Norm	Cuteness	2
IU01011994	CutenessFirst	9M4	LeftUpper	Cuteness	2
IU01011994	CutenessFirst	9M7	RightUpper	Cuteness	2
IU01011994	CutenessFirst	9M8	Norm	Cuteness	2
JA27051975	AttractivenessFirst	11F2	RightLower	Attractiveness	3
JA27051975	AttractivenessFirst	11F3	Norm	Attractiveness	3
JA27051975	AttractivenessFirst	11F4	LeftLower	Attractiveness	7
JA27051975	AttractivenessFirst	11F6	RightLower	Attractiveness	5
JA27051975	AttractivenessFirst	11M2	Norm	Attractiveness	4
JA27051975	AttractivenessFirst	11M3	LeftUpper	Attractiveness	4
JA27051975	AttractivenessFirst	11M6	RightUpper	Attractiveness	5
JA27051975	AttractivenessFirst	11M7	Norm	Attractiveness	3
JA27051975	AttractivenessFirst	13F7	LeftUpper	Attractiveness	1
JA27051975	AttractivenessFirst	13M1	RightUpper	Attractiveness	3
JA27051975	AttractivenessFirst	13M2	Norm	Attractiveness	2
JA27051975	AttractivenessFirst	13M3	LeftLower	Attractiveness	5
JA27051975	AttractivenessFirst	13M4	RightLower	Attractiveness	5
JA27051975	AttractivenessFirst	3F1	LeftUpper	Attractiveness	7
JA27051975	AttractivenessFirst	3F2	RightUpper	Attractiveness	6
JA27051975	AttractivenessFirst	3F3	Norm	Attractiveness	6
JA27051975	AttractivenessFirst	3F4	LeftUpper	Attractiveness	1
JA27051975	AttractivenessFirst	3M1	RightUpper	Attractiveness	3
JA27051975	AttractivenessFirst	3M2	Norm	Attractiveness	7
JA27051975	AttractivenessFirst	3M3	LeftLower	Attractiveness	5
JA27051975	AttractivenessFirst	3M4	RightLower	Attractiveness	4
JA27051975	AttractivenessFirst	3M5	Norm	Attractiveness	4
JA27051975	AttractivenessFirst	5F4	LeftLower	Attractiveness	5
JA27051975	AttractivenessFirst	5F7	RightUpper	Attractiveness	7
JA27051975	AttractivenessFirst	5M1	Norm	Attractiveness	5
JA27051975	AttractivenessFirst	5M3	LeftUpper	Attractiveness	5
JA27051975	AttractivenessFirst	5M4	RightUpper	Attractiveness	3
JA27051975	AttractivenessFirst	5M6	LeftLower	Attractiveness	4
JA27051975	AttractivenessFirst	7F1	RightLower	Attractiveness	5
JA27051975	AttractivenessFirst	7F3	Norm	Attractiveness	6
JA27051975	AttractivenessFirst	7F4	LeftLower	Attractiveness	4
JA27051975	AttractivenessFirst	7F5	RightLower	Attractiveness	3
JA27051975	AttractivenessFirst	7F6	Norm	Attractiveness	6
JA27051975	AttractivenessFirst	7M1	LeftUpper	Attractiveness	3
JA27051975	AttractivenessFirst	7M2	RightUpper	Attractiveness	5
JA27051975	AttractivenessFirst	7M3	Norm	Attractiveness	5
JA27051975	AttractivenessFirst	7M4	LeftUpper	Attractiveness	1
JA27051975	AttractivenessFirst	7M5	RightLower	Attractiveness	6
JA27051975	AttractivenessFirst	9F2	Norm	Attractiveness	7
JA27051975	AttractivenessFirst	9F3	LeftLower	Attractiveness	4
JA27051975	AttractivenessFirst	9F4	RightLower	Attractiveness	4
JA27051975	AttractivenessFirst	9F5	Norm	Attractiveness	5
JA27051975	AttractivenessFirst	9M1	LeftUpper	Attractiveness	1
JA27051975	AttractivenessFirst	9M3	RightUpper	Attractiveness	4
JA27051975	AttractivenessFirst	9M4	Norm	Attractiveness	6
JA27051975	AttractivenessFirst	9M7	LeftUpper	Attractiveness	2
JA27051975	AttractivenessFirst	9M8	RightUpper	Attractiveness	3
JA27051975	AttractivenessFirst	11F2	RightLower	Cuteness	7
JA27051975	AttractivenessFirst	11F3	Norm	Cuteness	3
JA27051975	AttractivenessFirst	11F4	LeftLower	Cuteness	7
JA27051975	AttractivenessFirst	11F6	RightLower	Cuteness	4
JA27051975	AttractivenessFirst	11M2	Norm	Cuteness	2
JA27051975	AttractivenessFirst	11M6	LeftUpper	Cuteness	2
JA27051975	AttractivenessFirst	11M6	RightUpper	Cuteness	4
JA27051975	AttractivenessFirst	11M7	Norm	Cuteness	5
JA27051975	AttractivenessFirst	13F7	LeftUpper	Cuteness	3
JA27051975	AttractivenessFirst	13M1	RightUpper	Cuteness	4
JA27051975	AttractivenessFirst	13M2	Norm	Cuteness	1
JA27051975	AttractivenessFirst	13M3	LeftLower	Cuteness	5
JA27051975	AttractivenessFirst	13M4	RightLower	Cuteness	3
JA27051975	AttractivenessFirst	3F1	LeftUpper	Cuteness	7
JA27051975	AttractivenessFirst	3F2	RightUpper	Cuteness	6
JA27051975	AttractivenessFirst	3F3	Norm	Cuteness	7
JA27051975	AttractivenessFirst	3F4	LeftUpper	Cuteness	7
JA27051975	AttractivenessFirst	3M1	RightUpper	Cuteness	4
JA27051975	AttractivenessFirst	3M2	Norm	Cuteness	6
JA27051975	AttractivenessFirst	3M3	LeftLower	Cuteness	5
JA27051975	AttractivenessFirst	3M4	RightLower	Cuteness	7
JA27051975	AttractivenessFirst	3M5	Norm	Cuteness	3
JA27051975	AttractivenessFirst	5F4	LeftLower	Cuteness	7
JA27051975	AttractivenessFirst	5F7	RightUpper	Cuteness	7
JA27051975	AttractivenessFirst	5M1	Norm	Cuteness	3
JA27051975	AttractivenessFirst	5M3	Norm	Cuteness	6
JA27051975	AttractivenessFirst	5M3	LeftUpper	Cuteness	7
JA27051975	AttractivenessFirst	5M4	RightUpper	Cuteness	6
JA27051975	AttractivenessFirst	5M6	LeftLower	Cuteness	5
JA27051975	AttractivenessFirst	7F1	RightLower	Cuteness	5
JA27051975	AttractivenessFirst	7F3	Norm	Cuteness	5
JA27051975	AttractivenessFirst	7F4	LeftLower	Cuteness	4
JA27051975	AttractivenessFirst	7F5	RightLower	Cuteness	4
JA27051975	AttractivenessFirst	7F6	Norm	Cuteness	7
JA27051975	AttractivenessFirst	7M1	LeftUpper	Cuteness	4
JA27051975	AttractivenessFirst	7M2	RightUpper	Cuteness	4
JA27051975	AttractivenessFirst	7M3	Norm	Cuteness	6
JA27051975	AttractivenessFirst	7M4	LeftUpper	Cuteness	5
JA27051975	AttractivenessFirst	7M5	RightLower	Cuteness	4
JA27051975	AttractivenessFirst	9F2	Norm	Cuteness	7
JA27051975	AttractivenessFirst	9F3	LeftLower	Cuteness	7
JA27051975	AttractivenessFirst	9F4	RightLower	Cuteness	7
JA27051975	AttractivenessFirst	9F5	Norm	Cuteness	6
JA27051975	AttractivenessFirst	9M1	LeftUpper	Cuteness	3
JA27051975	AttractivenessFirst	9M3	RightUpper	Cuteness	3
JA27051975	AttractivenessFirst	9M4	Norm	Cuteness	4
JA27051975	AttractivenessFirst	9M7	LeftUpper	Cuteness	3
JA27051975	AttractivenessFirst	9M8	RightUpper	Cuteness	5
JB09061991	CutenessFirst	11F2	LeftLower	Attractiveness	6
JB09061991	CutenessFirst	11F3	RightLower	Attractiveness	5
JB09061991	CutenessFirst	11F4	Norm	Attractiveness	7
JB09061991	CutenessFirst	11F6	LeftLower	Attractiveness	5
JB09061991	CutenessFirst	11M2	RightLower	Attractiveness	5
JB09061991	CutenessFirst	11M3	Norm	Attractiveness	7
JB09061991	CutenessFirst	11M6	LeftUpper	Attractiveness	3
JB09061991	CutenessFirst	11M7	RightUpper	Attractiveness	5
JB09061991	CutenessFirst	13F7	Norm	Attractiveness	3
JB09061991	CutenessFirst	13M1	LeftUpper	Attractiveness	5
JB09061991	CutenessFirst	13M2	RightLower	Attractiveness	6
JB09061991	CutenessFirst	13M3	Norm	Attractiveness	3
JB09061991	CutenessFirst	13M4	LeftLower	Attractiveness	6
JB09061991	CutenessFirst	3F1	Norm	Attractiveness	6
JB09061991	CutenessFirst	3F2	LeftUpper	Attractiveness	4
JB09061991	CutenessFirst	3F3	RightUpper	Attractiveness	6
JB09061991	CutenessFirst	3F4	Norm	Attractiveness	4
JB09061991	CutenessFirst	3M1	LeftUpper	Attractiveness	5
JB09061991	CutenessFirst	3M2	RightLower	Attractiveness	6
JB09061991	CutenessFirst	3M3	Norm	Attractiveness	6
JB09061991	CutenessFirst	3M4	LeftLower	Attractiveness	3
JB09061991	CutenessFirst	3M5	RightLower	Attractiveness	2
JB09061991	CutenessFirst	5F4	Norm	Attractiveness	5
JB09061991	CutenessFirst	5F7	LeftUpper	Attractiveness	7
JB09061991	CutenessFirst	5M1	RightUpper	Attractiveness	6
JB09061991	CutenessFirst	5M3	Norm	Attractiveness	6
JB09061991	CutenessFirst	5M4	LeftUpper	Attractiveness	4
JB09061991	CutenessFirst	5M6	Norm	Attractiveness	6
JB09061991	CutenessFirst	7F1	LeftLower	Attractiveness	5
JB09061991	CutenessFirst	7F3	RightLower	Attractiveness	7
JB09061991	CutenessFirst	7F4	Norm	Attractiveness	7
JB09061991	CutenessFirst	7F5	LeftLower	Attractiveness	6
JB09061991	CutenessFirst	7F6	RightUpper	Attractiveness	4
JB09061991	CutenessFirst	7M1	Norm	Attractiveness	6
JB09061991	CutenessFirst	7M2	LeftUpper	Attractiveness	6
JB09061991	CutenessFirst	7M3	RightUpper	Attractiveness	7
JB09061991	CutenessFirst	7M4	Norm	Attractiveness	4
JB09061991	CutenessFirst	7M5	LeftLower	Attractiveness	4
JB09061991	CutenessFirst	9F2	RightLower	Attractiveness	5
JB09061991	CutenessFirst	9F3	Norm	Attractiveness	6
JB09061991	CutenessFirst	9F4	LeftLower	Attractiveness	6
JB09061991	CutenessFirst	9F5	RightLower	Attractiveness	3
JB09061991	CutenessFirst	9M1	Norm	Attractiveness	2
JB09061991	CutenessFirst	9M3	LeftUpper	Attractiveness	4
JB09061991	CutenessFirst	9M4	RightUpper	Attractiveness	4
JB09061991	CutenessFirst	9M7	Norm	Attractiveness	6
JB09061991	CutenessFirst	9M8	LeftUpper	Attractiveness	6
JB09061991	CutenessFirst	11F2	LeftLower	Cuteness	3
JB09061991	CutenessFirst	11F3	RightLower	Cuteness	7
JB09061991	CutenessFirst	11F4	Norm	Cuteness	5
JB09061991	CutenessFirst	11F6	LeftLower	Cuteness	5
JB09061991	CutenessFirst	11M2	RightLower	Cuteness	6
JB09061991	CutenessFirst	11M3	Norm	Cuteness	5
JB09061991	CutenessFirst	11M7	RightUpper	Cuteness	4
JB09061991	CutenessFirst	13F7	Norm	Cuteness	5
JB09061991	CutenessFirst	13M1	LeftUpper	Cuteness	4
JB09061991	CutenessFirst	13M2	RightLower	Cuteness	3
JB09061991	CutenessFirst	13M3	Norm	Cuteness	3
JB09061991	CutenessFirst	13M4	LeftLower	Cuteness	6
JB09061991	CutenessFirst	3F1	Norm	Cuteness	7
JB09061991	CutenessFirst	3F2	LeftUpper	Cuteness	6
JB09061991	CutenessFirst	3F3	RightUpper	Cuteness	6
JB09061991	CutenessFirst	3F4	Norm	Cuteness	2
JB09061991	CutenessFirst	3M1	LeftUpper	Cuteness	7
JB09061991	CutenessFirst	3M2	RightLower	Cuteness	5
JB09061991	CutenessFirst	3M3	Norm	Cuteness	6
JB09061991	CutenessFirst	3M4	LeftLower	Cuteness	3
JB09061991	CutenessFirst	3M5	RightLower	Cuteness	2
JB09061991	CutenessFirst	5F4	Norm	Cuteness	6
JB09061991	CutenessFirst	5F7	LeftUpper	Cuteness	6
JB09061991	CutenessFirst	5M1	RightUpper	Cuteness	5
JB09061991	CutenessFirst	5M4	Norm	Cuteness	6
JB09061991	CutenessFirst	5M4	LeftUpper	Cuteness	4
JB09061991	CutenessFirst	5M6	Norm	Cuteness	6
JB09061991	CutenessFirst	7F1	LeftLower	Cuteness	6
JB09061991	CutenessFirst	7F3	RightLower	Cuteness	6
JB09061991	CutenessFirst	7F4	Norm	Cuteness	6
JB09061991	CutenessFirst	7F5	LeftLower	Cuteness	5
JB09061991	CutenessFirst	7F6	RightUpper	Cuteness	3
JB09061991	CutenessFirst	7M1	Norm	Cuteness	4
JB09061991	CutenessFirst	7M2	LeftUpper	Cuteness	4
JB09061991	CutenessFirst	7M3	RightUpper	Cuteness	7
JB09061991	CutenessFirst	7M4	Norm	Cuteness	4
JB09061991	CutenessFirst	7M5	LeftLower	Cuteness	6
JB09061991	CutenessFirst	9F2	RightLower	Cuteness	6
JB09061991	CutenessFirst	9F3	Norm	Cuteness	6
JB09061991	CutenessFirst	9F4	LeftLower	Cuteness	7
JB09061991	CutenessFirst	9F5	RightLower	Cuteness	2
JB09061991	CutenessFirst	9M1	Norm	Cuteness	3
JB09061991	CutenessFirst	9M3	LeftUpper	Cuteness	6
JB09061991	CutenessFirst	9M4	RightUpper	Cuteness	5
JB09061991	CutenessFirst	9M7	Norm	Cuteness	4
JB09061991	CutenessFirst	9M8	LeftUpper	Cuteness	5
JG19920414	CutenessFirst	11F2	Norm	Attractiveness	4
JG19920414	CutenessFirst	11F3	LeftLower	Attractiveness	3
JG19920414	CutenessFirst	11F4	RightLower	Attractiveness	7
JG19920414	CutenessFirst	11F6	Norm	Attractiveness	4
JG19920414	CutenessFirst	11M2	LeftLower	Attractiveness	6
JG19920414	CutenessFirst	11M3	RightUpper	Attractiveness	1
JG19920414	CutenessFirst	11M6	Norm	Attractiveness	6
JG19920414	CutenessFirst	11M7	LeftUpper	Attractiveness	6
JG19920414	CutenessFirst	13F7	RightUpper	Attractiveness	1
JG19920414	CutenessFirst	13M1	Norm	Attractiveness	4
JG19920414	CutenessFirst	13M2	LeftLower	Attractiveness	1
JG19920414	CutenessFirst	13M3	RightLower	Attractiveness	2
JG19920414	CutenessFirst	13M4	Norm	Attractiveness	7
JG19920414	CutenessFirst	3F1	RightUpper	Attractiveness	2
JG19920414	CutenessFirst	3F2	Norm	Attractiveness	7
JG19920414	CutenessFirst	3F3	LeftUpper	Attractiveness	4
JG19920414	CutenessFirst	3F4	RightUpper	Attractiveness	4
JG19920414	CutenessFirst	3M1	Norm	Attractiveness	1
JG19920414	CutenessFirst	3M2	LeftLower	Attractiveness	1
JG19920414	CutenessFirst	3M3	RightLower	Attractiveness	3
JG19920414	CutenessFirst	3M4	Norm	Attractiveness	4
JG19920414	CutenessFirst	3M5	LeftLower	Attractiveness	1
JG19920414	CutenessFirst	5F4	RightLower	Attractiveness	1
JG19920414	CutenessFirst	5F7	Norm	Attractiveness	4
JG19920414	CutenessFirst	5M1	LeftUpper	Attractiveness	4
JG19920414	CutenessFirst	5M3	RightUpper	Attractiveness	7
JG19920414	CutenessFirst	5M4	Norm	Attractiveness	2
JG19920414	CutenessFirst	5M6	RightLower	Attractiveness	6
JG19920414	CutenessFirst	7F1	Norm	Attractiveness	7
JG19920414	CutenessFirst	7F3	LeftLower	Attractiveness	7
JG19920414	CutenessFirst	7F4	RightLower	Attractiveness	7
JG19920414	CutenessFirst	7F5	Norm	Attractiveness	4
JG19920414	CutenessFirst	7F6	LeftUpper	Attractiveness	1
JG19920414	CutenessFirst	7M1	RightUpper	Attractiveness	4
JG19920414	CutenessFirst	7M2	Norm	Attractiveness	6
JG19920414	CutenessFirst	7M3	LeftUpper	Attractiveness	1
JG19920414	CutenessFirst	7M4	RightUpper	Attractiveness	5
JG19920414	CutenessFirst	7M5	Norm	Attractiveness	7
JG19920414	CutenessFirst	9F2	LeftLower	Attractiveness	6
JG19920414	CutenessFirst	9F3	RightLower	Attractiveness	5
JG19920414	CutenessFirst	9F4	Norm	Attractiveness	7
JG19920414	CutenessFirst	9F4	LeftLower	Attractiveness	7
JG19920414	CutenessFirst	9M1	RightUpper	Attractiveness	3
JG19920414	CutenessFirst	9M3	Norm	Attractiveness	7
JG19920414	CutenessFirst	9M4	LeftUpper	Attractiveness	4
JG19920414	CutenessFirst	9M7	RightUpper	Attractiveness	3
JG19920414	CutenessFirst	9M8	Norm	Attractiveness	5
JG19920414	CutenessFirst	11F2	Norm	Cuteness	7
JG19920414	CutenessFirst	11F3	LeftLower	Cuteness	4
JG19920414	CutenessFirst	11F4	RightLower	Cuteness	6
JG19920414	CutenessFirst	11F6	Norm	Cuteness	6
JG19920414	CutenessFirst	11M2	LeftLower	Cuteness	7
JG19920414	CutenessFirst	11M3	RightUpper	Cuteness	4
JG19920414	CutenessFirst	11M3	LeftLower	Cuteness	5
JG19920414	CutenessFirst	11M6	Norm	Cuteness	7
JG19920414	CutenessFirst	11M7	LeftUpper	Cuteness	6
JG19920414	CutenessFirst	13F7	RightUpper	Cuteness	1
JG19920414	CutenessFirst	13M1	Norm	Cuteness	4
JG19920414	CutenessFirst	13M2	LeftLower	Cuteness	3
JG19920414	CutenessFirst	13M3	RightLower	Cuteness	3
JG19920414	CutenessFirst	13M4	Norm	Cuteness	6
JG19920414	CutenessFirst	3F1	RightUpper	Cuteness	4
JG19920414	CutenessFirst	3F2	Norm	Cuteness	7
JG19920414	CutenessFirst	3F3	LeftUpper	Cuteness	5
JG19920414	CutenessFirst	3F4	RightUpper	Cuteness	6
JG19920414	CutenessFirst	3M1	Norm	Cuteness	7
JG19920414	CutenessFirst	3M2	LeftLower	Cuteness	7
JG19920414	CutenessFirst	3M3	RightLower	Cuteness	4
JG19920414	CutenessFirst	3M4	Norm	Cuteness	4
JG19920414	CutenessFirst	3M5	LeftLower	Cuteness	3
JG19920414	CutenessFirst	5F4	RightLower	Cuteness	4
JG19920414	CutenessFirst	5F7	Norm	Cuteness	7
JG19920414	CutenessFirst	5M1	LeftUpper	Cuteness	4
JG19920414	CutenessFirst	5M3	RightUpper	Cuteness	7
JG19920414	CutenessFirst	5M6	RightLower	Cuteness	7
JG19920414	CutenessFirst	7F1	Norm	Cuteness	7
JG19920414	CutenessFirst	7F3	LeftLower	Cuteness	7
JG19920414	CutenessFirst	7F4	RightLower	Cuteness	6
JG19920414	CutenessFirst	7F5	Norm	Cuteness	7
JG19920414	CutenessFirst	7F6	LeftUpper	Cuteness	4
JG19920414	CutenessFirst	7M1	RightUpper	Cuteness	4
JG19920414	CutenessFirst	7M2	Norm	Cuteness	6
JG19920414	CutenessFirst	7M3	LeftUpper	Cuteness	6
JG19920414	CutenessFirst	7M4	RightUpper	Cuteness	3
JG19920414	CutenessFirst	7M5	Norm	Cuteness	7
JG19920414	CutenessFirst	9F2	LeftLower	Cuteness	5
JG19920414	CutenessFirst	9F3	RightLower	Cuteness	7
JG19920414	CutenessFirst	9F4	Norm	Cuteness	7
JG19920414	CutenessFirst	9M1	RightUpper	Cuteness	2
JG19920414	CutenessFirst	9M3	Norm	Cuteness	7
JG19920414	CutenessFirst	9M4	LeftUpper	Cuteness	2
JG19920414	CutenessFirst	9M7	RightUpper	Cuteness	7
JG19920414	CutenessFirst	9M8	Norm	Cuteness	4
JJ13011978	AttractivenessFirst	11F2	LeftLower	Attractiveness	5
JJ13011978	AttractivenessFirst	11F3	RightLower	Attractiveness	2
JJ13011978	AttractivenessFirst	11F4	Norm	Attractiveness	3
JJ13011978	AttractivenessFirst	11F6	LeftLower	Attractiveness	2
JJ13011978	AttractivenessFirst	11M2	RightLower	Attractiveness	4
JJ13011978	AttractivenessFirst	11M3	Norm	Attractiveness	2
JJ13011978	AttractivenessFirst	11M6	LeftUpper	Attractiveness	2
JJ13011978	AttractivenessFirst	11M7	RightUpper	Attractiveness	4
JJ13011978	AttractivenessFirst	13F7	Norm	Attractiveness	2
JJ13011978	AttractivenessFirst	13M1	LeftUpper	Attractiveness	3
JJ13011978	AttractivenessFirst	13M2	RightLower	Attractiveness	2
JJ13011978	AttractivenessFirst	13M3	Norm	Attractiveness	2
JJ13011978	AttractivenessFirst	13M4	LeftLower	Attractiveness	5
JJ13011978	AttractivenessFirst	3F1	Norm	Attractiveness	2
JJ13011978	AttractivenessFirst	3F2	LeftUpper	Attractiveness	3
JJ13011978	AttractivenessFirst	3F3	RightUpper	Attractiveness	2
JJ13011978	AttractivenessFirst	3F4	Norm	Attractiveness	2
JJ13011978	AttractivenessFirst	3M1	LeftUpper	Attractiveness	3
JJ13011978	AttractivenessFirst	3M2	RightLower	Attractiveness	2
JJ13011978	AttractivenessFirst	3M3	Norm	Attractiveness	3
JJ13011978	AttractivenessFirst	3M4	LeftLower	Attractiveness	3
JJ13011978	AttractivenessFirst	3M5	RightLower	Attractiveness	1
JJ13011978	AttractivenessFirst	5F4	Norm	Attractiveness	1
JJ13011978	AttractivenessFirst	5F7	LeftUpper	Attractiveness	3
JJ13011978	AttractivenessFirst	5M1	RightUpper	Attractiveness	3
JJ13011978	AttractivenessFirst	5M3	Norm	Attractiveness	4
JJ13011978	AttractivenessFirst	5M4	LeftUpper	Attractiveness	1
JJ13011978	AttractivenessFirst	5M6	Norm	Attractiveness	2
JJ13011978	AttractivenessFirst	7F1	LeftLower	Attractiveness	4
JJ13011978	AttractivenessFirst	7F3	RightLower	Attractiveness	2
JJ13011978	AttractivenessFirst	7F4	Norm	Attractiveness	2
JJ13011978	AttractivenessFirst	7F5	LeftLower	Attractiveness	4
JJ13011978	AttractivenessFirst	7F6	RightUpper	Attractiveness	2
JJ13011978	AttractivenessFirst	7M1	Norm	Attractiveness	2
JJ13011978	AttractivenessFirst	7M2	LeftUpper	Attractiveness	2
JJ13011978	AttractivenessFirst	7M3	RightUpper	Attractiveness	1
JJ13011978	AttractivenessFirst	7M4	Norm	Attractiveness	2
JJ13011978	AttractivenessFirst	7M5	LeftLower	Attractiveness	3
JJ13011978	AttractivenessFirst	9F2	RightLower	Attractiveness	2
JJ13011978	AttractivenessFirst	9F3	Norm	Attractiveness	3
JJ13011978	AttractivenessFirst	9F4	LeftLower	Attractiveness	4
JJ13011978	AttractivenessFirst	9F5	RightLower	Attractiveness	2
JJ13011978	AttractivenessFirst	9M1	Norm	Attractiveness	2
JJ13011978	AttractivenessFirst	9M3	LeftUpper	Attractiveness	3
JJ13011978	AttractivenessFirst	9M4	RightUpper	Attractiveness	2
JJ13011978	AttractivenessFirst	9M7	Norm	Attractiveness	2
JJ13011978	AttractivenessFirst	9M8	LeftUpper	Attractiveness	2
JJ13011978	AttractivenessFirst	11F2	LeftLower	Cuteness	3
JJ13011978	AttractivenessFirst	11F3	RightLower	Cuteness	2
JJ13011978	AttractivenessFirst	11F4	Norm	Cuteness	3
JJ13011978	AttractivenessFirst	11F6	LeftLower	Cuteness	3
JJ13011978	AttractivenessFirst	11M2	RightLower	Cuteness	4
JJ13011978	AttractivenessFirst	11M3	Norm	Cuteness	2
JJ13011978	AttractivenessFirst	11M7	RightUpper	Cuteness	4
JJ13011978	AttractivenessFirst	13F7	Norm	Cuteness	2
JJ13011978	AttractivenessFirst	13M1	LeftUpper	Cuteness	3
JJ13011978	AttractivenessFirst	13M2	RightLower	Cuteness	2
JJ13011978	AttractivenessFirst	13M3	Norm	Cuteness	3
JJ13011978	AttractivenessFirst	13M4	LeftLower	Cuteness	5
JJ13011978	AttractivenessFirst	3F1	Norm	Cuteness	2
JJ13011978	AttractivenessFirst	3F2	LeftUpper	Cuteness	3
JJ13011978	AttractivenessFirst	3F3	RightUpper	Cuteness	3
JJ13011978	AttractivenessFirst	3F4	Norm	Cuteness	3
JJ13011978	AttractivenessFirst	3M1	LeftUpper	Cuteness	3
JJ13011978	AttractivenessFirst	3M2	RightLower	Cuteness	3
JJ13011978	AttractivenessFirst	3M3	Norm	Cuteness	2
JJ13011978	AttractivenessFirst	3M4	LeftLower	Cuteness	4
JJ13011978	AttractivenessFirst	3M5	RightLower	Cuteness	1
JJ13011978	AttractivenessFirst	5F4	Norm	Cuteness	2
JJ13011978	AttractivenessFirst	5F7	LeftUpper	Cuteness	3
JJ13011978	AttractivenessFirst	5M1	RightUpper	Cuteness	3
JJ13011978	AttractivenessFirst	5M4	Norm	Cuteness	5
JJ13011978	AttractivenessFirst	5M4	LeftUpper	Cuteness	3
JJ13011978	AttractivenessFirst	5M6	Norm	Cuteness	2
JJ13011978	AttractivenessFirst	7F1	LeftLower	Cuteness	4
JJ13011978	AttractivenessFirst	7F3	RightLower	Cuteness	3
JJ13011978	AttractivenessFirst	7F4	Norm	Cuteness	3
JJ13011978	AttractivenessFirst	7F5	LeftLower	Cuteness	3
JJ13011978	AttractivenessFirst	7F6	RightUpper	Cuteness	2
JJ13011978	AttractivenessFirst	7M1	Norm	Cuteness	3
JJ13011978	AttractivenessFirst	7M2	LeftUpper	Cuteness	2
JJ13011978	AttractivenessFirst	7M3	RightUpper	Cuteness	2
JJ13011978	AttractivenessFirst	7M4	Norm	Cuteness	2
JJ13011978	AttractivenessFirst	7M5	LeftLower	Cuteness	3
JJ13011978	AttractivenessFirst	9F2	RightLower	Cuteness	4
JJ13011978	AttractivenessFirst	9F3	Norm	Cuteness	2
JJ13011978	AttractivenessFirst	9F4	LeftLower	Cuteness	3
JJ13011978	AttractivenessFirst	9F5	RightLower	Cuteness	2
JJ13011978	AttractivenessFirst	9M1	Norm	Cuteness	1
JJ13011978	AttractivenessFirst	9M3	LeftUpper	Cuteness	3
JJ13011978	AttractivenessFirst	9M4	RightUpper	Cuteness	3
JJ13011978	AttractivenessFirst	9M7	Norm	Cuteness	3
JJ13011978	AttractivenessFirst	9M8	LeftUpper	Cuteness	2
JK07081988	CutenessFirst	11F2	LeftLower	Attractiveness	6
JK07081988	CutenessFirst	11F3	RightLower	Attractiveness	5
JK07081988	CutenessFirst	11F4	Norm	Attractiveness	6
JK07081988	CutenessFirst	11F6	LeftLower	Attractiveness	3
JK07081988	CutenessFirst	11M2	RightLower	Attractiveness	2
JK07081988	CutenessFirst	11M3	Norm	Attractiveness	4
JK07081988	CutenessFirst	11M6	LeftUpper	Attractiveness	5
JK07081988	CutenessFirst	11M7	RightUpper	Attractiveness	5
JK07081988	CutenessFirst	13F7	Norm	Attractiveness	4
JK07081988	CutenessFirst	13M1	LeftUpper	Attractiveness	3
JK07081988	CutenessFirst	13M2	RightLower	Attractiveness	5
JK07081988	CutenessFirst	13M3	Norm	Attractiveness	5
JK07081988	CutenessFirst	13M4	LeftLower	Attractiveness	4
JK07081988	CutenessFirst	3F1	Norm	Attractiveness	3
JK07081988	CutenessFirst	3F2	LeftUpper	Attractiveness	4
JK07081988	CutenessFirst	3F3	RightUpper	Attractiveness	3
JK07081988	CutenessFirst	3F4	Norm	Attractiveness	3
JK07081988	CutenessFirst	3M1	LeftUpper	Attractiveness	4
JK07081988	CutenessFirst	3M2	RightLower	Attractiveness	3
JK07081988	CutenessFirst	3M3	Norm	Attractiveness	5
JK07081988	CutenessFirst	3M4	LeftLower	Attractiveness	3
JK07081988	CutenessFirst	3M5	RightLower	Attractiveness	3
JK07081988	CutenessFirst	5F4	Norm	Attractiveness	4
JK07081988	CutenessFirst	5F7	LeftUpper	Attractiveness	4
JK07081988	CutenessFirst	5M1	RightUpper	Attractiveness	4
JK07081988	CutenessFirst	5M3	Norm	Attractiveness	5
JK07081988	CutenessFirst	5M4	LeftUpper	Attractiveness	4
JK07081988	CutenessFirst	5M6	Norm	Attractiveness	4
JK07081988	CutenessFirst	7F1	LeftLower	Attractiveness	5
JK07081988	CutenessFirst	7F3	RightLower	Attractiveness	5
JK07081988	CutenessFirst	7F4	Norm	Attractiveness	4
JK07081988	CutenessFirst	7F5	LeftLower	Attractiveness	4
JK07081988	CutenessFirst	7F6	RightUpper	Attractiveness	3
JK07081988	CutenessFirst	7M1	Norm	Attractiveness	4
JK07081988	CutenessFirst	7M2	LeftUpper	Attractiveness	3
JK07081988	CutenessFirst	7M3	RightUpper	Attractiveness	3
JK07081988	CutenessFirst	7M4	Norm	Attractiveness	5
JK07081988	CutenessFirst	7M5	LeftLower	Attractiveness	4
JK07081988	CutenessFirst	9F2	RightLower	Attractiveness	5
JK07081988	CutenessFirst	9F3	Norm	Attractiveness	3
JK07081988	CutenessFirst	9F4	LeftLower	Attractiveness	4
JK07081988	CutenessFirst	9F5	RightLower	Attractiveness	3
JK07081988	CutenessFirst	9M1	Norm	Attractiveness	3
JK07081988	CutenessFirst	9M3	LeftUpper	Attractiveness	4
JK07081988	CutenessFirst	9M4	RightUpper	Attractiveness	4
JK07081988	CutenessFirst	9M7	Norm	Attractiveness	3
JK07081988	CutenessFirst	9M8	LeftUpper	Attractiveness	3
JK07081988	CutenessFirst	11F2	LeftLower	Cuteness	7
JK07081988	CutenessFirst	11F3	RightLower	Cuteness	6
JK07081988	CutenessFirst	11F4	Norm	Cuteness	5
JK07081988	CutenessFirst	11F6	LeftLower	Cuteness	5
JK07081988	CutenessFirst	11M2	RightLower	Cuteness	2
JK07081988	CutenessFirst	11M3	Norm	Cuteness	6
JK07081988	CutenessFirst	11M7	RightUpper	Cuteness	3
JK07081988	CutenessFirst	13F7	Norm	Cuteness	3
JK07081988	CutenessFirst	13M1	LeftUpper	Cuteness	5
JK07081988	CutenessFirst	13M2	RightLower	Cuteness	5
JK07081988	CutenessFirst	13M3	Norm	Cuteness	4
JK07081988	CutenessFirst	13M4	LeftLower	Cuteness	4
JK07081988	CutenessFirst	3F1	Norm	Cuteness	6
JK07081988	CutenessFirst	3F2	LeftUpper	Cuteness	7
JK07081988	CutenessFirst	3F3	RightUpper	Cuteness	7
JK07081988	CutenessFirst	3F4	Norm	Cuteness	4
JK07081988	CutenessFirst	3M1	LeftUpper	Cuteness	3
JK07081988	CutenessFirst	3M2	RightLower	Cuteness	4
JK07081988	CutenessFirst	3M3	Norm	Cuteness	7
JK07081988	CutenessFirst	3M4	LeftLower	Cuteness	4
JK07081988	CutenessFirst	3M5	RightLower	Cuteness	3
JK07081988	CutenessFirst	5F4	Norm	Cuteness	4
JK07081988	CutenessFirst	5F7	LeftUpper	Cuteness	6
JK07081988	CutenessFirst	5M1	RightUpper	Cuteness	4
JK07081988	CutenessFirst	5M4	Norm	Cuteness	7
JK07081988	CutenessFirst	5M4	LeftUpper	Cuteness	3
JK07081988	CutenessFirst	5M6	Norm	Cuteness	5
JK07081988	CutenessFirst	7F1	LeftLower	Cuteness	4
JK07081988	CutenessFirst	7F3	RightLower	Cuteness	4
JK07081988	CutenessFirst	7F4	Norm	Cuteness	6
JK07081988	CutenessFirst	7F5	LeftLower	Cuteness	5
JK07081988	CutenessFirst	7F6	RightUpper	Cuteness	4
JK07081988	CutenessFirst	7M1	Norm	Cuteness	5
JK07081988	CutenessFirst	7M2	LeftUpper	Cuteness	5
JK07081988	CutenessFirst	7M3	RightUpper	Cuteness	4
JK07081988	CutenessFirst	7M4	Norm	Cuteness	7
JK07081988	CutenessFirst	7M5	LeftLower	Cuteness	7
JK07081988	CutenessFirst	9F2	RightLower	Cuteness	6
JK07081988	CutenessFirst	9F3	Norm	Cuteness	5
JK07081988	CutenessFirst	9F4	LeftLower	Cuteness	7
JK07081988	CutenessFirst	9F5	RightLower	Cuteness	4
JK07081988	CutenessFirst	9M1	Norm	Cuteness	4
JK07081988	CutenessFirst	9M3	LeftUpper	Cuteness	5
JK07081988	CutenessFirst	9M4	RightUpper	Cuteness	4
JK07081988	CutenessFirst	9M7	Norm	Cuteness	5
JK07081988	CutenessFirst	9M8	LeftUpper	Cuteness	5
JM12061988	CutenessFirst	11F2	Norm	Attractiveness	5
JM12061988	CutenessFirst	11F3	LeftLower	Attractiveness	3
JM12061988	CutenessFirst	11F4	RightLower	Attractiveness	4
JM12061988	CutenessFirst	11F6	Norm	Attractiveness	4
JM12061988	CutenessFirst	11M2	LeftLower	Attractiveness	3
JM12061988	CutenessFirst	11M3	RightUpper	Attractiveness	3
JM12061988	CutenessFirst	11M6	Norm	Attractiveness	4
JM12061988	CutenessFirst	11M7	LeftUpper	Attractiveness	3
JM12061988	CutenessFirst	13F7	RightUpper	Attractiveness	1
JM12061988	CutenessFirst	13M1	Norm	Attractiveness	4
JM12061988	CutenessFirst	13M2	LeftLower	Attractiveness	2
JM12061988	CutenessFirst	13M3	RightLower	Attractiveness	3
JM12061988	CutenessFirst	13M4	Norm	Attractiveness	4
JM12061988	CutenessFirst	3F1	RightUpper	Attractiveness	3
JM12061988	CutenessFirst	3F2	Norm	Attractiveness	4
JM12061988	CutenessFirst	3F3	LeftUpper	Attractiveness	3
JM12061988	CutenessFirst	3F4	RightUpper	Attractiveness	3
JM12061988	CutenessFirst	3M1	Norm	Attractiveness	5
JM12061988	CutenessFirst	3M2	LeftLower	Attractiveness	3
JM12061988	CutenessFirst	3M3	RightLower	Attractiveness	4
JM12061988	CutenessFirst	3M4	Norm	Attractiveness	4
JM12061988	CutenessFirst	3M5	LeftLower	Attractiveness	2
JM12061988	CutenessFirst	5F4	RightLower	Attractiveness	2
JM12061988	CutenessFirst	5F7	Norm	Attractiveness	3
JM12061988	CutenessFirst	5M1	LeftUpper	Attractiveness	3
JM12061988	CutenessFirst	5M3	RightUpper	Attractiveness	5
JM12061988	CutenessFirst	5M4	Norm	Attractiveness	3
JM12061988	CutenessFirst	5M6	RightLower	Attractiveness	4
JM12061988	CutenessFirst	7F1	Norm	Attractiveness	4
JM12061988	CutenessFirst	7F3	LeftLower	Attractiveness	5
JM12061988	CutenessFirst	7F4	RightLower	Attractiveness	3
JM12061988	CutenessFirst	7F5	Norm	Attractiveness	3
JM12061988	CutenessFirst	7F6	LeftUpper	Attractiveness	3
JM12061988	CutenessFirst	7M1	RightUpper	Attractiveness	3
JM12061988	CutenessFirst	7M2	Norm	Attractiveness	3
JM12061988	CutenessFirst	7M3	LeftUpper	Attractiveness	3
JM12061988	CutenessFirst	7M4	RightUpper	Attractiveness	4
JM12061988	CutenessFirst	7M5	Norm	Attractiveness	4
JM12061988	CutenessFirst	9F2	LeftLower	Attractiveness	5
JM12061988	CutenessFirst	9F3	RightLower	Attractiveness	3
JM12061988	CutenessFirst	9F4	Norm	Attractiveness	4
JM12061988	CutenessFirst	9F4	LeftLower	Attractiveness	2
JM12061988	CutenessFirst	9M1	RightUpper	Attractiveness	1
JM12061988	CutenessFirst	9M3	Norm	Attractiveness	4
JM12061988	CutenessFirst	9M4	LeftUpper	Attractiveness	4
JM12061988	CutenessFirst	9M7	RightUpper	Attractiveness	3
JM12061988	CutenessFirst	9M8	Norm	Attractiveness	5
JM12061988	CutenessFirst	11F2	Norm	Cuteness	4
JM12061988	CutenessFirst	11F3	LeftLower	Cuteness	3
JM12061988	CutenessFirst	11F4	RightLower	Cuteness	3
JM12061988	CutenessFirst	11F6	Norm	Cuteness	3
JM12061988	CutenessFirst	11M2	LeftLower	Cuteness	5
JM12061988	CutenessFirst	11M3	RightUpper	Cuteness	3
JM12061988	CutenessFirst	11M3	LeftLower	Cuteness	3
JM12061988	CutenessFirst	11M6	Norm	Cuteness	5
JM12061988	CutenessFirst	11M7	LeftUpper	Cuteness	4
JM12061988	CutenessFirst	13F7	RightUpper	Cuteness	2
JM12061988	CutenessFirst	13M1	Norm	Cuteness	5
JM12061988	CutenessFirst	13M2	LeftLower	Cuteness	3
JM12061988	CutenessFirst	13M3	RightLower	Cuteness	2
JM12061988	CutenessFirst	13M4	Norm	Cuteness	4
JM12061988	CutenessFirst	3F1	RightUpper	Cuteness	2
JM12061988	CutenessFirst	3F2	Norm	Cuteness	5
JM12061988	CutenessFirst	3F3	LeftUpper	Cuteness	5
JM12061988	CutenessFirst	3F4	RightUpper	Cuteness	2
JM12061988	CutenessFirst	3M1	Norm	Cuteness	4
JM12061988	CutenessFirst	3M2	LeftLower	Cuteness	3
JM12061988	CutenessFirst	3M3	RightLower	Cuteness	2
JM12061988	CutenessFirst	3M4	Norm	Cuteness	5
JM12061988	CutenessFirst	3M5	LeftLower	Cuteness	3
JM12061988	CutenessFirst	5F4	RightLower	Cuteness	4
JM12061988	CutenessFirst	5F7	Norm	Cuteness	4
JM12061988	CutenessFirst	5M1	LeftUpper	Cuteness	2
JM12061988	CutenessFirst	5M3	RightUpper	Cuteness	5
JM12061988	CutenessFirst	5M6	RightLower	Cuteness	4
JM12061988	CutenessFirst	7F1	Norm	Cuteness	4
JM12061988	CutenessFirst	7F3	LeftLower	Cuteness	4
JM12061988	CutenessFirst	7F4	RightLower	Cuteness	4
JM12061988	CutenessFirst	7F5	Norm	Cuteness	4
JM12061988	CutenessFirst	7F6	LeftUpper	Cuteness	2
JM12061988	CutenessFirst	7M1	RightUpper	Cuteness	2
JM12061988	CutenessFirst	7M2	Norm	Cuteness	2
JM12061988	CutenessFirst	7M3	LeftUpper	Cuteness	3
JM12061988	CutenessFirst	7M4	RightUpper	Cuteness	4
JM12061988	CutenessFirst	7M5	Norm	Cuteness	4
JM12061988	CutenessFirst	9F2	LeftLower	Cuteness	3
JM12061988	CutenessFirst	9F3	RightLower	Cuteness	2
JM12061988	CutenessFirst	9F4	Norm	Cuteness	4
JM12061988	CutenessFirst	9M1	RightUpper	Cuteness	1
JM12061988	CutenessFirst	9M3	Norm	Cuteness	4
JM12061988	CutenessFirst	9M4	LeftUpper	Cuteness	4
JM12061988	CutenessFirst	9M7	RightUpper	Cuteness	3
JM12061988	CutenessFirst	9M8	Norm	Cuteness	4
JW25091992	AttractivenessFirst	11F2	Norm	Attractiveness	5
JW25091992	AttractivenessFirst	11F3	LeftLower	Attractiveness	4
JW25091992	AttractivenessFirst	11F4	RightLower	Attractiveness	7
JW25091992	AttractivenessFirst	11F6	Norm	Attractiveness	6
JW25091992	AttractivenessFirst	11M2	LeftLower	Attractiveness	5
JW25091992	AttractivenessFirst	11M3	RightUpper	Attractiveness	3
JW25091992	AttractivenessFirst	11M6	Norm	Attractiveness	7
JW25091992	AttractivenessFirst	11M7	LeftUpper	Attractiveness	3
JW25091992	AttractivenessFirst	13F7	RightUpper	Attractiveness	4
JW25091992	AttractivenessFirst	13M1	Norm	Attractiveness	5
JW25091992	AttractivenessFirst	13M2	LeftLower	Attractiveness	5
JW25091992	AttractivenessFirst	13M3	RightLower	Attractiveness	4
JW25091992	AttractivenessFirst	13M4	Norm	Attractiveness	5
JW25091992	AttractivenessFirst	3F1	RightUpper	Attractiveness	4
JW25091992	AttractivenessFirst	3F2	Norm	Attractiveness	6
JW25091992	AttractivenessFirst	3F3	LeftUpper	Attractiveness	4
JW25091992	AttractivenessFirst	3F4	RightUpper	Attractiveness	2
JW25091992	AttractivenessFirst	3M1	Norm	Attractiveness	6
JW25091992	AttractivenessFirst	3M2	LeftLower	Attractiveness	4
JW25091992	AttractivenessFirst	3M3	RightLower	Attractiveness	4
JW25091992	AttractivenessFirst	3M4	Norm	Attractiveness	5
JW25091992	AttractivenessFirst	3M5	LeftLower	Attractiveness	4
JW25091992	AttractivenessFirst	5F4	RightLower	Attractiveness	3
JW25091992	AttractivenessFirst	5F7	Norm	Attractiveness	6
JW25091992	AttractivenessFirst	5M1	LeftUpper	Attractiveness	4
JW25091992	AttractivenessFirst	5M3	RightUpper	Attractiveness	4
JW25091992	AttractivenessFirst	5M4	Norm	Attractiveness	4
JW25091992	AttractivenessFirst	5M6	RightLower	Attractiveness	5
JW25091992	AttractivenessFirst	7F1	Norm	Attractiveness	6
JW25091992	AttractivenessFirst	7F3	LeftLower	Attractiveness	4
JW25091992	AttractivenessFirst	7F4	RightLower	Attractiveness	5
JW25091992	AttractivenessFirst	7F5	Norm	Attractiveness	5
JW25091992	AttractivenessFirst	7F6	LeftUpper	Attractiveness	3
JW25091992	AttractivenessFirst	7M1	RightUpper	Attractiveness	5
JW25091992	AttractivenessFirst	7M2	Norm	Attractiveness	5
JW25091992	AttractivenessFirst	7M3	LeftUpper	Attractiveness	3
JW25091992	AttractivenessFirst	7M4	RightUpper	Attractiveness	4
JW25091992	AttractivenessFirst	7M5	Norm	Attractiveness	6
JW25091992	AttractivenessFirst	9F2	LeftLower	Attractiveness	5
JW25091992	AttractivenessFirst	9F3	RightLower	Attractiveness	2
JW25091992	AttractivenessFirst	9F4	Norm	Attractiveness	4
JW25091992	AttractivenessFirst	9F4	LeftLower	Attractiveness	5
JW25091992	AttractivenessFirst	9M1	RightUpper	Attractiveness	3
JW25091992	AttractivenessFirst	9M3	Norm	Attractiveness	6
JW25091992	AttractivenessFirst	9M4	LeftUpper	Attractiveness	3
JW25091992	AttractivenessFirst	9M7	RightUpper	Attractiveness	3
JW25091992	AttractivenessFirst	9M8	Norm	Attractiveness	6
JW25091992	AttractivenessFirst	11F2	Norm	Cuteness	4
JW25091992	AttractivenessFirst	11F3	LeftLower	Cuteness	5
JW25091992	AttractivenessFirst	11F4	RightLower	Cuteness	4
JW25091992	AttractivenessFirst	11F6	Norm	Cuteness	5
JW25091992	AttractivenessFirst	11M2	LeftLower	Cuteness	4
JW25091992	AttractivenessFirst	11M3	RightUpper	Cuteness	3
JW25091992	AttractivenessFirst	11M3	LeftLower	Cuteness	5
JW25091992	AttractivenessFirst	11M6	Norm	Cuteness	6
JW25091992	AttractivenessFirst	11M7	LeftUpper	Cuteness	4
JW25091992	AttractivenessFirst	13F7	RightUpper	Cuteness	2
JW25091992	AttractivenessFirst	13M1	Norm	Cuteness	6
JW25091992	AttractivenessFirst	13M2	LeftLower	Cuteness	3
JW25091992	AttractivenessFirst	13M3	RightLower	Cuteness	3
JW25091992	AttractivenessFirst	13M4	Norm	Cuteness	6
JW25091992	AttractivenessFirst	3F1	RightUpper	Cuteness	2
JW25091992	AttractivenessFirst	3F2	Norm	Cuteness	3
JW25091992	AttractivenessFirst	3F3	LeftUpper	Cuteness	6
JW25091992	AttractivenessFirst	3F4	RightUpper	Cuteness	3
JW25091992	AttractivenessFirst	3M1	Norm	Cuteness	3
JW25091992	AttractivenessFirst	3M2	LeftLower	Cuteness	3
JW25091992	AttractivenessFirst	3M3	RightLower	Cuteness	5
JW25091992	AttractivenessFirst	3M4	Norm	Cuteness	2
JW25091992	AttractivenessFirst	3M5	LeftLower	Cuteness	2
JW25091992	AttractivenessFirst	5F4	RightLower	Cuteness	3
JW25091992	AttractivenessFirst	5F7	Norm	Cuteness	6
JW25091992	AttractivenessFirst	5M1	LeftUpper	Cuteness	2
JW25091992	AttractivenessFirst	5M3	RightUpper	Cuteness	3
JW25091992	AttractivenessFirst	5M6	RightLower	Cuteness	4
JW25091992	AttractivenessFirst	7F1	Norm	Cuteness	4
JW25091992	AttractivenessFirst	7F3	LeftLower	Cuteness	2
JW25091992	AttractivenessFirst	7F4	RightLower	Cuteness	4
JW25091992	AttractivenessFirst	7F5	Norm	Cuteness	5
JW25091992	AttractivenessFirst	7F6	LeftUpper	Cuteness	3
JW25091992	AttractivenessFirst	7M1	RightUpper	Cuteness	3
JW25091992	AttractivenessFirst	7M2	Norm	Cuteness	4
JW25091992	AttractivenessFirst	7M3	LeftUpper	Cuteness	3
JW25091992	AttractivenessFirst	7M4	RightUpper	Cuteness	4
JW25091992	AttractivenessFirst	7M5	Norm	Cuteness	6
JW25091992	AttractivenessFirst	9F2	LeftLower	Cuteness	5
JW25091992	AttractivenessFirst	9F3	RightLower	Cuteness	4
JW25091992	AttractivenessFirst	9F4	Norm	Cuteness	6
JW25091992	AttractivenessFirst	9M1	RightUpper	Cuteness	2
JW25091992	AttractivenessFirst	9M3	Norm	Cuteness	6
JW25091992	AttractivenessFirst	9M4	LeftUpper	Cuteness	5
JW25091992	AttractivenessFirst	9M7	RightUpper	Cuteness	3
JW25091992	AttractivenessFirst	9M8	Norm	Cuteness	5
KB03091986	CutenessFirst	11F2	RightLower	Attractiveness	2
KB03091986	CutenessFirst	11F3	Norm	Attractiveness	3
KB03091986	CutenessFirst	11F4	LeftLower	Attractiveness	5
KB03091986	CutenessFirst	11F6	RightLower	Attractiveness	2
KB03091986	CutenessFirst	11M2	Norm	Attractiveness	4
KB03091986	CutenessFirst	11M3	LeftUpper	Attractiveness	2
KB03091986	CutenessFirst	11M6	RightUpper	Attractiveness	5
KB03091986	CutenessFirst	11M7	Norm	Attractiveness	6
KB03091986	CutenessFirst	13F7	LeftUpper	Attractiveness	1
KB03091986	CutenessFirst	13M1	RightUpper	Attractiveness	4
KB03091986	CutenessFirst	13M2	Norm	Attractiveness	4
KB03091986	CutenessFirst	13M3	LeftLower	Attractiveness	2
KB03091986	CutenessFirst	13M4	RightLower	Attractiveness	3
KB03091986	CutenessFirst	3F1	LeftUpper	Attractiveness	3
KB03091986	CutenessFirst	3F2	RightUpper	Attractiveness	4
KB03091986	CutenessFirst	3F3	Norm	Attractiveness	6
KB03091986	CutenessFirst	3F4	LeftUpper	Attractiveness	2
KB03091986	CutenessFirst	3M1	RightUpper	Attractiveness	2
KB03091986	CutenessFirst	3M2	Norm	Attractiveness	6
KB03091986	CutenessFirst	3M3	LeftLower	Attractiveness	3
KB03091986	CutenessFirst	3M4	RightLower	Attractiveness	2
KB03091986	CutenessFirst	3M5	Norm	Attractiveness	5
KB03091986	CutenessFirst	5F4	LeftLower	Attractiveness	3
KB03091986	CutenessFirst	5F7	RightUpper	Attractiveness	1
KB03091986	CutenessFirst	5M1	Norm	Attractiveness	5
KB03091986	CutenessFirst	5M3	LeftUpper	Attractiveness	5
KB03091986	CutenessFirst	5M4	RightUpper	Attractiveness	1
KB03091986	CutenessFirst	5M6	LeftLower	Attractiveness	2
KB03091986	CutenessFirst	7F1	RightLower	Attractiveness	3
KB03091986	CutenessFirst	7F3	Norm	Attractiveness	4
KB03091986	CutenessFirst	7F4	LeftLower	Attractiveness	4
KB03091986	CutenessFirst	7F5	RightLower	Attractiveness	5
KB03091986	CutenessFirst	7F6	Norm	Attractiveness	5
KB03091986	CutenessFirst	7M1	LeftUpper	Attractiveness	1
KB03091986	CutenessFirst	7M2	RightUpper	Attractiveness	2
KB03091986	CutenessFirst	7M3	Norm	Attractiveness	7
KB03091986	CutenessFirst	7M4	LeftUpper	Attractiveness	5
KB03091986	CutenessFirst	7M5	RightLower	Attractiveness	5
KB03091986	CutenessFirst	9F2	Norm	Attractiveness	6
KB03091986	CutenessFirst	9F3	LeftLower	Attractiveness	3
KB03091986	CutenessFirst	9F4	RightLower	Attractiveness	4
KB03091986	CutenessFirst	9F5	Norm	Attractiveness	4
KB03091986	CutenessFirst	9M1	LeftUpper	Attractiveness	1
KB03091986	CutenessFirst	9M3	RightUpper	Attractiveness	5
KB03091986	CutenessFirst	9M4	Norm	Attractiveness	5
KB03091986	CutenessFirst	9M7	LeftUpper	Attractiveness	1
KB03091986	CutenessFirst	9M8	RightUpper	Attractiveness	5
KB03091986	CutenessFirst	11F2	RightLower	Cuteness	3
KB03091986	CutenessFirst	11F3	Norm	Cuteness	2
KB03091986	CutenessFirst	11F4	LeftLower	Cuteness	3
KB03091986	CutenessFirst	11F6	RightLower	Cuteness	5
KB03091986	CutenessFirst	11M2	Norm	Cuteness	5
KB03091986	CutenessFirst	11M6	LeftUpper	Cuteness	3
KB03091986	CutenessFirst	11M6	RightUpper	Cuteness	5
KB03091986	CutenessFirst	11M7	Norm	Cuteness	5
KB03091986	CutenessFirst	13F7	LeftUpper	Cuteness	1
KB03091986	CutenessFirst	13M1	RightUpper	Cuteness	3
KB03091986	CutenessFirst	13M2	Norm	Cuteness	6
KB03091986	CutenessFirst	13M3	LeftLower	Cuteness	1
KB03091986	CutenessFirst	13M4	RightLower	Cuteness	5
KB03091986	CutenessFirst	3F1	LeftUpper	Cuteness	3
KB03091986	CutenessFirst	3F2	RightUpper	Cuteness	4
KB03091986	CutenessFirst	3F3	Norm	Cuteness	6
KB03091986	CutenessFirst	3F4	LeftUpper	Cuteness	3
KB03091986	CutenessFirst	3M1	RightUpper	Cuteness	3
KB03091986	CutenessFirst	3M2	Norm	Cuteness	4
KB03091986	CutenessFirst	3M3	LeftLower	Cuteness	3
KB03091986	CutenessFirst	3M4	RightLower	Cuteness	5
KB03091986	CutenessFirst	3M5	Norm	Cuteness	4
KB03091986	CutenessFirst	5F4	LeftLower	Cuteness	2
KB03091986	CutenessFirst	5F7	RightUpper	Cuteness	4
KB03091986	CutenessFirst	5M1	Norm	Cuteness	3
KB03091986	CutenessFirst	5M3	Norm	Cuteness	6
KB03091986	CutenessFirst	5M3	LeftUpper	Cuteness	6
KB03091986	CutenessFirst	5M4	RightUpper	Cuteness	4
KB03091986	CutenessFirst	5M6	LeftLower	Cuteness	4
KB03091986	CutenessFirst	7F1	RightLower	Cuteness	2
KB03091986	CutenessFirst	7F3	Norm	Cuteness	3
KB03091986	CutenessFirst	7F4	LeftLower	Cuteness	3
KB03091986	CutenessFirst	7F5	RightLower	Cuteness	5
KB03091986	CutenessFirst	7F6	Norm	Cuteness	3
KB03091986	CutenessFirst	7M1	LeftUpper	Cuteness	4
KB03091986	CutenessFirst	7M2	RightUpper	Cuteness	2
KB03091986	CutenessFirst	7M3	Norm	Cuteness	6
KB03091986	CutenessFirst	7M4	LeftUpper	Cuteness	3
KB03091986	CutenessFirst	7M5	RightLower	Cuteness	5
KB03091986	CutenessFirst	9F2	Norm	Cuteness	6
KB03091986	CutenessFirst	9F3	LeftLower	Cuteness	5
KB03091986	CutenessFirst	9F4	RightLower	Cuteness	1
KB03091986	CutenessFirst	9F5	Norm	Cuteness	2
KB03091986	CutenessFirst	9M1	LeftUpper	Cuteness	1
KB03091986	CutenessFirst	9M3	RightUpper	Cuteness	3
KB03091986	CutenessFirst	9M4	Norm	Cuteness	6
KB03091986	CutenessFirst	9M7	LeftUpper	Cuteness	2
KB03091986	CutenessFirst	9M8	RightUpper	Cuteness	4
kf190981	CutenessFirst	11F2	Norm	Attractiveness	1
kf190981	CutenessFirst	11F3	LeftLower	Attractiveness	4
kf190981	CutenessFirst	11F4	RightLower	Attractiveness	6
kf190981	CutenessFirst	11F6	Norm	Attractiveness	4
kf190981	CutenessFirst	11M2	LeftLower	Attractiveness	1
kf190981	CutenessFirst	11M3	RightUpper	Attractiveness	5
kf190981	CutenessFirst	11M6	Norm	Attractiveness	2
kf190981	CutenessFirst	11M7	LeftUpper	Attractiveness	1
kf190981	CutenessFirst	13F7	RightUpper	Attractiveness	2
kf190981	CutenessFirst	13M1	Norm	Attractiveness	5
kf190981	CutenessFirst	13M2	LeftLower	Attractiveness	1
kf190981	CutenessFirst	13M3	RightLower	Attractiveness	5
kf190981	CutenessFirst	13M4	Norm	Attractiveness	2
kf190981	CutenessFirst	3F1	RightUpper	Attractiveness	2
kf190981	CutenessFirst	3F2	Norm	Attractiveness	3
kf190981	CutenessFirst	3F3	LeftUpper	Attractiveness	2
kf190981	CutenessFirst	3F4	RightUpper	Attractiveness	3
kf190981	CutenessFirst	3M1	Norm	Attractiveness	4
kf190981	CutenessFirst	3M2	LeftLower	Attractiveness	2
kf190981	CutenessFirst	3M3	RightLower	Attractiveness	2
kf190981	CutenessFirst	3M4	Norm	Attractiveness	2
kf190981	CutenessFirst	3M5	LeftLower	Attractiveness	1
kf190981	CutenessFirst	5F4	RightLower	Attractiveness	3
kf190981	CutenessFirst	5F7	Norm	Attractiveness	5
kf190981	CutenessFirst	5M1	LeftUpper	Attractiveness	3
kf190981	CutenessFirst	5M3	RightUpper	Attractiveness	6
kf190981	CutenessFirst	5M4	Norm	Attractiveness	1
kf190981	CutenessFirst	5M6	RightLower	Attractiveness	3
kf190981	CutenessFirst	7F1	Norm	Attractiveness	6
kf190981	CutenessFirst	7F3	LeftLower	Attractiveness	5
kf190981	CutenessFirst	7F4	RightLower	Attractiveness	1
kf190981	CutenessFirst	7F5	Norm	Attractiveness	5
kf190981	CutenessFirst	7F6	LeftUpper	Attractiveness	3
kf190981	CutenessFirst	7M1	RightUpper	Attractiveness	4
kf190981	CutenessFirst	7M2	Norm	Attractiveness	4
kf190981	CutenessFirst	7M3	LeftUpper	Attractiveness	2
kf190981	CutenessFirst	7M4	RightUpper	Attractiveness	2
kf190981	CutenessFirst	7M5	Norm	Attractiveness	4
kf190981	CutenessFirst	9F2	LeftLower	Attractiveness	6
kf190981	CutenessFirst	9F3	RightLower	Attractiveness	7
kf190981	CutenessFirst	9F4	Norm	Attractiveness	3
kf190981	CutenessFirst	9F4	LeftLower	Attractiveness	4
kf190981	CutenessFirst	9M1	RightUpper	Attractiveness	1
kf190981	CutenessFirst	9M3	Norm	Attractiveness	1
kf190981	CutenessFirst	9M4	LeftUpper	Attractiveness	2
kf190981	CutenessFirst	9M7	RightUpper	Attractiveness	4
kf190981	CutenessFirst	9M8	Norm	Attractiveness	2
kf190981	CutenessFirst	11F2	Norm	Cuteness	2
kf190981	CutenessFirst	11F3	LeftLower	Cuteness	3
kf190981	CutenessFirst	11F4	RightLower	Cuteness	5
kf190981	CutenessFirst	11F6	Norm	Cuteness	4
kf190981	CutenessFirst	11M2	LeftLower	Cuteness	2
kf190981	CutenessFirst	11M3	RightUpper	Cuteness	4
kf190981	CutenessFirst	11M3	LeftLower	Cuteness	4
kf190981	CutenessFirst	11M6	Norm	Cuteness	4
kf190981	CutenessFirst	11M7	LeftUpper	Cuteness	2
kf190981	CutenessFirst	13F7	RightUpper	Cuteness	2
kf190981	CutenessFirst	13M1	Norm	Cuteness	3
kf190981	CutenessFirst	13M2	LeftLower	Cuteness	1
kf190981	CutenessFirst	13M3	RightLower	Cuteness	4
kf190981	CutenessFirst	13M4	Norm	Cuteness	3
kf190981	CutenessFirst	3F1	RightUpper	Cuteness	4
kf190981	CutenessFirst	3F2	Norm	Cuteness	5
kf190981	CutenessFirst	3F3	LeftUpper	Cuteness	4
kf190981	CutenessFirst	3F4	RightUpper	Cuteness	4
kf190981	CutenessFirst	3M1	Norm	Cuteness	5
kf190981	CutenessFirst	3M2	LeftLower	Cuteness	2
kf190981	CutenessFirst	3M3	RightLower	Cuteness	2
kf190981	CutenessFirst	3M4	Norm	Cuteness	5
kf190981	CutenessFirst	3M5	LeftLower	Cuteness	2
kf190981	CutenessFirst	5F4	RightLower	Cuteness	3
kf190981	CutenessFirst	5F7	Norm	Cuteness	5
kf190981	CutenessFirst	5M1	LeftUpper	Cuteness	5
kf190981	CutenessFirst	5M3	RightUpper	Cuteness	4
kf190981	CutenessFirst	5M6	RightLower	Cuteness	4
kf190981	CutenessFirst	7F1	Norm	Cuteness	6
kf190981	CutenessFirst	7F3	LeftLower	Cuteness	4
kf190981	CutenessFirst	7F4	RightLower	Cuteness	2
kf190981	CutenessFirst	7F5	Norm	Cuteness	4
kf190981	CutenessFirst	7F6	LeftUpper	Cuteness	3
kf190981	CutenessFirst	7M1	RightUpper	Cuteness	5
kf190981	CutenessFirst	7M2	Norm	Cuteness	4
kf190981	CutenessFirst	7M3	LeftUpper	Cuteness	2
kf190981	CutenessFirst	7M4	RightUpper	Cuteness	3
kf190981	CutenessFirst	7M5	Norm	Cuteness	3
kf190981	CutenessFirst	9F2	LeftLower	Cuteness	4
kf190981	CutenessFirst	9F3	RightLower	Cuteness	6
kf190981	CutenessFirst	9F4	Norm	Cuteness	3
kf190981	CutenessFirst	9M1	RightUpper	Cuteness	2
kf190981	CutenessFirst	9M3	Norm	Cuteness	1
kf190981	CutenessFirst	9M4	LeftUpper	Cuteness	5
kf190981	CutenessFirst	9M7	RightUpper	Cuteness	2
kf190981	CutenessFirst	9M8	Norm	Cuteness	4
LC25081986	AttractivenessFirst	11F2	Norm	Attractiveness	5
LC25081986	AttractivenessFirst	11F3	LeftLower	Attractiveness	2
LC25081986	AttractivenessFirst	11F4	RightLower	Attractiveness	2
LC25081986	AttractivenessFirst	11F6	Norm	Attractiveness	3
LC25081986	AttractivenessFirst	11M2	LeftLower	Attractiveness	2
LC25081986	AttractivenessFirst	11M3	RightUpper	Attractiveness	2
LC25081986	AttractivenessFirst	11M6	Norm	Attractiveness	4
LC25081986	AttractivenessFirst	11M7	LeftUpper	Attractiveness	3
LC25081986	AttractivenessFirst	13F7	RightUpper	Attractiveness	1
LC25081986	AttractivenessFirst	13M1	Norm	Attractiveness	3
LC25081986	AttractivenessFirst	13M2	LeftLower	Attractiveness	1
LC25081986	AttractivenessFirst	13M3	RightLower	Attractiveness	1
LC25081986	AttractivenessFirst	13M4	Norm	Attractiveness	4
LC25081986	AttractivenessFirst	3F1	RightUpper	Attractiveness	2
LC25081986	AttractivenessFirst	3F2	Norm	Attractiveness	5
LC25081986	AttractivenessFirst	3F3	LeftUpper	Attractiveness	2
LC25081986	AttractivenessFirst	3F4	RightUpper	Attractiveness	2
LC25081986	AttractivenessFirst	3M1	Norm	Attractiveness	3
LC25081986	AttractivenessFirst	3M2	LeftLower	Attractiveness	2
LC25081986	AttractivenessFirst	3M3	RightLower	Attractiveness	1
LC25081986	AttractivenessFirst	3M4	Norm	Attractiveness	3
LC25081986	AttractivenessFirst	3M5	LeftLower	Attractiveness	1
LC25081986	AttractivenessFirst	5F4	RightLower	Attractiveness	1
LC25081986	AttractivenessFirst	5F7	Norm	Attractiveness	4
LC25081986	AttractivenessFirst	5M1	LeftUpper	Attractiveness	1
LC25081986	AttractivenessFirst	5M3	RightUpper	Attractiveness	1
LC25081986	AttractivenessFirst	5M4	Norm	Attractiveness	4
LC25081986	AttractivenessFirst	5M6	RightLower	Attractiveness	2
LC25081986	AttractivenessFirst	7F1	Norm	Attractiveness	4
LC25081986	AttractivenessFirst	7F3	LeftLower	Attractiveness	2
LC25081986	AttractivenessFirst	7F4	RightLower	Attractiveness	2
LC25081986	AttractivenessFirst	7F5	Norm	Attractiveness	3
LC25081986	AttractivenessFirst	7F6	LeftUpper	Attractiveness	1
LC25081986	AttractivenessFirst	7M1	RightUpper	Attractiveness	2
LC25081986	AttractivenessFirst	7M2	Norm	Attractiveness	3
LC25081986	AttractivenessFirst	7M3	LeftUpper	Attractiveness	1
LC25081986	AttractivenessFirst	7M4	RightUpper	Attractiveness	1
LC25081986	AttractivenessFirst	7M5	Norm	Attractiveness	4
LC25081986	AttractivenessFirst	9F2	LeftLower	Attractiveness	2
LC25081986	AttractivenessFirst	9F3	RightLower	Attractiveness	1
LC25081986	AttractivenessFirst	9F4	Norm	Attractiveness	4
LC25081986	AttractivenessFirst	9F4	LeftLower	Attractiveness	1
LC25081986	AttractivenessFirst	9M1	RightUpper	Attractiveness	1
LC25081986	AttractivenessFirst	9M3	Norm	Attractiveness	4
LC25081986	AttractivenessFirst	9M4	LeftUpper	Attractiveness	2
LC25081986	AttractivenessFirst	9M7	RightUpper	Attractiveness	2
LC25081986	AttractivenessFirst	9M8	Norm	Attractiveness	3
LC25081986	AttractivenessFirst	11F2	Norm	Cuteness	4
LC25081986	AttractivenessFirst	11F3	LeftLower	Cuteness	1
LC25081986	AttractivenessFirst	11F4	RightLower	Cuteness	3
LC25081986	AttractivenessFirst	11F6	Norm	Cuteness	3
LC25081986	AttractivenessFirst	11M2	LeftLower	Cuteness	3
LC25081986	AttractivenessFirst	11M3	RightUpper	Cuteness	2
LC25081986	AttractivenessFirst	11M3	LeftLower	Cuteness	1
LC25081986	AttractivenessFirst	11M6	Norm	Cuteness	4
LC25081986	AttractivenessFirst	11M7	LeftUpper	Cuteness	3
LC25081986	AttractivenessFirst	13F7	RightUpper	Cuteness	1
LC25081986	AttractivenessFirst	13M1	Norm	Cuteness	3
LC25081986	AttractivenessFirst	13M2	LeftLower	Cuteness	2
LC25081986	AttractivenessFirst	13M3	RightLower	Cuteness	1
LC25081986	AttractivenessFirst	13M4	Norm	Cuteness	4
LC25081986	AttractivenessFirst	3F1	RightUpper	Cuteness	4
LC25081986	AttractivenessFirst	3F2	Norm	Cuteness	5
LC25081986	AttractivenessFirst	3F3	LeftUpper	Cuteness	3
LC25081986	AttractivenessFirst	3F4	RightUpper	Cuteness	3
LC25081986	AttractivenessFirst	3M1	Norm	Cuteness	3
LC25081986	AttractivenessFirst	3M2	LeftLower	Cuteness	2
LC25081986	AttractivenessFirst	3M3	RightLower	Cuteness	3
LC25081986	AttractivenessFirst	3M4	Norm	Cuteness	4
LC25081986	AttractivenessFirst	3M5	LeftLower	Cuteness	1
LC25081986	AttractivenessFirst	5F4	RightLower	Cuteness	2
LC25081986	AttractivenessFirst	5F7	Norm	Cuteness	4
LC25081986	AttractivenessFirst	5M1	LeftUpper	Cuteness	2
LC25081986	AttractivenessFirst	5M3	RightUpper	Cuteness	2
LC25081986	AttractivenessFirst	5M6	RightLower	Cuteness	3
LC25081986	AttractivenessFirst	7F1	Norm	Cuteness	4
LC25081986	AttractivenessFirst	7F3	LeftLower	Cuteness	2
LC25081986	AttractivenessFirst	7F4	RightLower	Cuteness	3
LC25081986	AttractivenessFirst	7F5	Norm	Cuteness	3
LC25081986	AttractivenessFirst	7F6	LeftUpper	Cuteness	2
LC25081986	AttractivenessFirst	7M1	RightUpper	Cuteness	2
LC25081986	AttractivenessFirst	7M2	Norm	Cuteness	3
LC25081986	AttractivenessFirst	7M3	LeftUpper	Cuteness	2
LC25081986	AttractivenessFirst	7M4	RightUpper	Cuteness	3
LC25081986	AttractivenessFirst	7M5	Norm	Cuteness	5
LC25081986	AttractivenessFirst	9F2	LeftLower	Cuteness	1
LC25081986	AttractivenessFirst	9F3	RightLower	Cuteness	2
LC25081986	AttractivenessFirst	9F4	Norm	Cuteness	4
LC25081986	AttractivenessFirst	9M1	RightUpper	Cuteness	1
LC25081986	AttractivenessFirst	9M3	Norm	Cuteness	4
LC25081986	AttractivenessFirst	9M4	LeftUpper	Cuteness	2
LC25081986	AttractivenessFirst	9M7	RightUpper	Cuteness	4
LC25081986	AttractivenessFirst	9M8	Norm	Cuteness	3
md23051990	CutenessFirst	11F2	LeftLower	Attractiveness	2
md23051990	CutenessFirst	11F3	RightLower	Attractiveness	3
md23051990	CutenessFirst	11F4	Norm	Attractiveness	5
md23051990	CutenessFirst	11F6	LeftLower	Attractiveness	2
md23051990	CutenessFirst	11M2	RightLower	Attractiveness	3
md23051990	CutenessFirst	11M3	Norm	Attractiveness	3
md23051990	CutenessFirst	11M6	LeftUpper	Attractiveness	3
md23051990	CutenessFirst	11M7	RightUpper	Attractiveness	3
md23051990	CutenessFirst	13F7	Norm	Attractiveness	2
md23051990	CutenessFirst	13M1	LeftUpper	Attractiveness	2
md23051990	CutenessFirst	13M2	RightLower	Attractiveness	3
md23051990	CutenessFirst	13M3	Norm	Attractiveness	3
md23051990	CutenessFirst	13M4	LeftLower	Attractiveness	4
md23051990	CutenessFirst	3F1	Norm	Attractiveness	3
md23051990	CutenessFirst	3F2	LeftUpper	Attractiveness	3
md23051990	CutenessFirst	3F3	RightUpper	Attractiveness	3
md23051990	CutenessFirst	3F4	Norm	Attractiveness	3
md23051990	CutenessFirst	3M1	LeftUpper	Attractiveness	3
md23051990	CutenessFirst	3M2	RightLower	Attractiveness	4
md23051990	CutenessFirst	3M3	Norm	Attractiveness	3
md23051990	CutenessFirst	3M4	LeftLower	Attractiveness	2
md23051990	CutenessFirst	3M5	RightLower	Attractiveness	1
md23051990	CutenessFirst	5F4	Norm	Attractiveness	1
md23051990	CutenessFirst	5F7	LeftUpper	Attractiveness	2
md23051990	CutenessFirst	5M1	RightUpper	Attractiveness	2
md23051990	CutenessFirst	5M3	Norm	Attractiveness	4
md23051990	CutenessFirst	5M4	LeftUpper	Attractiveness	2
md23051990	CutenessFirst	5M6	Norm	Attractiveness	4
md23051990	CutenessFirst	7F1	LeftLower	Attractiveness	2
md23051990	CutenessFirst	7F3	RightLower	Attractiveness	3
md23051990	CutenessFirst	7F4	Norm	Attractiveness	2
md23051990	CutenessFirst	7F5	LeftLower	Attractiveness	2
md23051990	CutenessFirst	7F6	RightUpper	Attractiveness	3
md23051990	CutenessFirst	7M1	Norm	Attractiveness	4
md23051990	CutenessFirst	7M2	LeftUpper	Attractiveness	3
md23051990	CutenessFirst	7M3	RightUpper	Attractiveness	2
md23051990	CutenessFirst	7M4	Norm	Attractiveness	4
md23051990	CutenessFirst	7M5	LeftLower	Attractiveness	2
md23051990	CutenessFirst	9F2	RightLower	Attractiveness	5
md23051990	CutenessFirst	9F3	Norm	Attractiveness	4
md23051990	CutenessFirst	9F4	LeftLower	Attractiveness	3
md23051990	CutenessFirst	9F5	RightLower	Attractiveness	4
md23051990	CutenessFirst	9M1	Norm	Attractiveness	4
md23051990	CutenessFirst	9M3	LeftUpper	Attractiveness	3
md23051990	CutenessFirst	9M4	RightUpper	Attractiveness	2
md23051990	CutenessFirst	9M7	Norm	Attractiveness	3
md23051990	CutenessFirst	9M8	LeftUpper	Attractiveness	2
md23051990	CutenessFirst	11F2	LeftLower	Cuteness	4
md23051990	CutenessFirst	11F3	RightLower	Cuteness	4
md23051990	CutenessFirst	11F4	Norm	Cuteness	4
md23051990	CutenessFirst	11F6	LeftLower	Cuteness	3
md23051990	CutenessFirst	11M2	RightLower	Cuteness	2
md23051990	CutenessFirst	11M3	Norm	Cuteness	3
md23051990	CutenessFirst	11M7	RightUpper	Cuteness	2
md23051990	CutenessFirst	13F7	Norm	Cuteness	2
md23051990	CutenessFirst	13M1	LeftUpper	Cuteness	2
md23051990	CutenessFirst	13M2	RightLower	Cuteness	3
md23051990	CutenessFirst	13M3	Norm	Cuteness	4
md23051990	CutenessFirst	13M4	LeftLower	Cuteness	4
md23051990	CutenessFirst	3F1	Norm	Cuteness	3
md23051990	CutenessFirst	3F2	LeftUpper	Cuteness	3
md23051990	CutenessFirst	3F3	RightUpper	Cuteness	2
md23051990	CutenessFirst	3F4	Norm	Cuteness	2
md23051990	CutenessFirst	3M1	LeftUpper	Cuteness	4
md23051990	CutenessFirst	3M2	RightLower	Cuteness	4
md23051990	CutenessFirst	3M3	Norm	Cuteness	3
md23051990	CutenessFirst	3M4	LeftLower	Cuteness	3
md23051990	CutenessFirst	3M5	RightLower	Cuteness	1
md23051990	CutenessFirst	5F4	Norm	Cuteness	2
md23051990	CutenessFirst	5F7	LeftUpper	Cuteness	3
md23051990	CutenessFirst	5M1	RightUpper	Cuteness	2
md23051990	CutenessFirst	5M4	Norm	Cuteness	2
md23051990	CutenessFirst	5M4	LeftUpper	Cuteness	1
md23051990	CutenessFirst	5M6	Norm	Cuteness	4
md23051990	CutenessFirst	7F1	LeftLower	Cuteness	3
md23051990	CutenessFirst	7F3	RightLower	Cuteness	2
md23051990	CutenessFirst	7F4	Norm	Cuteness	4
md23051990	CutenessFirst	7F5	LeftLower	Cuteness	2
md23051990	CutenessFirst	7F6	RightUpper	Cuteness	3
md23051990	CutenessFirst	7M1	Norm	Cuteness	4
md23051990	CutenessFirst	7M2	LeftUpper	Cuteness	1
md23051990	CutenessFirst	7M3	RightUpper	Cuteness	1
md23051990	CutenessFirst	7M4	Norm	Cuteness	3
md23051990	CutenessFirst	7M5	LeftLower	Cuteness	3
md23051990	CutenessFirst	9F2	RightLower	Cuteness	4
md23051990	CutenessFirst	9F3	Norm	Cuteness	4
md23051990	CutenessFirst	9F4	LeftLower	Cuteness	3
md23051990	CutenessFirst	9F5	RightLower	Cuteness	5
md23051990	CutenessFirst	9M1	Norm	Cuteness	2
md23051990	CutenessFirst	9M3	LeftUpper	Cuteness	2
md23051990	CutenessFirst	9M4	RightUpper	Cuteness	2
md23051990	CutenessFirst	9M7	Norm	Cuteness	3
md23051990	CutenessFirst	9M8	LeftUpper	Cuteness	1
MM03041991	AttractivenessFirst	11F2	RightLower	Attractiveness	2
MM03041991	AttractivenessFirst	11F3	Norm	Attractiveness	2
MM03041991	AttractivenessFirst	11F4	LeftLower	Attractiveness	4
MM03041991	AttractivenessFirst	11F6	RightLower	Attractiveness	3
MM03041991	AttractivenessFirst	11M2	Norm	Attractiveness	5
MM03041991	AttractivenessFirst	11M3	LeftUpper	Attractiveness	3
MM03041991	AttractivenessFirst	11M6	RightUpper	Attractiveness	3
MM03041991	AttractivenessFirst	11M7	Norm	Attractiveness	5
MM03041991	AttractivenessFirst	13F7	LeftUpper	Attractiveness	2
MM03041991	AttractivenessFirst	13M1	RightUpper	Attractiveness	2
MM03041991	AttractivenessFirst	13M2	Norm	Attractiveness	3
MM03041991	AttractivenessFirst	13M3	LeftLower	Attractiveness	4
MM03041991	AttractivenessFirst	13M4	RightLower	Attractiveness	3
MM03041991	AttractivenessFirst	3F1	LeftUpper	Attractiveness	3
MM03041991	AttractivenessFirst	3F2	RightUpper	Attractiveness	3
MM03041991	AttractivenessFirst	3F3	Norm	Attractiveness	4
MM03041991	AttractivenessFirst	3F4	LeftUpper	Attractiveness	2
MM03041991	AttractivenessFirst	3M1	RightUpper	Attractiveness	2
MM03041991	AttractivenessFirst	3M2	Norm	Attractiveness	3
MM03041991	AttractivenessFirst	3M3	LeftLower	Attractiveness	2
MM03041991	AttractivenessFirst	3M4	RightLower	Attractiveness	2
MM03041991	AttractivenessFirst	3M5	Norm	Attractiveness	3
MM03041991	AttractivenessFirst	5F4	LeftLower	Attractiveness	1
MM03041991	AttractivenessFirst	5F7	RightUpper	Attractiveness	2
MM03041991	AttractivenessFirst	5M1	Norm	Attractiveness	2
MM03041991	AttractivenessFirst	5M3	LeftUpper	Attractiveness	2
MM03041991	AttractivenessFirst	5M4	RightUpper	Attractiveness	1
MM03041991	AttractivenessFirst	5M6	LeftLower	Attractiveness	4
MM03041991	AttractivenessFirst	7F1	RightLower	Attractiveness	3
MM03041991	AttractivenessFirst	7F3	Norm	Attractiveness	4
MM03041991	AttractivenessFirst	7F4	LeftLower	Attractiveness	3
MM03041991	AttractivenessFirst	7F5	RightLower	Attractiveness	3
MM03041991	AttractivenessFirst	7F6	Norm	Attractiveness	3
MM03041991	AttractivenessFirst	7M1	LeftUpper	Attractiveness	2
MM03041991	AttractivenessFirst	7M2	RightUpper	Attractiveness	2
MM03041991	AttractivenessFirst	7M3	Norm	Attractiveness	3
MM03041991	AttractivenessFirst	7M4	LeftUpper	Attractiveness	3
MM03041991	AttractivenessFirst	7M5	RightLower	Attractiveness	3
MM03041991	AttractivenessFirst	9F2	Norm	Attractiveness	4
MM03041991	AttractivenessFirst	9F3	LeftLower	Attractiveness	2
MM03041991	AttractivenessFirst	9F4	RightLower	Attractiveness	3
MM03041991	AttractivenessFirst	9F5	Norm	Attractiveness	4
MM03041991	AttractivenessFirst	9M1	LeftUpper	Attractiveness	2
MM03041991	AttractivenessFirst	9M3	RightUpper	Attractiveness	3
MM03041991	AttractivenessFirst	9M4	Norm	Attractiveness	3
MM03041991	AttractivenessFirst	9M7	LeftUpper	Attractiveness	3
MM03041991	AttractivenessFirst	9M8	RightUpper	Attractiveness	2
MM03041991	AttractivenessFirst	11F2	RightLower	Cuteness	3
MM03041991	AttractivenessFirst	11F3	Norm	Cuteness	3
MM03041991	AttractivenessFirst	11F4	LeftLower	Cuteness	5
MM03041991	AttractivenessFirst	11F6	RightLower	Cuteness	3
MM03041991	AttractivenessFirst	11M2	Norm	Cuteness	6
MM03041991	AttractivenessFirst	11M6	LeftUpper	Cuteness	3
MM03041991	AttractivenessFirst	11M6	RightUpper	Cuteness	4
MM03041991	AttractivenessFirst	11M7	Norm	Cuteness	5
MM03041991	AttractivenessFirst	13F7	LeftUpper	Cuteness	3
MM03041991	AttractivenessFirst	13M1	RightUpper	Cuteness	4
MM03041991	AttractivenessFirst	13M2	Norm	Cuteness	3
MM03041991	AttractivenessFirst	13M3	LeftLower	Cuteness	4
MM03041991	AttractivenessFirst	13M4	RightLower	Cuteness	4
MM03041991	AttractivenessFirst	3F1	LeftUpper	Cuteness	4
MM03041991	AttractivenessFirst	3F2	RightUpper	Cuteness	3
MM03041991	AttractivenessFirst	3F3	Norm	Cuteness	3
MM03041991	AttractivenessFirst	3F4	LeftUpper	Cuteness	3
MM03041991	AttractivenessFirst	3M1	RightUpper	Cuteness	5
MM03041991	AttractivenessFirst	3M2	Norm	Cuteness	3
MM03041991	AttractivenessFirst	3M3	LeftLower	Cuteness	5
MM03041991	AttractivenessFirst	3M4	RightLower	Cuteness	3
MM03041991	AttractivenessFirst	3M5	Norm	Cuteness	3
MM03041991	AttractivenessFirst	5F4	LeftLower	Cuteness	3
MM03041991	AttractivenessFirst	5F7	RightUpper	Cuteness	3
MM03041991	AttractivenessFirst	5M1	Norm	Cuteness	2
MM03041991	AttractivenessFirst	5M3	Norm	Cuteness	3
MM03041991	AttractivenessFirst	5M3	LeftUpper	Cuteness	3
MM03041991	AttractivenessFirst	5M4	RightUpper	Cuteness	4
MM03041991	AttractivenessFirst	5M6	LeftLower	Cuteness	5
MM03041991	AttractivenessFirst	7F1	RightLower	Cuteness	4
MM03041991	AttractivenessFirst	7F3	Norm	Cuteness	5
MM03041991	AttractivenessFirst	7F4	LeftLower	Cuteness	3
MM03041991	AttractivenessFirst	7F5	RightLower	Cuteness	6
MM03041991	AttractivenessFirst	7F6	Norm	Cuteness	3
MM03041991	AttractivenessFirst	7M1	LeftUpper	Cuteness	4
MM03041991	AttractivenessFirst	7M2	RightUpper	Cuteness	3
MM03041991	AttractivenessFirst	7M3	Norm	Cuteness	4
MM03041991	AttractivenessFirst	7M4	LeftUpper	Cuteness	4
MM03041991	AttractivenessFirst	7M5	RightLower	Cuteness	4
MM03041991	AttractivenessFirst	9F2	Norm	Cuteness	4
MM03041991	AttractivenessFirst	9F3	LeftLower	Cuteness	4
MM03041991	AttractivenessFirst	9F4	RightLower	Cuteness	5
MM03041991	AttractivenessFirst	9F5	Norm	Cuteness	4
MM03041991	AttractivenessFirst	9M1	LeftUpper	Cuteness	3
MM03041991	AttractivenessFirst	9M3	RightUpper	Cuteness	4
MM03041991	AttractivenessFirst	9M4	Norm	Cuteness	4
MM03041991	AttractivenessFirst	9M7	LeftUpper	Cuteness	4
MM03041991	AttractivenessFirst	9M8	RightUpper	Cuteness	3
MP10011985	AttractivenessFirst	11F2	RightLower	Attractiveness	6
MP10011985	AttractivenessFirst	11F3	Norm	Attractiveness	6
MP10011985	AttractivenessFirst	11F4	LeftLower	Attractiveness	7
MP10011985	AttractivenessFirst	11F6	RightLower	Attractiveness	6
MP10011985	AttractivenessFirst	11M2	Norm	Attractiveness	3
MP10011985	AttractivenessFirst	11M3	LeftUpper	Attractiveness	3
MP10011985	AttractivenessFirst	11M6	RightUpper	Attractiveness	6
MP10011985	AttractivenessFirst	11M7	Norm	Attractiveness	7
MP10011985	AttractivenessFirst	13F7	LeftUpper	Attractiveness	5
MP10011985	AttractivenessFirst	13M1	RightUpper	Attractiveness	7
MP10011985	AttractivenessFirst	13M2	Norm	Attractiveness	5
MP10011985	AttractivenessFirst	13M3	LeftLower	Attractiveness	4
MP10011985	AttractivenessFirst	13M4	RightLower	Attractiveness	3
MP10011985	AttractivenessFirst	3F1	LeftUpper	Attractiveness	4
MP10011985	AttractivenessFirst	3F2	RightUpper	Attractiveness	5
MP10011985	AttractivenessFirst	3F3	Norm	Attractiveness	7
MP10011985	AttractivenessFirst	3F4	LeftUpper	Attractiveness	7
MP10011985	AttractivenessFirst	3M1	RightUpper	Attractiveness	6
MP10011985	AttractivenessFirst	3M2	Norm	Attractiveness	5
MP10011985	AttractivenessFirst	3M3	LeftLower	Attractiveness	6
MP10011985	AttractivenessFirst	3M4	RightLower	Attractiveness	6
MP10011985	AttractivenessFirst	3M5	Norm	Attractiveness	3
MP10011985	AttractivenessFirst	5F4	LeftLower	Attractiveness	5
MP10011985	AttractivenessFirst	5F7	RightUpper	Attractiveness	6
MP10011985	AttractivenessFirst	5M1	Norm	Attractiveness	7
MP10011985	AttractivenessFirst	5M3	LeftUpper	Attractiveness	4
MP10011985	AttractivenessFirst	5M4	RightUpper	Attractiveness	2
MP10011985	AttractivenessFirst	5M6	LeftLower	Attractiveness	4
MP10011985	AttractivenessFirst	7F1	RightLower	Attractiveness	3
MP10011985	AttractivenessFirst	7F3	Norm	Attractiveness	4
MP10011985	AttractivenessFirst	7F4	LeftLower	Attractiveness	4
MP10011985	AttractivenessFirst	7F5	RightLower	Attractiveness	5
MP10011985	AttractivenessFirst	7F6	Norm	Attractiveness	7
MP10011985	AttractivenessFirst	7M1	LeftUpper	Attractiveness	4
MP10011985	AttractivenessFirst	7M2	RightUpper	Attractiveness	3
MP10011985	AttractivenessFirst	7M3	Norm	Attractiveness	7
MP10011985	AttractivenessFirst	7M4	LeftUpper	Attractiveness	7
MP10011985	AttractivenessFirst	7M5	RightLower	Attractiveness	6
MP10011985	AttractivenessFirst	9F2	Norm	Attractiveness	6
MP10011985	AttractivenessFirst	9F3	LeftLower	Attractiveness	6
MP10011985	AttractivenessFirst	9F4	RightLower	Attractiveness	6
MP10011985	AttractivenessFirst	9F5	Norm	Attractiveness	4
MP10011985	AttractivenessFirst	9M1	LeftUpper	Attractiveness	4
MP10011985	AttractivenessFirst	9M3	RightUpper	Attractiveness	6
MP10011985	AttractivenessFirst	9M4	Norm	Attractiveness	4
MP10011985	AttractivenessFirst	9M7	LeftUpper	Attractiveness	6
MP10011985	AttractivenessFirst	9M8	RightUpper	Attractiveness	4
MP10011985	AttractivenessFirst	11F2	RightLower	Cuteness	5
MP10011985	AttractivenessFirst	11F3	Norm	Cuteness	6
MP10011985	AttractivenessFirst	11F4	LeftLower	Cuteness	7
MP10011985	AttractivenessFirst	11F6	RightLower	Cuteness	6
MP10011985	AttractivenessFirst	11M2	Norm	Cuteness	1
MP10011985	AttractivenessFirst	11M6	LeftUpper	Cuteness	3
MP10011985	AttractivenessFirst	11M6	RightUpper	Cuteness	6
MP10011985	AttractivenessFirst	11M7	Norm	Cuteness	7
MP10011985	AttractivenessFirst	13F7	LeftUpper	Cuteness	2
MP10011985	AttractivenessFirst	13M1	RightUpper	Cuteness	3
MP10011985	AttractivenessFirst	13M2	Norm	Cuteness	3
MP10011985	AttractivenessFirst	13M3	LeftLower	Cuteness	2
MP10011985	AttractivenessFirst	13M4	RightLower	Cuteness	3
MP10011985	AttractivenessFirst	3F1	LeftUpper	Cuteness	4
MP10011985	AttractivenessFirst	3F2	RightUpper	Cuteness	7
MP10011985	AttractivenessFirst	3F3	Norm	Cuteness	7
MP10011985	AttractivenessFirst	3F4	LeftUpper	Cuteness	6
MP10011985	AttractivenessFirst	3M1	RightUpper	Cuteness	5
MP10011985	AttractivenessFirst	3M2	Norm	Cuteness	4
MP10011985	AttractivenessFirst	3M3	LeftLower	Cuteness	6
MP10011985	AttractivenessFirst	3M4	RightLower	Cuteness	6
MP10011985	AttractivenessFirst	3M5	Norm	Cuteness	3
MP10011985	AttractivenessFirst	5F4	LeftLower	Cuteness	3
MP10011985	AttractivenessFirst	5F7	RightUpper	Cuteness	6
MP10011985	AttractivenessFirst	5M1	Norm	Cuteness	2
MP10011985	AttractivenessFirst	5M3	Norm	Cuteness	6
MP10011985	AttractivenessFirst	5M3	LeftUpper	Cuteness	2
MP10011985	AttractivenessFirst	5M4	RightUpper	Cuteness	2
MP10011985	AttractivenessFirst	5M6	LeftLower	Cuteness	6
MP10011985	AttractivenessFirst	7F1	RightLower	Cuteness	4
MP10011985	AttractivenessFirst	7F3	Norm	Cuteness	5
MP10011985	AttractivenessFirst	7F4	LeftLower	Cuteness	3
MP10011985	AttractivenessFirst	7F5	RightLower	Cuteness	5
MP10011985	AttractivenessFirst	7F6	Norm	Cuteness	7
MP10011985	AttractivenessFirst	7M1	LeftUpper	Cuteness	4
MP10011985	AttractivenessFirst	7M2	RightUpper	Cuteness	6
MP10011985	AttractivenessFirst	7M3	Norm	Cuteness	7
MP10011985	AttractivenessFirst	7M4	LeftUpper	Cuteness	6
MP10011985	AttractivenessFirst	7M5	RightLower	Cuteness	6
MP10011985	AttractivenessFirst	9F2	Norm	Cuteness	4
MP10011985	AttractivenessFirst	9F3	LeftLower	Cuteness	5
MP10011985	AttractivenessFirst	9F4	RightLower	Cuteness	5
MP10011985	AttractivenessFirst	9F5	Norm	Cuteness	5
MP10011985	AttractivenessFirst	9M1	LeftUpper	Cuteness	6
MP10011985	AttractivenessFirst	9M3	RightUpper	Cuteness	5
MP10011985	AttractivenessFirst	9M4	Norm	Cuteness	6
MP10011985	AttractivenessFirst	9M7	LeftUpper	Cuteness	7
MP10011985	AttractivenessFirst	9M8	RightUpper	Cuteness	2
MR24011986	AttractivenessFirst	11F2	Norm	Attractiveness	2
MR24011986	AttractivenessFirst	11F3	LeftLower	Attractiveness	4
MR24011986	AttractivenessFirst	11F4	RightLower	Attractiveness	2
MR24011986	AttractivenessFirst	11F6	Norm	Attractiveness	1
MR24011986	AttractivenessFirst	11M2	LeftLower	Attractiveness	3
MR24011986	AttractivenessFirst	11M3	RightUpper	Attractiveness	2
MR24011986	AttractivenessFirst	11M6	Norm	Attractiveness	5
MR24011986	AttractivenessFirst	11M7	LeftUpper	Attractiveness	3
MR24011986	AttractivenessFirst	13F7	RightUpper	Attractiveness	2
MR24011986	AttractivenessFirst	13M1	Norm	Attractiveness	4
MR24011986	AttractivenessFirst	13M2	LeftLower	Attractiveness	3
MR24011986	AttractivenessFirst	13M3	RightLower	Attractiveness	2
MR24011986	AttractivenessFirst	13M4	Norm	Attractiveness	3
MR24011986	AttractivenessFirst	3F1	RightUpper	Attractiveness	2
MR24011986	AttractivenessFirst	3F2	Norm	Attractiveness	4
MR24011986	AttractivenessFirst	3F3	LeftUpper	Attractiveness	4
MR24011986	AttractivenessFirst	3F4	RightUpper	Attractiveness	3
MR24011986	AttractivenessFirst	3M1	Norm	Attractiveness	4
MR24011986	AttractivenessFirst	3M2	LeftLower	Attractiveness	3
MR24011986	AttractivenessFirst	3M3	RightLower	Attractiveness	5
MR24011986	AttractivenessFirst	3M4	Norm	Attractiveness	3
MR24011986	AttractivenessFirst	3M5	LeftLower	Attractiveness	3
MR24011986	AttractivenessFirst	5F4	RightLower	Attractiveness	1
MR24011986	AttractivenessFirst	5F7	Norm	Attractiveness	3
MR24011986	AttractivenessFirst	5M1	LeftUpper	Attractiveness	3
MR24011986	AttractivenessFirst	5M3	RightUpper	Attractiveness	4
MR24011986	AttractivenessFirst	5M4	Norm	Attractiveness	4
MR24011986	AttractivenessFirst	5M6	RightLower	Attractiveness	3
MR24011986	AttractivenessFirst	7F1	Norm	Attractiveness	4
MR24011986	AttractivenessFirst	7F3	LeftLower	Attractiveness	5
MR24011986	AttractivenessFirst	7F4	RightLower	Attractiveness	3
MR24011986	AttractivenessFirst	7F5	Norm	Attractiveness	5
MR24011986	AttractivenessFirst	7F6	LeftUpper	Attractiveness	2
MR24011986	AttractivenessFirst	7M1	RightUpper	Attractiveness	4
MR24011986	AttractivenessFirst	7M2	Norm	Attractiveness	3
MR24011986	AttractivenessFirst	7M3	LeftUpper	Attractiveness	4
MR24011986	AttractivenessFirst	7M4	RightUpper	Attractiveness	2
MR24011986	AttractivenessFirst	7M5	Norm	Attractiveness	4
MR24011986	AttractivenessFirst	9F2	LeftLower	Attractiveness	2
MR24011986	AttractivenessFirst	9F3	RightLower	Attractiveness	3
MR24011986	AttractivenessFirst	9F4	Norm	Attractiveness	4
MR24011986	AttractivenessFirst	9F4	LeftLower	Attractiveness	4
MR24011986	AttractivenessFirst	9M1	RightUpper	Attractiveness	1
MR24011986	AttractivenessFirst	9M3	Norm	Attractiveness	4
MR24011986	AttractivenessFirst	9M4	LeftUpper	Attractiveness	2
MR24011986	AttractivenessFirst	9M7	RightUpper	Attractiveness	2
MR24011986	AttractivenessFirst	9M8	Norm	Attractiveness	2
MR24011986	AttractivenessFirst	11F2	Norm	Cuteness	2
MR24011986	AttractivenessFirst	11F3	LeftLower	Cuteness	2
MR24011986	AttractivenessFirst	11F4	RightLower	Cuteness	4
MR24011986	AttractivenessFirst	11F6	Norm	Cuteness	3
MR24011986	AttractivenessFirst	11M2	LeftLower	Cuteness	2
MR24011986	AttractivenessFirst	11M3	RightUpper	Cuteness	1
MR24011986	AttractivenessFirst	11M3	LeftLower	Cuteness	2
MR24011986	AttractivenessFirst	11M6	Norm	Cuteness	5
MR24011986	AttractivenessFirst	11M7	LeftUpper	Cuteness	3
MR24011986	AttractivenessFirst	13F7	RightUpper	Cuteness	2
MR24011986	AttractivenessFirst	13M1	Norm	Cuteness	3
MR24011986	AttractivenessFirst	13M2	LeftLower	Cuteness	3
MR24011986	AttractivenessFirst	13M3	RightLower	Cuteness	1
MR24011986	AttractivenessFirst	13M4	Norm	Cuteness	1
MR24011986	AttractivenessFirst	3F1	RightUpper	Cuteness	1
MR24011986	AttractivenessFirst	3F2	Norm	Cuteness	4
MR24011986	AttractivenessFirst	3F3	LeftUpper	Cuteness	4
MR24011986	AttractivenessFirst	3F4	RightUpper	Cuteness	2
MR24011986	AttractivenessFirst	3M1	Norm	Cuteness	3
MR24011986	AttractivenessFirst	3M2	LeftLower	Cuteness	1
MR24011986	AttractivenessFirst	3M3	RightLower	Cuteness	6
MR24011986	AttractivenessFirst	3M4	Norm	Cuteness	3
MR24011986	AttractivenessFirst	3M5	LeftLower	Cuteness	1
MR24011986	AttractivenessFirst	5F4	RightLower	Cuteness	1
MR24011986	AttractivenessFirst	5F7	Norm	Cuteness	2
MR24011986	AttractivenessFirst	5M1	LeftUpper	Cuteness	1
MR24011986	AttractivenessFirst	5M3	RightUpper	Cuteness	7
MR24011986	AttractivenessFirst	5M6	RightLower	Cuteness	6
MR24011986	AttractivenessFirst	7F1	Norm	Cuteness	5
MR24011986	AttractivenessFirst	7F3	LeftLower	Cuteness	7
MR24011986	AttractivenessFirst	7F4	RightLower	Cuteness	5
MR24011986	AttractivenessFirst	7F5	Norm	Cuteness	6
MR24011986	AttractivenessFirst	7F6	LeftUpper	Cuteness	1
MR24011986	AttractivenessFirst	7M1	RightUpper	Cuteness	3
MR24011986	AttractivenessFirst	7M2	Norm	Cuteness	2
MR24011986	AttractivenessFirst	7M3	LeftUpper	Cuteness	6
MR24011986	AttractivenessFirst	7M4	RightUpper	Cuteness	5
MR24011986	AttractivenessFirst	7M5	Norm	Cuteness	4
MR24011986	AttractivenessFirst	9F2	LeftLower	Cuteness	2
MR24011986	AttractivenessFirst	9F3	RightLower	Cuteness	5
MR24011986	AttractivenessFirst	9F4	Norm	Cuteness	1
MR24011986	AttractivenessFirst	9M1	RightUpper	Cuteness	1
MR24011986	AttractivenessFirst	9M3	Norm	Cuteness	3
MR24011986	AttractivenessFirst	9M4	LeftUpper	Cuteness	1
MR24011986	AttractivenessFirst	9M7	RightUpper	Cuteness	2
MR24011986	AttractivenessFirst	9M8	Norm	Cuteness	1
MS10121960	AttractivenessFirst	11F2	Norm	Attractiveness	2
MS10121960	AttractivenessFirst	11F3	LeftLower	Attractiveness	2
MS10121960	AttractivenessFirst	11F4	RightLower	Attractiveness	6
MS10121960	AttractivenessFirst	11F6	Norm	Attractiveness	2
MS10121960	AttractivenessFirst	11M2	LeftLower	Attractiveness	2
MS10121960	AttractivenessFirst	11M3	RightUpper	Attractiveness	3
MS10121960	AttractivenessFirst	11M6	Norm	Attractiveness	5
MS10121960	AttractivenessFirst	11M7	LeftUpper	Attractiveness	2
MS10121960	AttractivenessFirst	13F7	RightUpper	Attractiveness	3
MS10121960	AttractivenessFirst	13M1	Norm	Attractiveness	3
MS10121960	AttractivenessFirst	13M2	LeftLower	Attractiveness	1
MS10121960	AttractivenessFirst	13M3	RightLower	Attractiveness	1
MS10121960	AttractivenessFirst	13M4	Norm	Attractiveness	2
MS10121960	AttractivenessFirst	3F1	RightUpper	Attractiveness	3
MS10121960	AttractivenessFirst	3F2	Norm	Attractiveness	2
MS10121960	AttractivenessFirst	3F3	LeftUpper	Attractiveness	1
MS10121960	AttractivenessFirst	3F4	RightUpper	Attractiveness	4
MS10121960	AttractivenessFirst	3M1	Norm	Attractiveness	1
MS10121960	AttractivenessFirst	3M2	LeftLower	Attractiveness	1
MS10121960	AttractivenessFirst	3M3	RightLower	Attractiveness	4
MS10121960	AttractivenessFirst	3M4	Norm	Attractiveness	1
MS10121960	AttractivenessFirst	3M5	LeftLower	Attractiveness	4
MS10121960	AttractivenessFirst	5F4	RightLower	Attractiveness	1
MS10121960	AttractivenessFirst	5F7	Norm	Attractiveness	4
MS10121960	AttractivenessFirst	5M1	LeftUpper	Attractiveness	2
MS10121960	AttractivenessFirst	5M3	RightUpper	Attractiveness	6
MS10121960	AttractivenessFirst	5M4	Norm	Attractiveness	2
MS10121960	AttractivenessFirst	5M6	RightLower	Attractiveness	5
MS10121960	AttractivenessFirst	7F1	Norm	Attractiveness	3
MS10121960	AttractivenessFirst	7F3	LeftLower	Attractiveness	3
MS10121960	AttractivenessFirst	7F4	RightLower	Attractiveness	6
MS10121960	AttractivenessFirst	7F5	Norm	Attractiveness	4
MS10121960	AttractivenessFirst	7F6	LeftUpper	Attractiveness	2
MS10121960	AttractivenessFirst	7M1	RightUpper	Attractiveness	3
MS10121960	AttractivenessFirst	7M2	Norm	Attractiveness	3
MS10121960	AttractivenessFirst	7M3	LeftUpper	Attractiveness	3
MS10121960	AttractivenessFirst	7M4	RightUpper	Attractiveness	5
MS10121960	AttractivenessFirst	7M5	Norm	Attractiveness	2
MS10121960	AttractivenessFirst	9F2	LeftLower	Attractiveness	3
MS10121960	AttractivenessFirst	9F3	RightLower	Attractiveness	1
MS10121960	AttractivenessFirst	9F4	Norm	Attractiveness	5
MS10121960	AttractivenessFirst	9F4	LeftLower	Attractiveness	2
MS10121960	AttractivenessFirst	9M1	RightUpper	Attractiveness	1
MS10121960	AttractivenessFirst	9M3	Norm	Attractiveness	3
MS10121960	AttractivenessFirst	9M4	LeftUpper	Attractiveness	1
MS10121960	AttractivenessFirst	9M7	RightUpper	Attractiveness	3
MS10121960	AttractivenessFirst	9M8	Norm	Attractiveness	3
MS10121960	AttractivenessFirst	11F2	Norm	Cuteness	2
MS10121960	AttractivenessFirst	11F3	LeftLower	Cuteness	2
MS10121960	AttractivenessFirst	11F4	RightLower	Cuteness	6
MS10121960	AttractivenessFirst	11F6	Norm	Cuteness	2
MS10121960	AttractivenessFirst	11M2	LeftLower	Cuteness	2
MS10121960	AttractivenessFirst	11M3	RightUpper	Cuteness	2
MS10121960	AttractivenessFirst	11M3	LeftLower	Cuteness	4
MS10121960	AttractivenessFirst	11M6	Norm	Cuteness	4
MS10121960	AttractivenessFirst	11M7	LeftUpper	Cuteness	6
MS10121960	AttractivenessFirst	13F7	RightUpper	Cuteness	2
MS10121960	AttractivenessFirst	13M1	Norm	Cuteness	4
MS10121960	AttractivenessFirst	13M2	LeftLower	Cuteness	2
MS10121960	AttractivenessFirst	13M3	RightLower	Cuteness	1
MS10121960	AttractivenessFirst	13M4	Norm	Cuteness	2
MS10121960	AttractivenessFirst	3F1	RightUpper	Cuteness	5
MS10121960	AttractivenessFirst	3F2	Norm	Cuteness	5
MS10121960	AttractivenessFirst	3F3	LeftUpper	Cuteness	2
MS10121960	AttractivenessFirst	3F4	RightUpper	Cuteness	5
MS10121960	AttractivenessFirst	3M1	Norm	Cuteness	3
MS10121960	AttractivenessFirst	3M2	LeftLower	Cuteness	1
MS10121960	AttractivenessFirst	3M3	RightLower	Cuteness	4
MS10121960	AttractivenessFirst	3M4	Norm	Cuteness	3
MS10121960	AttractivenessFirst	3M5	LeftLower	Cuteness	5
MS10121960	AttractivenessFirst	5F4	RightLower	Cuteness	3
MS10121960	AttractivenessFirst	5F7	Norm	Cuteness	5
MS10121960	AttractivenessFirst	5M1	LeftUpper	Cuteness	3
MS10121960	AttractivenessFirst	5M3	RightUpper	Cuteness	6
MS10121960	AttractivenessFirst	5M6	RightLower	Cuteness	5
MS10121960	AttractivenessFirst	7F1	Norm	Cuteness	5
MS10121960	AttractivenessFirst	7F3	LeftLower	Cuteness	6
MS10121960	AttractivenessFirst	7F4	RightLower	Cuteness	5
MS10121960	AttractivenessFirst	7F5	Norm	Cuteness	6
MS10121960	AttractivenessFirst	7F6	LeftUpper	Cuteness	4
MS10121960	AttractivenessFirst	7M1	RightUpper	Cuteness	3
MS10121960	AttractivenessFirst	7M2	Norm	Cuteness	5
MS10121960	AttractivenessFirst	7M3	LeftUpper	Cuteness	4
MS10121960	AttractivenessFirst	7M4	RightUpper	Cuteness	6
MS10121960	AttractivenessFirst	7M5	Norm	Cuteness	5
MS10121960	AttractivenessFirst	9F2	LeftLower	Cuteness	4
MS10121960	AttractivenessFirst	9F3	RightLower	Cuteness	3
MS10121960	AttractivenessFirst	9F4	Norm	Cuteness	3
MS10121960	AttractivenessFirst	9M1	RightUpper	Cuteness	1
MS10121960	AttractivenessFirst	9M3	Norm	Cuteness	4
MS10121960	AttractivenessFirst	9M4	LeftUpper	Cuteness	3
MS10121960	AttractivenessFirst	9M7	RightUpper	Cuteness	2
MS10121960	AttractivenessFirst	9M8	Norm	Cuteness	5
MS22011992	CutenessFirst	11F2	Norm	Attractiveness	5
MS22011992	CutenessFirst	11F3	LeftLower	Attractiveness	5
MS22011992	CutenessFirst	11F4	RightLower	Attractiveness	5
MS22011992	CutenessFirst	11F6	Norm	Attractiveness	5
MS22011992	CutenessFirst	11M2	LeftLower	Attractiveness	3
MS22011992	CutenessFirst	11M3	RightUpper	Attractiveness	4
MS22011992	CutenessFirst	11M6	Norm	Attractiveness	4
MS22011992	CutenessFirst	11M7	LeftUpper	Attractiveness	6
MS22011992	CutenessFirst	13F7	RightUpper	Attractiveness	3
MS22011992	CutenessFirst	13M1	Norm	Attractiveness	3
MS22011992	CutenessFirst	13M2	LeftLower	Attractiveness	3
MS22011992	CutenessFirst	13M3	RightLower	Attractiveness	4
MS22011992	CutenessFirst	13M4	Norm	Attractiveness	5
MS22011992	CutenessFirst	3F1	RightUpper	Attractiveness	3
MS22011992	CutenessFirst	3F2	Norm	Attractiveness	4
MS22011992	CutenessFirst	3F3	LeftUpper	Attractiveness	5
MS22011992	CutenessFirst	3F4	RightUpper	Attractiveness	4
MS22011992	CutenessFirst	3M1	Norm	Attractiveness	5
MS22011992	CutenessFirst	3M2	LeftLower	Attractiveness	4
MS22011992	CutenessFirst	3M3	RightLower	Attractiveness	3
MS22011992	CutenessFirst	3M4	Norm	Attractiveness	2
MS22011992	CutenessFirst	3M5	LeftLower	Attractiveness	3
MS22011992	CutenessFirst	5F4	RightLower	Attractiveness	3
MS22011992	CutenessFirst	5F7	Norm	Attractiveness	5
MS22011992	CutenessFirst	5M1	LeftUpper	Attractiveness	4
MS22011992	CutenessFirst	5M3	RightUpper	Attractiveness	4
MS22011992	CutenessFirst	5M4	Norm	Attractiveness	3
MS22011992	CutenessFirst	5M6	RightLower	Attractiveness	5
MS22011992	CutenessFirst	7F1	Norm	Attractiveness	5
MS22011992	CutenessFirst	7F3	LeftLower	Attractiveness	5
MS22011992	CutenessFirst	7F4	RightLower	Attractiveness	4
MS22011992	CutenessFirst	7F5	Norm	Attractiveness	5
MS22011992	CutenessFirst	7F6	LeftUpper	Attractiveness	4
MS22011992	CutenessFirst	7M1	RightUpper	Attractiveness	5
MS22011992	CutenessFirst	7M2	Norm	Attractiveness	5
MS22011992	CutenessFirst	7M3	LeftUpper	Attractiveness	3
MS22011992	CutenessFirst	7M4	RightUpper	Attractiveness	5
MS22011992	CutenessFirst	7M5	Norm	Attractiveness	6
MS22011992	CutenessFirst	9F2	LeftLower	Attractiveness	3
MS22011992	CutenessFirst	9F3	RightLower	Attractiveness	5
MS22011992	CutenessFirst	9F4	Norm	Attractiveness	6
MS22011992	CutenessFirst	9F4	LeftLower	Attractiveness	5
MS22011992	CutenessFirst	9M1	RightUpper	Attractiveness	3
MS22011992	CutenessFirst	9M3	Norm	Attractiveness	4
MS22011992	CutenessFirst	9M4	LeftUpper	Attractiveness	3
MS22011992	CutenessFirst	9M7	RightUpper	Attractiveness	3
MS22011992	CutenessFirst	9M8	Norm	Attractiveness	6
MS22011992	CutenessFirst	11F2	Norm	Cuteness	3
MS22011992	CutenessFirst	11F3	LeftLower	Cuteness	3
MS22011992	CutenessFirst	11F4	RightLower	Cuteness	4
MS22011992	CutenessFirst	11F6	Norm	Cuteness	3
MS22011992	CutenessFirst	11M2	LeftLower	Cuteness	3
MS22011992	CutenessFirst	11M3	RightUpper	Cuteness	3
MS22011992	CutenessFirst	11M3	LeftLower	Cuteness	3
MS22011992	CutenessFirst	11M6	Norm	Cuteness	4
MS22011992	CutenessFirst	11M7	LeftUpper	Cuteness	3
MS22011992	CutenessFirst	13F7	RightUpper	Cuteness	2
MS22011992	CutenessFirst	13M1	Norm	Cuteness	3
MS22011992	CutenessFirst	13M2	LeftLower	Cuteness	3
MS22011992	CutenessFirst	13M3	RightLower	Cuteness	3
MS22011992	CutenessFirst	13M4	Norm	Cuteness	3
MS22011992	CutenessFirst	3F1	RightUpper	Cuteness	3
MS22011992	CutenessFirst	3F2	Norm	Cuteness	5
MS22011992	CutenessFirst	3F3	LeftUpper	Cuteness	4
MS22011992	CutenessFirst	3F4	RightUpper	Cuteness	2
MS22011992	CutenessFirst	3M1	Norm	Cuteness	3
MS22011992	CutenessFirst	3M2	LeftLower	Cuteness	3
MS22011992	CutenessFirst	3M3	RightLower	Cuteness	3
MS22011992	CutenessFirst	3M4	Norm	Cuteness	2
MS22011992	CutenessFirst	3M5	LeftLower	Cuteness	2
MS22011992	CutenessFirst	5F4	RightLower	Cuteness	3
MS22011992	CutenessFirst	5F7	Norm	Cuteness	3
MS22011992	CutenessFirst	5M1	LeftUpper	Cuteness	3
MS22011992	CutenessFirst	5M3	RightUpper	Cuteness	3
MS22011992	CutenessFirst	5M6	RightLower	Cuteness	3
MS22011992	CutenessFirst	7F1	Norm	Cuteness	4
MS22011992	CutenessFirst	7F3	LeftLower	Cuteness	3
MS22011992	CutenessFirst	7F4	RightLower	Cuteness	3
MS22011992	CutenessFirst	7F5	Norm	Cuteness	5
MS22011992	CutenessFirst	7F6	LeftUpper	Cuteness	3
MS22011992	CutenessFirst	7M1	RightUpper	Cuteness	3
MS22011992	CutenessFirst	7M2	Norm	Cuteness	2
MS22011992	CutenessFirst	7M3	LeftUpper	Cuteness	3
MS22011992	CutenessFirst	7M4	RightUpper	Cuteness	3
MS22011992	CutenessFirst	7M5	Norm	Cuteness	4
MS22011992	CutenessFirst	9F2	LeftLower	Cuteness	3
MS22011992	CutenessFirst	9F3	RightLower	Cuteness	4
MS22011992	CutenessFirst	9F4	Norm	Cuteness	3
MS22011992	CutenessFirst	9M1	RightUpper	Cuteness	4
MS22011992	CutenessFirst	9M3	Norm	Cuteness	3
MS22011992	CutenessFirst	9M4	LeftUpper	Cuteness	3
MS22011992	CutenessFirst	9M7	RightUpper	Cuteness	2
MS22011992	CutenessFirst	9M8	Norm	Cuteness	5
ms22071991	AttractivenessFirst	11F2	LeftLower	Attractiveness	6
ms22071991	AttractivenessFirst	11F3	RightLower	Attractiveness	3
ms22071991	AttractivenessFirst	11F4	Norm	Attractiveness	4
ms22071991	AttractivenessFirst	11F6	LeftLower	Attractiveness	4
ms22071991	AttractivenessFirst	11M2	RightLower	Attractiveness	2
ms22071991	AttractivenessFirst	11M3	Norm	Attractiveness	4
ms22071991	AttractivenessFirst	11M6	LeftUpper	Attractiveness	2
ms22071991	AttractivenessFirst	11M7	RightUpper	Attractiveness	3
ms22071991	AttractivenessFirst	13F7	Norm	Attractiveness	2
ms22071991	AttractivenessFirst	13M1	LeftUpper	Attractiveness	2
ms22071991	AttractivenessFirst	13M2	RightLower	Attractiveness	2
ms22071991	AttractivenessFirst	13M3	Norm	Attractiveness	1
ms22071991	AttractivenessFirst	13M4	LeftLower	Attractiveness	4
ms22071991	AttractivenessFirst	3F1	Norm	Attractiveness	1
ms22071991	AttractivenessFirst	3F2	LeftUpper	Attractiveness	4
ms22071991	AttractivenessFirst	3F3	RightUpper	Attractiveness	5
ms22071991	AttractivenessFirst	3F4	Norm	Attractiveness	1
ms22071991	AttractivenessFirst	3M1	LeftUpper	Attractiveness	4
ms22071991	AttractivenessFirst	3M2	RightLower	Attractiveness	3
ms22071991	AttractivenessFirst	3M3	Norm	Attractiveness	3
ms22071991	AttractivenessFirst	3M4	LeftLower	Attractiveness	1
ms22071991	AttractivenessFirst	3M5	RightLower	Attractiveness	1
ms22071991	AttractivenessFirst	5F4	Norm	Attractiveness	1
ms22071991	AttractivenessFirst	5F7	LeftUpper	Attractiveness	6
ms22071991	AttractivenessFirst	5M1	RightUpper	Attractiveness	2
ms22071991	AttractivenessFirst	5M3	Norm	Attractiveness	6
ms22071991	AttractivenessFirst	5M4	LeftUpper	Attractiveness	2
ms22071991	AttractivenessFirst	5M6	Norm	Attractiveness	1
ms22071991	AttractivenessFirst	7F1	LeftLower	Attractiveness	4
ms22071991	AttractivenessFirst	7F3	RightLower	Attractiveness	5
ms22071991	AttractivenessFirst	7F4	Norm	Attractiveness	3
ms22071991	AttractivenessFirst	7F5	LeftLower	Attractiveness	5
ms22071991	AttractivenessFirst	7F6	RightUpper	Attractiveness	2
ms22071991	AttractivenessFirst	7M1	Norm	Attractiveness	3
ms22071991	AttractivenessFirst	7M2	LeftUpper	Attractiveness	2
ms22071991	AttractivenessFirst	7M3	RightUpper	Attractiveness	1
ms22071991	AttractivenessFirst	7M4	Norm	Attractiveness	4
ms22071991	AttractivenessFirst	7M5	LeftLower	Attractiveness	5
ms22071991	AttractivenessFirst	9F2	RightLower	Attractiveness	4
ms22071991	AttractivenessFirst	9F3	Norm	Attractiveness	6
ms22071991	AttractivenessFirst	9F4	LeftLower	Attractiveness	2
ms22071991	AttractivenessFirst	9F5	RightLower	Attractiveness	5
ms22071991	AttractivenessFirst	9M1	Norm	Attractiveness	3
ms22071991	AttractivenessFirst	9M3	LeftUpper	Attractiveness	1
ms22071991	AttractivenessFirst	9M4	RightUpper	Attractiveness	3
ms22071991	AttractivenessFirst	9M7	Norm	Attractiveness	1
ms22071991	AttractivenessFirst	9M8	LeftUpper	Attractiveness	1
ms22071991	AttractivenessFirst	11F2	LeftLower	Cuteness	5
ms22071991	AttractivenessFirst	11F3	RightLower	Cuteness	6
ms22071991	AttractivenessFirst	11F4	Norm	Cuteness	6
ms22071991	AttractivenessFirst	11F6	LeftLower	Cuteness	6
ms22071991	AttractivenessFirst	11M2	RightLower	Cuteness	4
ms22071991	AttractivenessFirst	11M3	Norm	Cuteness	7
ms22071991	AttractivenessFirst	11M7	RightUpper	Cuteness	4
ms22071991	AttractivenessFirst	13F7	Norm	Cuteness	3
ms22071991	AttractivenessFirst	13M1	LeftUpper	Cuteness	6
ms22071991	AttractivenessFirst	13M2	RightLower	Cuteness	2
ms22071991	AttractivenessFirst	13M3	Norm	Cuteness	2
ms22071991	AttractivenessFirst	13M4	LeftLower	Cuteness	4
ms22071991	AttractivenessFirst	3F1	Norm	Cuteness	6
ms22071991	AttractivenessFirst	3F2	LeftUpper	Cuteness	3
ms22071991	AttractivenessFirst	3F3	RightUpper	Cuteness	3
ms22071991	AttractivenessFirst	3F4	Norm	Cuteness	1
ms22071991	AttractivenessFirst	3M1	LeftUpper	Cuteness	5
ms22071991	AttractivenessFirst	3M2	RightLower	Cuteness	6
ms22071991	AttractivenessFirst	3M3	Norm	Cuteness	6
ms22071991	AttractivenessFirst	3M4	LeftLower	Cuteness	1
ms22071991	AttractivenessFirst	3M5	RightLower	Cuteness	1
ms22071991	AttractivenessFirst	5F4	Norm	Cuteness	4
ms22071991	AttractivenessFirst	5F7	LeftUpper	Cuteness	7
ms22071991	AttractivenessFirst	5M1	RightUpper	Cuteness	5
ms22071991	AttractivenessFirst	5M4	Norm	Cuteness	6
ms22071991	AttractivenessFirst	5M4	LeftUpper	Cuteness	3
ms22071991	AttractivenessFirst	5M6	Norm	Cuteness	1
ms22071991	AttractivenessFirst	7F1	LeftLower	Cuteness	5
ms22071991	AttractivenessFirst	7F3	RightLower	Cuteness	7
ms22071991	AttractivenessFirst	7F4	Norm	Cuteness	4
ms22071991	AttractivenessFirst	7F5	LeftLower	Cuteness	7
ms22071991	AttractivenessFirst	7F6	RightUpper	Cuteness	3
ms22071991	AttractivenessFirst	7M1	Norm	Cuteness	6
ms22071991	AttractivenessFirst	7M2	LeftUpper	Cuteness	4
ms22071991	AttractivenessFirst	7M3	RightUpper	Cuteness	2
ms22071991	AttractivenessFirst	7M4	Norm	Cuteness	5
ms22071991	AttractivenessFirst	7M5	LeftLower	Cuteness	6
ms22071991	AttractivenessFirst	9F2	RightLower	Cuteness	4
ms22071991	AttractivenessFirst	9F3	Norm	Cuteness	7
ms22071991	AttractivenessFirst	9F4	LeftLower	Cuteness	3
ms22071991	AttractivenessFirst	9F5	RightLower	Cuteness	7
ms22071991	AttractivenessFirst	9M1	Norm	Cuteness	2
ms22071991	AttractivenessFirst	9M3	LeftUpper	Cuteness	1
ms22071991	AttractivenessFirst	9M4	RightUpper	Cuteness	3
ms22071991	AttractivenessFirst	9M7	Norm	Cuteness	5
ms22071991	AttractivenessFirst	9M8	LeftUpper	Cuteness	2
mw16021981	CutenessFirst	11F2	RightLower	Attractiveness	3
mw16021981	CutenessFirst	11F3	Norm	Attractiveness	2
mw16021981	CutenessFirst	11F4	LeftLower	Attractiveness	5
mw16021981	CutenessFirst	11F6	RightLower	Attractiveness	4
mw16021981	CutenessFirst	11M2	Norm	Attractiveness	5
mw16021981	CutenessFirst	11M3	LeftUpper	Attractiveness	3
mw16021981	CutenessFirst	11M6	RightUpper	Attractiveness	4
mw16021981	CutenessFirst	11M7	Norm	Attractiveness	3
mw16021981	CutenessFirst	13F7	LeftUpper	Attractiveness	3
mw16021981	CutenessFirst	13M1	RightUpper	Attractiveness	3
mw16021981	CutenessFirst	13M2	Norm	Attractiveness	3
mw16021981	CutenessFirst	13M3	LeftLower	Attractiveness	3
mw16021981	CutenessFirst	13M4	RightLower	Attractiveness	4
mw16021981	CutenessFirst	3F1	LeftUpper	Attractiveness	1
mw16021981	CutenessFirst	3F2	RightUpper	Attractiveness	3
mw16021981	CutenessFirst	3F3	Norm	Attractiveness	3
mw16021981	CutenessFirst	3F4	LeftUpper	Attractiveness	2
mw16021981	CutenessFirst	3M1	RightUpper	Attractiveness	2
mw16021981	CutenessFirst	3M2	Norm	Attractiveness	2
mw16021981	CutenessFirst	3M3	LeftLower	Attractiveness	2
mw16021981	CutenessFirst	3M4	RightLower	Attractiveness	1
mw16021981	CutenessFirst	3M5	Norm	Attractiveness	1
mw16021981	CutenessFirst	5F4	LeftLower	Attractiveness	2
mw16021981	CutenessFirst	5F7	RightUpper	Attractiveness	3
mw16021981	CutenessFirst	5M1	Norm	Attractiveness	3
mw16021981	CutenessFirst	5M3	LeftUpper	Attractiveness	4
mw16021981	CutenessFirst	5M4	RightUpper	Attractiveness	2
mw16021981	CutenessFirst	5M6	LeftLower	Attractiveness	2
mw16021981	CutenessFirst	7F1	RightLower	Attractiveness	3
mw16021981	CutenessFirst	7F3	Norm	Attractiveness	3
mw16021981	CutenessFirst	7F4	LeftLower	Attractiveness	5
mw16021981	CutenessFirst	7F5	RightLower	Attractiveness	4
mw16021981	CutenessFirst	7F6	Norm	Attractiveness	2
mw16021981	CutenessFirst	7M1	LeftUpper	Attractiveness	3
mw16021981	CutenessFirst	7M2	RightUpper	Attractiveness	4
mw16021981	CutenessFirst	7M3	Norm	Attractiveness	3
mw16021981	CutenessFirst	7M4	LeftUpper	Attractiveness	3
mw16021981	CutenessFirst	7M5	RightLower	Attractiveness	3
mw16021981	CutenessFirst	9F2	Norm	Attractiveness	4
mw16021981	CutenessFirst	9F3	LeftLower	Attractiveness	4
mw16021981	CutenessFirst	9F4	RightLower	Attractiveness	2
mw16021981	CutenessFirst	9F5	Norm	Attractiveness	3
mw16021981	CutenessFirst	9M1	LeftUpper	Attractiveness	3
mw16021981	CutenessFirst	9M3	RightUpper	Attractiveness	3
mw16021981	CutenessFirst	9M4	Norm	Attractiveness	3
mw16021981	CutenessFirst	9M7	LeftUpper	Attractiveness	3
mw16021981	CutenessFirst	9M8	RightUpper	Attractiveness	3
mw16021981	CutenessFirst	11F2	RightLower	Cuteness	2
mw16021981	CutenessFirst	11F3	Norm	Cuteness	2
mw16021981	CutenessFirst	11F4	LeftLower	Cuteness	3
mw16021981	CutenessFirst	11F6	RightLower	Cuteness	1
mw16021981	CutenessFirst	11M2	Norm	Cuteness	4
mw16021981	CutenessFirst	11M6	LeftUpper	Cuteness	2
mw16021981	CutenessFirst	11M6	RightUpper	Cuteness	2
mw16021981	CutenessFirst	11M7	Norm	Cuteness	2
mw16021981	CutenessFirst	13F7	LeftUpper	Cuteness	2
mw16021981	CutenessFirst	13M1	RightUpper	Cuteness	1
mw16021981	CutenessFirst	13M2	Norm	Cuteness	1
mw16021981	CutenessFirst	13M3	LeftLower	Cuteness	2
mw16021981	CutenessFirst	13M4	RightLower	Cuteness	5
mw16021981	CutenessFirst	3F1	LeftUpper	Cuteness	1
mw16021981	CutenessFirst	3F2	RightUpper	Cuteness	3
mw16021981	CutenessFirst	3F3	Norm	Cuteness	2
mw16021981	CutenessFirst	3F4	LeftUpper	Cuteness	2
mw16021981	CutenessFirst	3M1	RightUpper	Cuteness	2
mw16021981	CutenessFirst	3M2	Norm	Cuteness	1
mw16021981	CutenessFirst	3M3	LeftLower	Cuteness	1
mw16021981	CutenessFirst	3M4	RightLower	Cuteness	1
mw16021981	CutenessFirst	3M5	Norm	Cuteness	1
mw16021981	CutenessFirst	5F4	LeftLower	Cuteness	1
mw16021981	CutenessFirst	5F7	RightUpper	Cuteness	2
mw16021981	CutenessFirst	5M1	Norm	Cuteness	2
mw16021981	CutenessFirst	5M3	Norm	Cuteness	1
mw16021981	CutenessFirst	5M3	LeftUpper	Cuteness	3
mw16021981	CutenessFirst	5M4	RightUpper	Cuteness	2
mw16021981	CutenessFirst	5M6	LeftLower	Cuteness	2
mw16021981	CutenessFirst	7F1	RightLower	Cuteness	2
mw16021981	CutenessFirst	7F3	Norm	Cuteness	3
mw16021981	CutenessFirst	7F4	LeftLower	Cuteness	2
mw16021981	CutenessFirst	7F5	RightLower	Cuteness	2
mw16021981	CutenessFirst	7F6	Norm	Cuteness	2
mw16021981	CutenessFirst	7M1	LeftUpper	Cuteness	2
mw16021981	CutenessFirst	7M2	RightUpper	Cuteness	2
mw16021981	CutenessFirst	7M3	Norm	Cuteness	2
mw16021981	CutenessFirst	7M4	LeftUpper	Cuteness	2
mw16021981	CutenessFirst	7M5	RightLower	Cuteness	2
mw16021981	CutenessFirst	9F2	Norm	Cuteness	2
mw16021981	CutenessFirst	9F3	LeftLower	Cuteness	2
mw16021981	CutenessFirst	9F4	RightLower	Cuteness	2
mw16021981	CutenessFirst	9F5	Norm	Cuteness	2
mw16021981	CutenessFirst	9M1	LeftUpper	Cuteness	2
mw16021981	CutenessFirst	9M3	RightUpper	Cuteness	2
mw16021981	CutenessFirst	9M4	Norm	Cuteness	2
mw16021981	CutenessFirst	9M7	LeftUpper	Cuteness	2
mw16021981	CutenessFirst	9M8	RightUpper	Cuteness	2
NP26101991	AttractivenessFirst	11F2	LeftLower	Attractiveness	5
NP26101991	AttractivenessFirst	11F3	RightLower	Attractiveness	3
NP26101991	AttractivenessFirst	11F4	Norm	Attractiveness	4
NP26101991	AttractivenessFirst	11F6	LeftLower	Attractiveness	3
NP26101991	AttractivenessFirst	11M2	RightLower	Attractiveness	4
NP26101991	AttractivenessFirst	11M3	Norm	Attractiveness	2
NP26101991	AttractivenessFirst	11M6	LeftUpper	Attractiveness	2
NP26101991	AttractivenessFirst	11M7	RightUpper	Attractiveness	3
NP26101991	AttractivenessFirst	13F7	Norm	Attractiveness	1
NP26101991	AttractivenessFirst	13M1	LeftUpper	Attractiveness	2
NP26101991	AttractivenessFirst	13M2	RightLower	Attractiveness	2
NP26101991	AttractivenessFirst	13M3	Norm	Attractiveness	4
NP26101991	AttractivenessFirst	13M4	LeftLower	Attractiveness	3
NP26101991	AttractivenessFirst	3F1	Norm	Attractiveness	3
NP26101991	AttractivenessFirst	3F2	LeftUpper	Attractiveness	3
NP26101991	AttractivenessFirst	3F3	RightUpper	Attractiveness	4
NP26101991	AttractivenessFirst	3F4	Norm	Attractiveness	4
NP26101991	AttractivenessFirst	3M1	LeftUpper	Attractiveness	3
NP26101991	AttractivenessFirst	3M2	RightLower	Attractiveness	3
NP26101991	AttractivenessFirst	3M3	Norm	Attractiveness	4
NP26101991	AttractivenessFirst	3M4	LeftLower	Attractiveness	1
NP26101991	AttractivenessFirst	3M5	RightLower	Attractiveness	1
NP26101991	AttractivenessFirst	5F4	Norm	Attractiveness	2
NP26101991	AttractivenessFirst	5F7	LeftUpper	Attractiveness	2
NP26101991	AttractivenessFirst	5M1	RightUpper	Attractiveness	3
NP26101991	AttractivenessFirst	5M3	Norm	Attractiveness	4
NP26101991	AttractivenessFirst	5M4	LeftUpper	Attractiveness	1
NP26101991	AttractivenessFirst	5M6	Norm	Attractiveness	4
NP26101991	AttractivenessFirst	7F1	LeftLower	Attractiveness	3
NP26101991	AttractivenessFirst	7F3	RightLower	Attractiveness	3
NP26101991	AttractivenessFirst	7F4	Norm	Attractiveness	4
NP26101991	AttractivenessFirst	7F5	LeftLower	Attractiveness	4
NP26101991	AttractivenessFirst	7F6	RightUpper	Attractiveness	3
NP26101991	AttractivenessFirst	7M1	Norm	Attractiveness	2
NP26101991	AttractivenessFirst	7M2	LeftUpper	Attractiveness	1
NP26101991	AttractivenessFirst	7M3	RightUpper	Attractiveness	2
NP26101991	AttractivenessFirst	7M4	Norm	Attractiveness	3
NP26101991	AttractivenessFirst	7M5	LeftLower	Attractiveness	4
NP26101991	AttractivenessFirst	9F2	RightLower	Attractiveness	5
NP26101991	AttractivenessFirst	9F3	Norm	Attractiveness	4
NP26101991	AttractivenessFirst	9F4	LeftLower	Attractiveness	3
NP26101991	AttractivenessFirst	9F5	RightLower	Attractiveness	2
NP26101991	AttractivenessFirst	9M1	Norm	Attractiveness	2
NP26101991	AttractivenessFirst	9M3	LeftUpper	Attractiveness	2
NP26101991	AttractivenessFirst	9M4	RightUpper	Attractiveness	1
NP26101991	AttractivenessFirst	9M7	Norm	Attractiveness	3
NP26101991	AttractivenessFirst	9M8	LeftUpper	Attractiveness	2
NP26101991	AttractivenessFirst	11F2	LeftLower	Cuteness	7
NP26101991	AttractivenessFirst	11F3	RightLower	Cuteness	6
NP26101991	AttractivenessFirst	11F4	Norm	Cuteness	7
NP26101991	AttractivenessFirst	11F6	LeftLower	Cuteness	6
NP26101991	AttractivenessFirst	11M2	RightLower	Cuteness	6
NP26101991	AttractivenessFirst	11M3	Norm	Cuteness	6
NP26101991	AttractivenessFirst	11M7	RightUpper	Cuteness	6
NP26101991	AttractivenessFirst	13F7	Norm	Cuteness	4
NP26101991	AttractivenessFirst	13M1	LeftUpper	Cuteness	5
NP26101991	AttractivenessFirst	13M2	RightLower	Cuteness	4
NP26101991	AttractivenessFirst	13M3	Norm	Cuteness	6
NP26101991	AttractivenessFirst	13M4	LeftLower	Cuteness	5
NP26101991	AttractivenessFirst	3F1	Norm	Cuteness	4
NP26101991	AttractivenessFirst	3F2	LeftUpper	Cuteness	6
NP26101991	AttractivenessFirst	3F3	RightUpper	Cuteness	4
NP26101991	AttractivenessFirst	3F4	Norm	Cuteness	6
NP26101991	AttractivenessFirst	3M1	LeftUpper	Cuteness	6
NP26101991	AttractivenessFirst	3M2	RightLower	Cuteness	5
NP26101991	AttractivenessFirst	3M3	Norm	Cuteness	7
NP26101991	AttractivenessFirst	3M4	LeftLower	Cuteness	5
NP26101991	AttractivenessFirst	3M5	RightLower	Cuteness	3
NP26101991	AttractivenessFirst	5F4	Norm	Cuteness	4
NP26101991	AttractivenessFirst	5F7	LeftUpper	Cuteness	4
NP26101991	AttractivenessFirst	5M1	RightUpper	Cuteness	6
NP26101991	AttractivenessFirst	5M4	Norm	Cuteness	7
NP26101991	AttractivenessFirst	5M4	LeftUpper	Cuteness	6
NP26101991	AttractivenessFirst	5M6	Norm	Cuteness	6
NP26101991	AttractivenessFirst	7F1	LeftLower	Cuteness	4
NP26101991	AttractivenessFirst	7F3	RightLower	Cuteness	6
NP26101991	AttractivenessFirst	7F4	Norm	Cuteness	7
NP26101991	AttractivenessFirst	7F5	LeftLower	Cuteness	5
NP26101991	AttractivenessFirst	7F6	RightUpper	Cuteness	6
NP26101991	AttractivenessFirst	7M1	Norm	Cuteness	6
NP26101991	AttractivenessFirst	7M2	LeftUpper	Cuteness	4
NP26101991	AttractivenessFirst	7M3	RightUpper	Cuteness	4
NP26101991	AttractivenessFirst	7M4	Norm	Cuteness	5
NP26101991	AttractivenessFirst	7M5	LeftLower	Cuteness	7
NP26101991	AttractivenessFirst	9F2	RightLower	Cuteness	7
NP26101991	AttractivenessFirst	9F3	Norm	Cuteness	6
NP26101991	AttractivenessFirst	9F4	LeftLower	Cuteness	4
NP26101991	AttractivenessFirst	9F5	RightLower	Cuteness	6
NP26101991	AttractivenessFirst	9M1	Norm	Cuteness	3
NP26101991	AttractivenessFirst	9M3	LeftUpper	Cuteness	4
NP26101991	AttractivenessFirst	9M4	RightUpper	Cuteness	3
NP26101991	AttractivenessFirst	9M7	Norm	Cuteness	5
NP26101991	AttractivenessFirst	9M8	LeftUpper	Cuteness	5
NS091185	AttractivenessFirst	11F2	LeftLower	Attractiveness	6
NS091185	AttractivenessFirst	11F3	RightLower	Attractiveness	6
NS091185	AttractivenessFirst	11F4	Norm	Attractiveness	4
NS091185	AttractivenessFirst	11F6	LeftLower	Attractiveness	3
NS091185	AttractivenessFirst	11M2	RightLower	Attractiveness	3
NS091185	AttractivenessFirst	11M3	Norm	Attractiveness	3
NS091185	AttractivenessFirst	11M6	LeftUpper	Attractiveness	4
NS091185	AttractivenessFirst	11M7	RightUpper	Attractiveness	3
NS091185	AttractivenessFirst	13F7	Norm	Attractiveness	4
NS091185	AttractivenessFirst	13M1	LeftUpper	Attractiveness	4
NS091185	AttractivenessFirst	13M2	RightLower	Attractiveness	3
NS091185	AttractivenessFirst	13M3	Norm	Attractiveness	5
NS091185	AttractivenessFirst	13M4	LeftLower	Attractiveness	5
NS091185	AttractivenessFirst	3F1	Norm	Attractiveness	3
NS091185	AttractivenessFirst	3F2	LeftUpper	Attractiveness	3
NS091185	AttractivenessFirst	3F3	RightUpper	Attractiveness	4
NS091185	AttractivenessFirst	3F4	Norm	Attractiveness	2
NS091185	AttractivenessFirst	3M1	LeftUpper	Attractiveness	2
NS091185	AttractivenessFirst	3M2	RightLower	Attractiveness	3
NS091185	AttractivenessFirst	3M3	Norm	Attractiveness	2
NS091185	AttractivenessFirst	3M4	LeftLower	Attractiveness	2
NS091185	AttractivenessFirst	3M5	RightLower	Attractiveness	1
NS091185	AttractivenessFirst	5F4	Norm	Attractiveness	3
NS091185	AttractivenessFirst	5F7	LeftUpper	Attractiveness	4
NS091185	AttractivenessFirst	5M1	RightUpper	Attractiveness	5
NS091185	AttractivenessFirst	5M3	Norm	Attractiveness	3
NS091185	AttractivenessFirst	5M4	LeftUpper	Attractiveness	2
NS091185	AttractivenessFirst	5M6	Norm	Attractiveness	2
NS091185	AttractivenessFirst	7F1	LeftLower	Attractiveness	3
NS091185	AttractivenessFirst	7F3	RightLower	Attractiveness	2
NS091185	AttractivenessFirst	7F4	Norm	Attractiveness	2
NS091185	AttractivenessFirst	7F5	LeftLower	Attractiveness	3
NS091185	AttractivenessFirst	7F6	RightUpper	Attractiveness	3
NS091185	AttractivenessFirst	7M1	Norm	Attractiveness	2
NS091185	AttractivenessFirst	7M2	LeftUpper	Attractiveness	4
NS091185	AttractivenessFirst	7M3	RightUpper	Attractiveness	2
NS091185	AttractivenessFirst	7M4	Norm	Attractiveness	3
NS091185	AttractivenessFirst	7M5	LeftLower	Attractiveness	4
NS091185	AttractivenessFirst	9F2	RightLower	Attractiveness	2
NS091185	AttractivenessFirst	9F3	Norm	Attractiveness	4
NS091185	AttractivenessFirst	9F4	LeftLower	Attractiveness	3
NS091185	AttractivenessFirst	9F5	RightLower	Attractiveness	5
NS091185	AttractivenessFirst	9M1	Norm	Attractiveness	2
NS091185	AttractivenessFirst	9M3	LeftUpper	Attractiveness	3
NS091185	AttractivenessFirst	9M4	RightUpper	Attractiveness	1
NS091185	AttractivenessFirst	9M7	Norm	Attractiveness	3
NS091185	AttractivenessFirst	9M8	LeftUpper	Attractiveness	2
NS091185	AttractivenessFirst	11F2	LeftLower	Cuteness	7
NS091185	AttractivenessFirst	11F3	RightLower	Cuteness	7
NS091185	AttractivenessFirst	11F4	Norm	Cuteness	7
NS091185	AttractivenessFirst	11F6	LeftLower	Cuteness	3
NS091185	AttractivenessFirst	11M2	RightLower	Cuteness	2
NS091185	AttractivenessFirst	11M3	Norm	Cuteness	3
NS091185	AttractivenessFirst	11M7	RightUpper	Cuteness	4
NS091185	AttractivenessFirst	13F7	Norm	Cuteness	2
NS091185	AttractivenessFirst	13M1	LeftUpper	Cuteness	5
NS091185	AttractivenessFirst	13M2	RightLower	Cuteness	3
NS091185	AttractivenessFirst	13M3	Norm	Cuteness	6
NS091185	AttractivenessFirst	13M4	LeftLower	Cuteness	6
NS091185	AttractivenessFirst	3F1	Norm	Cuteness	3
NS091185	AttractivenessFirst	3F2	LeftUpper	Cuteness	3
NS091185	AttractivenessFirst	3F3	RightUpper	Cuteness	4
NS091185	AttractivenessFirst	3F4	Norm	Cuteness	4
NS091185	AttractivenessFirst	3M1	LeftUpper	Cuteness	3
NS091185	AttractivenessFirst	3M2	RightLower	Cuteness	2
NS091185	AttractivenessFirst	3M3	Norm	Cuteness	1
NS091185	AttractivenessFirst	3M4	LeftLower	Cuteness	1
NS091185	AttractivenessFirst	3M5	RightLower	Cuteness	1
NS091185	AttractivenessFirst	5F4	Norm	Cuteness	3
NS091185	AttractivenessFirst	5F7	LeftUpper	Cuteness	1
NS091185	AttractivenessFirst	5M1	RightUpper	Cuteness	2
NS091185	AttractivenessFirst	5M4	Norm	Cuteness	2
NS091185	AttractivenessFirst	5M4	LeftUpper	Cuteness	1
NS091185	AttractivenessFirst	5M6	Norm	Cuteness	4
NS091185	AttractivenessFirst	7F1	LeftLower	Cuteness	6
NS091185	AttractivenessFirst	7F3	RightLower	Cuteness	4
NS091185	AttractivenessFirst	7F4	Norm	Cuteness	6
NS091185	AttractivenessFirst	7F5	LeftLower	Cuteness	3
NS091185	AttractivenessFirst	7F6	RightUpper	Cuteness	2
NS091185	AttractivenessFirst	7M1	Norm	Cuteness	5
NS091185	AttractivenessFirst	7M2	LeftUpper	Cuteness	6
NS091185	AttractivenessFirst	7M3	RightUpper	Cuteness	2
NS091185	AttractivenessFirst	7M4	Norm	Cuteness	5
NS091185	AttractivenessFirst	7M5	LeftLower	Cuteness	3
NS091185	AttractivenessFirst	9F2	RightLower	Cuteness	5
NS091185	AttractivenessFirst	9F3	Norm	Cuteness	5
NS091185	AttractivenessFirst	9F4	LeftLower	Cuteness	4
NS091185	AttractivenessFirst	9F5	RightLower	Cuteness	4
NS091185	AttractivenessFirst	9M1	Norm	Cuteness	2
NS091185	AttractivenessFirst	9M3	LeftUpper	Cuteness	5
NS091185	AttractivenessFirst	9M4	RightUpper	Cuteness	2
NS091185	AttractivenessFirst	9M7	Norm	Cuteness	4
NS091185	AttractivenessFirst	9M8	LeftUpper	Cuteness	2
nw13121988	CutenessFirst	11F2	LeftLower	Attractiveness	1
nw13121988	CutenessFirst	11F3	RightLower	Attractiveness	3
nw13121988	CutenessFirst	11F4	Norm	Attractiveness	7
nw13121988	CutenessFirst	11F6	LeftLower	Attractiveness	2
nw13121988	CutenessFirst	11M2	RightLower	Attractiveness	3
nw13121988	CutenessFirst	11M3	Norm	Attractiveness	2
nw13121988	CutenessFirst	11M6	LeftUpper	Attractiveness	6
nw13121988	CutenessFirst	11M7	RightUpper	Attractiveness	2
nw13121988	CutenessFirst	13F7	Norm	Attractiveness	2
nw13121988	CutenessFirst	13M1	LeftUpper	Attractiveness	6
nw13121988	CutenessFirst	13M2	RightLower	Attractiveness	6
nw13121988	CutenessFirst	13M3	Norm	Attractiveness	7
nw13121988	CutenessFirst	13M4	LeftLower	Attractiveness	5
nw13121988	CutenessFirst	3F1	Norm	Attractiveness	4
nw13121988	CutenessFirst	3F2	LeftUpper	Attractiveness	6
nw13121988	CutenessFirst	3F3	RightUpper	Attractiveness	6
nw13121988	CutenessFirst	3F4	Norm	Attractiveness	5
nw13121988	CutenessFirst	3M1	LeftUpper	Attractiveness	6
nw13121988	CutenessFirst	3M2	RightLower	Attractiveness	3
nw13121988	CutenessFirst	3M3	Norm	Attractiveness	2
nw13121988	CutenessFirst	3M4	LeftLower	Attractiveness	1
nw13121988	CutenessFirst	3M5	RightLower	Attractiveness	1
nw13121988	CutenessFirst	5F4	Norm	Attractiveness	3
nw13121988	CutenessFirst	5F7	LeftUpper	Attractiveness	4
nw13121988	CutenessFirst	5M1	RightUpper	Attractiveness	6
nw13121988	CutenessFirst	5M3	Norm	Attractiveness	7
nw13121988	CutenessFirst	5M4	LeftUpper	Attractiveness	3
nw13121988	CutenessFirst	5M6	Norm	Attractiveness	3
nw13121988	CutenessFirst	7F1	LeftLower	Attractiveness	2
nw13121988	CutenessFirst	7F3	RightLower	Attractiveness	2
nw13121988	CutenessFirst	7F4	Norm	Attractiveness	7
nw13121988	CutenessFirst	7F5	LeftLower	Attractiveness	4
nw13121988	CutenessFirst	7F6	RightUpper	Attractiveness	3
nw13121988	CutenessFirst	7M1	Norm	Attractiveness	6
nw13121988	CutenessFirst	7M2	LeftUpper	Attractiveness	2
nw13121988	CutenessFirst	7M3	RightUpper	Attractiveness	2
nw13121988	CutenessFirst	7M4	Norm	Attractiveness	3
nw13121988	CutenessFirst	7M5	LeftLower	Attractiveness	4
nw13121988	CutenessFirst	9F2	RightLower	Attractiveness	5
nw13121988	CutenessFirst	9F3	Norm	Attractiveness	7
nw13121988	CutenessFirst	9F4	LeftLower	Attractiveness	5
nw13121988	CutenessFirst	9F5	RightLower	Attractiveness	6
nw13121988	CutenessFirst	9M1	Norm	Attractiveness	1
nw13121988	CutenessFirst	9M3	LeftUpper	Attractiveness	6
nw13121988	CutenessFirst	9M4	RightUpper	Attractiveness	1
nw13121988	CutenessFirst	9M7	Norm	Attractiveness	1
nw13121988	CutenessFirst	9M8	LeftUpper	Attractiveness	6
nw13121988	CutenessFirst	11F2	LeftLower	Cuteness	1
nw13121988	CutenessFirst	11F3	RightLower	Cuteness	2
nw13121988	CutenessFirst	11F4	Norm	Cuteness	4
nw13121988	CutenessFirst	11F6	LeftLower	Cuteness	2
nw13121988	CutenessFirst	11M2	RightLower	Cuteness	5
nw13121988	CutenessFirst	11M3	Norm	Cuteness	4
nw13121988	CutenessFirst	11M7	RightUpper	Cuteness	3
nw13121988	CutenessFirst	13F7	Norm	Cuteness	2
nw13121988	CutenessFirst	13M1	LeftUpper	Cuteness	2
nw13121988	CutenessFirst	13M2	RightLower	Cuteness	3
nw13121988	CutenessFirst	13M3	Norm	Cuteness	1
nw13121988	CutenessFirst	13M4	LeftLower	Cuteness	3
nw13121988	CutenessFirst	3F1	Norm	Cuteness	2
nw13121988	CutenessFirst	3F2	LeftUpper	Cuteness	6
nw13121988	CutenessFirst	3F3	RightUpper	Cuteness	6
nw13121988	CutenessFirst	3F4	Norm	Cuteness	3
nw13121988	CutenessFirst	3M1	LeftUpper	Cuteness	5
nw13121988	CutenessFirst	3M2	RightLower	Cuteness	3
nw13121988	CutenessFirst	3M3	Norm	Cuteness	7
nw13121988	CutenessFirst	3M4	LeftLower	Cuteness	2
nw13121988	CutenessFirst	3M5	RightLower	Cuteness	1
nw13121988	CutenessFirst	5F4	Norm	Cuteness	4
nw13121988	CutenessFirst	5F7	LeftUpper	Cuteness	3
nw13121988	CutenessFirst	5M1	RightUpper	Cuteness	6
nw13121988	CutenessFirst	5M4	Norm	Cuteness	7
nw13121988	CutenessFirst	5M4	LeftUpper	Cuteness	3
nw13121988	CutenessFirst	5M6	Norm	Cuteness	5
nw13121988	CutenessFirst	7F1	LeftLower	Cuteness	2
nw13121988	CutenessFirst	7F3	RightLower	Cuteness	5
nw13121988	CutenessFirst	7F4	Norm	Cuteness	2
nw13121988	CutenessFirst	7F5	LeftLower	Cuteness	5
nw13121988	CutenessFirst	7F6	RightUpper	Cuteness	1
nw13121988	CutenessFirst	7M1	Norm	Cuteness	2
nw13121988	CutenessFirst	7M2	LeftUpper	Cuteness	6
nw13121988	CutenessFirst	7M3	RightUpper	Cuteness	3
nw13121988	CutenessFirst	7M4	Norm	Cuteness	6
nw13121988	CutenessFirst	7M5	LeftLower	Cuteness	5
nw13121988	CutenessFirst	9F2	RightLower	Cuteness	5
nw13121988	CutenessFirst	9F3	Norm	Cuteness	6
nw13121988	CutenessFirst	9F4	LeftLower	Cuteness	6
nw13121988	CutenessFirst	9F5	RightLower	Cuteness	4
nw13121988	CutenessFirst	9M1	Norm	Cuteness	1
nw13121988	CutenessFirst	9M3	LeftUpper	Cuteness	2
nw13121988	CutenessFirst	9M4	RightUpper	Cuteness	4
nw13121988	CutenessFirst	9M7	Norm	Cuteness	2
nw13121988	CutenessFirst	9M8	LeftUpper	Cuteness	3
OC13101984	AttractivenessFirst	11F2	RightLower	Attractiveness	4
OC13101984	AttractivenessFirst	11F3	Norm	Attractiveness	5
OC13101984	AttractivenessFirst	11F4	LeftLower	Attractiveness	5
OC13101984	AttractivenessFirst	11F6	RightLower	Attractiveness	3
OC13101984	AttractivenessFirst	11M2	Norm	Attractiveness	5
OC13101984	AttractivenessFirst	11M3	LeftUpper	Attractiveness	2
OC13101984	AttractivenessFirst	11M6	RightUpper	Attractiveness	4
OC13101984	AttractivenessFirst	11M7	Norm	Attractiveness	6
OC13101984	AttractivenessFirst	13F7	LeftUpper	Attractiveness	2
OC13101984	AttractivenessFirst	13M1	RightUpper	Attractiveness	3
OC13101984	AttractivenessFirst	13M2	Norm	Attractiveness	4
OC13101984	AttractivenessFirst	13M3	LeftLower	Attractiveness	4
OC13101984	AttractivenessFirst	13M4	RightLower	Attractiveness	5
OC13101984	AttractivenessFirst	3F1	LeftUpper	Attractiveness	2
OC13101984	AttractivenessFirst	3F2	RightUpper	Attractiveness	3
OC13101984	AttractivenessFirst	3F3	Norm	Attractiveness	2
OC13101984	AttractivenessFirst	3F4	LeftUpper	Attractiveness	3
OC13101984	AttractivenessFirst	3M1	RightUpper	Attractiveness	3
OC13101984	AttractivenessFirst	3M2	Norm	Attractiveness	2
OC13101984	AttractivenessFirst	3M3	LeftLower	Attractiveness	2
OC13101984	AttractivenessFirst	3M4	RightLower	Attractiveness	1
OC13101984	AttractivenessFirst	3M5	Norm	Attractiveness	1
OC13101984	AttractivenessFirst	5F4	LeftLower	Attractiveness	2
OC13101984	AttractivenessFirst	5F7	RightUpper	Attractiveness	3
OC13101984	AttractivenessFirst	5M1	Norm	Attractiveness	3
OC13101984	AttractivenessFirst	5M3	LeftUpper	Attractiveness	3
OC13101984	AttractivenessFirst	5M4	RightUpper	Attractiveness	2
OC13101984	AttractivenessFirst	5M6	LeftLower	Attractiveness	4
OC13101984	AttractivenessFirst	7F1	RightLower	Attractiveness	4
OC13101984	AttractivenessFirst	7F3	Norm	Attractiveness	5
OC13101984	AttractivenessFirst	7F4	LeftLower	Attractiveness	4
OC13101984	AttractivenessFirst	7F5	RightLower	Attractiveness	4
OC13101984	AttractivenessFirst	7F6	Norm	Attractiveness	3
OC13101984	AttractivenessFirst	7M1	LeftUpper	Attractiveness	3
OC13101984	AttractivenessFirst	7M2	RightUpper	Attractiveness	3
OC13101984	AttractivenessFirst	7M3	Norm	Attractiveness	4
OC13101984	AttractivenessFirst	7M4	LeftUpper	Attractiveness	3
OC13101984	AttractivenessFirst	7M5	RightLower	Attractiveness	5
OC13101984	AttractivenessFirst	9F2	Norm	Attractiveness	5
OC13101984	AttractivenessFirst	9F3	LeftLower	Attractiveness	3
OC13101984	AttractivenessFirst	9F4	RightLower	Attractiveness	3
OC13101984	AttractivenessFirst	9F5	Norm	Attractiveness	6
OC13101984	AttractivenessFirst	9M1	LeftUpper	Attractiveness	2
OC13101984	AttractivenessFirst	9M3	RightUpper	Attractiveness	5
OC13101984	AttractivenessFirst	9M4	Norm	Attractiveness	3
OC13101984	AttractivenessFirst	9M7	LeftUpper	Attractiveness	4
OC13101984	AttractivenessFirst	9M8	RightUpper	Attractiveness	3
OC13101984	AttractivenessFirst	11F2	RightLower	Cuteness	1
OC13101984	AttractivenessFirst	11F3	Norm	Cuteness	5
OC13101984	AttractivenessFirst	11F4	LeftLower	Cuteness	5
OC13101984	AttractivenessFirst	11F6	RightLower	Cuteness	2
OC13101984	AttractivenessFirst	11M2	Norm	Cuteness	5
OC13101984	AttractivenessFirst	11M6	LeftUpper	Cuteness	3
OC13101984	AttractivenessFirst	11M6	RightUpper	Cuteness	4
OC13101984	AttractivenessFirst	11M7	Norm	Cuteness	7
OC13101984	AttractivenessFirst	13F7	LeftUpper	Cuteness	2
OC13101984	AttractivenessFirst	13M1	RightUpper	Cuteness	4
OC13101984	AttractivenessFirst	13M2	Norm	Cuteness	3
OC13101984	AttractivenessFirst	13M3	LeftLower	Cuteness	4
OC13101984	AttractivenessFirst	13M4	RightLower	Cuteness	6
OC13101984	AttractivenessFirst	3F1	LeftUpper	Cuteness	1
OC13101984	AttractivenessFirst	3F2	RightUpper	Cuteness	2
OC13101984	AttractivenessFirst	3F3	Norm	Cuteness	3
OC13101984	AttractivenessFirst	3F4	LeftUpper	Cuteness	2
OC13101984	AttractivenessFirst	3M1	RightUpper	Cuteness	2
OC13101984	AttractivenessFirst	3M2	Norm	Cuteness	2
OC13101984	AttractivenessFirst	3M3	LeftLower	Cuteness	3
OC13101984	AttractivenessFirst	3M4	RightLower	Cuteness	1
OC13101984	AttractivenessFirst	3M5	Norm	Cuteness	1
OC13101984	AttractivenessFirst	5F4	LeftLower	Cuteness	1
OC13101984	AttractivenessFirst	5F7	RightUpper	Cuteness	4
OC13101984	AttractivenessFirst	5M1	Norm	Cuteness	1
OC13101984	AttractivenessFirst	5M3	Norm	Cuteness	3
OC13101984	AttractivenessFirst	5M3	LeftUpper	Cuteness	3
OC13101984	AttractivenessFirst	5M4	RightUpper	Cuteness	2
OC13101984	AttractivenessFirst	5M6	LeftLower	Cuteness	5
OC13101984	AttractivenessFirst	7F1	RightLower	Cuteness	5
OC13101984	AttractivenessFirst	7F3	Norm	Cuteness	6
OC13101984	AttractivenessFirst	7F4	LeftLower	Cuteness	4
OC13101984	AttractivenessFirst	7F5	RightLower	Cuteness	3
OC13101984	AttractivenessFirst	7F6	Norm	Cuteness	2
OC13101984	AttractivenessFirst	7M1	LeftUpper	Cuteness	4
OC13101984	AttractivenessFirst	7M2	RightUpper	Cuteness	2
OC13101984	AttractivenessFirst	7M3	Norm	Cuteness	4
OC13101984	AttractivenessFirst	7M4	LeftUpper	Cuteness	2
OC13101984	AttractivenessFirst	7M5	RightLower	Cuteness	4
OC13101984	AttractivenessFirst	9F2	Norm	Cuteness	4
OC13101984	AttractivenessFirst	9F3	LeftLower	Cuteness	3
OC13101984	AttractivenessFirst	9F4	RightLower	Cuteness	3
OC13101984	AttractivenessFirst	9F5	Norm	Cuteness	4
OC13101984	AttractivenessFirst	9M1	LeftUpper	Cuteness	1
OC13101984	AttractivenessFirst	9M3	RightUpper	Cuteness	4
OC13101984	AttractivenessFirst	9M4	Norm	Cuteness	2
OC13101984	AttractivenessFirst	9M7	LeftUpper	Cuteness	5
OC13101984	AttractivenessFirst	9M8	RightUpper	Cuteness	2
OO27011993	AttractivenessFirst	11F2	Norm	Attractiveness	6
OO27011993	AttractivenessFirst	11F3	LeftLower	Attractiveness	4
OO27011993	AttractivenessFirst	11F4	RightLower	Attractiveness	2
OO27011993	AttractivenessFirst	11F6	Norm	Attractiveness	4
OO27011993	AttractivenessFirst	11M2	LeftLower	Attractiveness	4
OO27011993	AttractivenessFirst	11M3	RightUpper	Attractiveness	4
OO27011993	AttractivenessFirst	11M6	Norm	Attractiveness	5
OO27011993	AttractivenessFirst	11M7	LeftUpper	Attractiveness	5
OO27011993	AttractivenessFirst	13F7	RightUpper	Attractiveness	3
OO27011993	AttractivenessFirst	13M1	Norm	Attractiveness	3
OO27011993	AttractivenessFirst	13M2	LeftLower	Attractiveness	3
OO27011993	AttractivenessFirst	13M3	RightLower	Attractiveness	3
OO27011993	AttractivenessFirst	13M4	Norm	Attractiveness	6
OO27011993	AttractivenessFirst	3F1	RightUpper	Attractiveness	4
OO27011993	AttractivenessFirst	3F2	Norm	Attractiveness	4
OO27011993	AttractivenessFirst	3F3	LeftUpper	Attractiveness	3
OO27011993	AttractivenessFirst	3F4	RightUpper	Attractiveness	5
OO27011993	AttractivenessFirst	3M1	Norm	Attractiveness	4
OO27011993	AttractivenessFirst	3M2	LeftLower	Attractiveness	3
OO27011993	AttractivenessFirst	3M3	RightLower	Attractiveness	4
OO27011993	AttractivenessFirst	3M4	Norm	Attractiveness	5
OO27011993	AttractivenessFirst	3M5	LeftLower	Attractiveness	1
OO27011993	AttractivenessFirst	5F4	RightLower	Attractiveness	2
OO27011993	AttractivenessFirst	5F7	Norm	Attractiveness	3
OO27011993	AttractivenessFirst	5M1	LeftUpper	Attractiveness	2
OO27011993	AttractivenessFirst	5M3	RightUpper	Attractiveness	5
OO27011993	AttractivenessFirst	5M4	Norm	Attractiveness	2
OO27011993	AttractivenessFirst	5M6	RightLower	Attractiveness	4
OO27011993	AttractivenessFirst	7F1	Norm	Attractiveness	3
OO27011993	AttractivenessFirst	7F3	LeftLower	Attractiveness	4
OO27011993	AttractivenessFirst	7F4	RightLower	Attractiveness	3
OO27011993	AttractivenessFirst	7F5	Norm	Attractiveness	5
OO27011993	AttractivenessFirst	7F6	LeftUpper	Attractiveness	4
OO27011993	AttractivenessFirst	7M1	RightUpper	Attractiveness	3
OO27011993	AttractivenessFirst	7M2	Norm	Attractiveness	4
OO27011993	AttractivenessFirst	7M3	LeftUpper	Attractiveness	4
OO27011993	AttractivenessFirst	7M4	RightUpper	Attractiveness	4
OO27011993	AttractivenessFirst	7M5	Norm	Attractiveness	4
OO27011993	AttractivenessFirst	9F2	LeftLower	Attractiveness	4
OO27011993	AttractivenessFirst	9F3	RightLower	Attractiveness	5
OO27011993	AttractivenessFirst	9F4	Norm	Attractiveness	4
OO27011993	AttractivenessFirst	9F4	LeftLower	Attractiveness	4
OO27011993	AttractivenessFirst	9M1	RightUpper	Attractiveness	3
OO27011993	AttractivenessFirst	9M3	Norm	Attractiveness	4
OO27011993	AttractivenessFirst	9M4	LeftUpper	Attractiveness	3
OO27011993	AttractivenessFirst	9M7	RightUpper	Attractiveness	4
OO27011993	AttractivenessFirst	9M8	Norm	Attractiveness	4
OO27011993	AttractivenessFirst	11F2	Norm	Cuteness	6
OO27011993	AttractivenessFirst	11F3	LeftLower	Cuteness	4
OO27011993	AttractivenessFirst	11F4	RightLower	Cuteness	2
OO27011993	AttractivenessFirst	11F6	Norm	Cuteness	5
OO27011993	AttractivenessFirst	11M2	LeftLower	Cuteness	3
OO27011993	AttractivenessFirst	11M3	RightUpper	Cuteness	5
OO27011993	AttractivenessFirst	11M3	LeftLower	Cuteness	3
OO27011993	AttractivenessFirst	11M6	Norm	Cuteness	5
OO27011993	AttractivenessFirst	11M7	LeftUpper	Cuteness	5
OO27011993	AttractivenessFirst	13F7	RightUpper	Cuteness	5
OO27011993	AttractivenessFirst	13M1	Norm	Cuteness	3
OO27011993	AttractivenessFirst	13M2	LeftLower	Cuteness	4
OO27011993	AttractivenessFirst	13M3	RightLower	Cuteness	4
OO27011993	AttractivenessFirst	13M4	Norm	Cuteness	5
OO27011993	AttractivenessFirst	3F1	RightUpper	Cuteness	3
OO27011993	AttractivenessFirst	3F2	Norm	Cuteness	4
OO27011993	AttractivenessFirst	3F3	LeftUpper	Cuteness	5
OO27011993	AttractivenessFirst	3F4	RightUpper	Cuteness	4
OO27011993	AttractivenessFirst	3M1	Norm	Cuteness	5
OO27011993	AttractivenessFirst	3M2	LeftLower	Cuteness	5
OO27011993	AttractivenessFirst	3M3	RightLower	Cuteness	4
OO27011993	AttractivenessFirst	3M4	Norm	Cuteness	3
OO27011993	AttractivenessFirst	3M5	LeftLower	Cuteness	1
OO27011993	AttractivenessFirst	5F4	RightLower	Cuteness	3
OO27011993	AttractivenessFirst	5F7	Norm	Cuteness	5
OO27011993	AttractivenessFirst	5M1	LeftUpper	Cuteness	3
OO27011993	AttractivenessFirst	5M3	RightUpper	Cuteness	4
OO27011993	AttractivenessFirst	5M6	RightLower	Cuteness	3
OO27011993	AttractivenessFirst	7F1	Norm	Cuteness	3
OO27011993	AttractivenessFirst	7F3	LeftLower	Cuteness	5
OO27011993	AttractivenessFirst	7F4	RightLower	Cuteness	4
OO27011993	AttractivenessFirst	7F5	Norm	Cuteness	5
OO27011993	AttractivenessFirst	7F6	LeftUpper	Cuteness	4
OO27011993	AttractivenessFirst	7M1	RightUpper	Cuteness	4
OO27011993	AttractivenessFirst	7M2	Norm	Cuteness	5
OO27011993	AttractivenessFirst	7M3	LeftUpper	Cuteness	5
OO27011993	AttractivenessFirst	7M4	RightUpper	Cuteness	4
OO27011993	AttractivenessFirst	7M5	Norm	Cuteness	5
OO27011993	AttractivenessFirst	9F2	LeftLower	Cuteness	4
OO27011993	AttractivenessFirst	9F3	RightLower	Cuteness	5
OO27011993	AttractivenessFirst	9F4	Norm	Cuteness	5
OO27011993	AttractivenessFirst	9M1	RightUpper	Cuteness	3
OO27011993	AttractivenessFirst	9M3	Norm	Cuteness	2
OO27011993	AttractivenessFirst	9M4	LeftUpper	Cuteness	4
OO27011993	AttractivenessFirst	9M7	RightUpper	Cuteness	4
OO27011993	AttractivenessFirst	9M8	Norm	Cuteness	5
SC23081993	CutenessFirst	11F2	RightLower	Attractiveness	6
SC23081993	CutenessFirst	11F3	Norm	Attractiveness	5
SC23081993	CutenessFirst	11F4	LeftLower	Attractiveness	6
SC23081993	CutenessFirst	11F6	RightLower	Attractiveness	6
SC23081993	CutenessFirst	11M2	Norm	Attractiveness	5
SC23081993	CutenessFirst	11M3	LeftUpper	Attractiveness	5
SC23081993	CutenessFirst	11M6	RightUpper	Attractiveness	5
SC23081993	CutenessFirst	11M7	Norm	Attractiveness	6
SC23081993	CutenessFirst	13F7	LeftUpper	Attractiveness	4
SC23081993	CutenessFirst	13M1	RightUpper	Attractiveness	4
SC23081993	CutenessFirst	13M2	Norm	Attractiveness	4
SC23081993	CutenessFirst	13M3	LeftLower	Attractiveness	6
SC23081993	CutenessFirst	13M4	RightLower	Attractiveness	5
SC23081993	CutenessFirst	3F1	LeftUpper	Attractiveness	3
SC23081993	CutenessFirst	3F2	RightUpper	Attractiveness	6
SC23081993	CutenessFirst	3F3	Norm	Attractiveness	4
SC23081993	CutenessFirst	3F4	LeftUpper	Attractiveness	3
SC23081993	CutenessFirst	3M1	RightUpper	Attractiveness	3
SC23081993	CutenessFirst	3M2	Norm	Attractiveness	3
SC23081993	CutenessFirst	3M3	LeftLower	Attractiveness	6
SC23081993	CutenessFirst	3M4	RightLower	Attractiveness	2
SC23081993	CutenessFirst	3M5	Norm	Attractiveness	5
SC23081993	CutenessFirst	5F4	LeftLower	Attractiveness	2
SC23081993	CutenessFirst	5F7	RightUpper	Attractiveness	4
SC23081993	CutenessFirst	5M1	Norm	Attractiveness	7
SC23081993	CutenessFirst	5M3	LeftUpper	Attractiveness	6
SC23081993	CutenessFirst	5M4	RightUpper	Attractiveness	2
SC23081993	CutenessFirst	5M6	LeftLower	Attractiveness	6
SC23081993	CutenessFirst	7F1	RightLower	Attractiveness	6
SC23081993	CutenessFirst	7F3	Norm	Attractiveness	7
SC23081993	CutenessFirst	7F4	LeftLower	Attractiveness	6
SC23081993	CutenessFirst	7F5	RightLower	Attractiveness	5
SC23081993	CutenessFirst	7F6	Norm	Attractiveness	4
SC23081993	CutenessFirst	7M1	LeftUpper	Attractiveness	4
SC23081993	CutenessFirst	7M2	RightUpper	Attractiveness	6
SC23081993	CutenessFirst	7M3	Norm	Attractiveness	6
SC23081993	CutenessFirst	7M4	LeftUpper	Attractiveness	6
SC23081993	CutenessFirst	7M5	RightLower	Attractiveness	6
SC23081993	CutenessFirst	9F2	Norm	Attractiveness	7
SC23081993	CutenessFirst	9F3	LeftLower	Attractiveness	6
SC23081993	CutenessFirst	9F4	RightLower	Attractiveness	6
SC23081993	CutenessFirst	9F5	Norm	Attractiveness	7
SC23081993	CutenessFirst	9M1	LeftUpper	Attractiveness	3
SC23081993	CutenessFirst	9M3	RightUpper	Attractiveness	3
SC23081993	CutenessFirst	9M4	Norm	Attractiveness	5
SC23081993	CutenessFirst	9M7	LeftUpper	Attractiveness	4
SC23081993	CutenessFirst	9M8	RightUpper	Attractiveness	5
SC23081993	CutenessFirst	11F2	RightLower	Cuteness	5
SC23081993	CutenessFirst	11F3	Norm	Cuteness	4
SC23081993	CutenessFirst	11F4	LeftLower	Cuteness	6
SC23081993	CutenessFirst	11F6	RightLower	Cuteness	4
SC23081993	CutenessFirst	11M2	Norm	Cuteness	6
SC23081993	CutenessFirst	11M6	LeftUpper	Cuteness	5
SC23081993	CutenessFirst	11M6	RightUpper	Cuteness	6
SC23081993	CutenessFirst	11M7	Norm	Cuteness	5
SC23081993	CutenessFirst	13F7	LeftUpper	Cuteness	3
SC23081993	CutenessFirst	13M1	RightUpper	Cuteness	5
SC23081993	CutenessFirst	13M2	Norm	Cuteness	4
SC23081993	CutenessFirst	13M3	LeftLower	Cuteness	3
SC23081993	CutenessFirst	13M4	RightLower	Cuteness	6
SC23081993	CutenessFirst	3F1	LeftUpper	Cuteness	2
SC23081993	CutenessFirst	3F2	RightUpper	Cuteness	6
SC23081993	CutenessFirst	3F3	Norm	Cuteness	3
SC23081993	CutenessFirst	3F4	LeftUpper	Cuteness	3
SC23081993	CutenessFirst	3M1	RightUpper	Cuteness	4
SC23081993	CutenessFirst	3M2	Norm	Cuteness	4
SC23081993	CutenessFirst	3M3	LeftLower	Cuteness	5
SC23081993	CutenessFirst	3M4	RightLower	Cuteness	3
SC23081993	CutenessFirst	3M5	Norm	Cuteness	4
SC23081993	CutenessFirst	5F4	LeftLower	Cuteness	2
SC23081993	CutenessFirst	5F7	RightUpper	Cuteness	5
SC23081993	CutenessFirst	5M1	Norm	Cuteness	4
SC23081993	CutenessFirst	5M3	Norm	Cuteness	7
SC23081993	CutenessFirst	5M3	LeftUpper	Cuteness	5
SC23081993	CutenessFirst	5M4	RightUpper	Cuteness	3
SC23081993	CutenessFirst	5M6	LeftLower	Cuteness	5
SC23081993	CutenessFirst	7F1	RightLower	Cuteness	4
SC23081993	CutenessFirst	7F3	Norm	Cuteness	7
SC23081993	CutenessFirst	7F4	LeftLower	Cuteness	4
SC23081993	CutenessFirst	7F5	RightLower	Cuteness	6
SC23081993	CutenessFirst	7F6	Norm	Cuteness	5
SC23081993	CutenessFirst	7M1	LeftUpper	Cuteness	4
SC23081993	CutenessFirst	7M2	RightUpper	Cuteness	4
SC23081993	CutenessFirst	7M3	Norm	Cuteness	6
SC23081993	CutenessFirst	7M4	LeftUpper	Cuteness	6
SC23081993	CutenessFirst	7M5	RightLower	Cuteness	5
SC23081993	CutenessFirst	9F2	Norm	Cuteness	5
SC23081993	CutenessFirst	9F3	LeftLower	Cuteness	6
SC23081993	CutenessFirst	9F4	RightLower	Cuteness	4
SC23081993	CutenessFirst	9F5	Norm	Cuteness	7
SC23081993	CutenessFirst	9M1	LeftUpper	Cuteness	4
SC23081993	CutenessFirst	9M3	RightUpper	Cuteness	4
SC23081993	CutenessFirst	9M4	Norm	Cuteness	4
SC23081993	CutenessFirst	9M7	LeftUpper	Cuteness	5
SC23081993	CutenessFirst	9M8	RightUpper	Cuteness	2
SJ03021992	AttractivenessFirst	11F2	LeftLower	Attractiveness	2
SJ03021992	AttractivenessFirst	11F3	RightLower	Attractiveness	2
SJ03021992	AttractivenessFirst	11F4	Norm	Attractiveness	6
SJ03021992	AttractivenessFirst	11F6	LeftLower	Attractiveness	1
SJ03021992	AttractivenessFirst	11M2	RightLower	Attractiveness	2
SJ03021992	AttractivenessFirst	11M3	Norm	Attractiveness	2
SJ03021992	AttractivenessFirst	11M6	LeftUpper	Attractiveness	4
SJ03021992	AttractivenessFirst	11M7	RightUpper	Attractiveness	5
SJ03021992	AttractivenessFirst	13F7	Norm	Attractiveness	2
SJ03021992	AttractivenessFirst	13M1	LeftUpper	Attractiveness	1
SJ03021992	AttractivenessFirst	13M2	RightLower	Attractiveness	2
SJ03021992	AttractivenessFirst	13M3	Norm	Attractiveness	4
SJ03021992	AttractivenessFirst	13M4	LeftLower	Attractiveness	2
SJ03021992	AttractivenessFirst	3F1	Norm	Attractiveness	2
SJ03021992	AttractivenessFirst	3F2	LeftUpper	Attractiveness	1
SJ03021992	AttractivenessFirst	3F3	RightUpper	Attractiveness	1
SJ03021992	AttractivenessFirst	3F4	Norm	Attractiveness	2
SJ03021992	AttractivenessFirst	3M1	LeftUpper	Attractiveness	2
SJ03021992	AttractivenessFirst	3M2	RightLower	Attractiveness	1
SJ03021992	AttractivenessFirst	3M3	Norm	Attractiveness	2
SJ03021992	AttractivenessFirst	3M4	LeftLower	Attractiveness	2
SJ03021992	AttractivenessFirst	3M5	RightLower	Attractiveness	1
SJ03021992	AttractivenessFirst	5F4	Norm	Attractiveness	3
SJ03021992	AttractivenessFirst	5F7	LeftUpper	Attractiveness	5
SJ03021992	AttractivenessFirst	5M1	RightUpper	Attractiveness	2
SJ03021992	AttractivenessFirst	5M3	Norm	Attractiveness	4
SJ03021992	AttractivenessFirst	5M4	LeftUpper	Attractiveness	2
SJ03021992	AttractivenessFirst	5M6	Norm	Attractiveness	3
SJ03021992	AttractivenessFirst	7F1	LeftLower	Attractiveness	2
SJ03021992	AttractivenessFirst	7F3	RightLower	Attractiveness	4
SJ03021992	AttractivenessFirst	7F4	Norm	Attractiveness	5
SJ03021992	AttractivenessFirst	7F5	LeftLower	Attractiveness	3
SJ03021992	AttractivenessFirst	7F6	RightUpper	Attractiveness	1
SJ03021992	AttractivenessFirst	7M1	Norm	Attractiveness	6
SJ03021992	AttractivenessFirst	7M2	LeftUpper	Attractiveness	2
SJ03021992	AttractivenessFirst	7M3	RightUpper	Attractiveness	3
SJ03021992	AttractivenessFirst	7M4	Norm	Attractiveness	5
SJ03021992	AttractivenessFirst	7M5	LeftLower	Attractiveness	3
SJ03021992	AttractivenessFirst	9F2	RightLower	Attractiveness	4
SJ03021992	AttractivenessFirst	9F3	Norm	Attractiveness	3
SJ03021992	AttractivenessFirst	9F4	LeftLower	Attractiveness	1
SJ03021992	AttractivenessFirst	9F5	RightLower	Attractiveness	2
SJ03021992	AttractivenessFirst	9M1	Norm	Attractiveness	1
SJ03021992	AttractivenessFirst	9M3	LeftUpper	Attractiveness	1
SJ03021992	AttractivenessFirst	9M4	RightUpper	Attractiveness	2
SJ03021992	AttractivenessFirst	9M7	Norm	Attractiveness	1
SJ03021992	AttractivenessFirst	9M8	LeftUpper	Attractiveness	3
SJ03021992	AttractivenessFirst	11F2	LeftLower	Cuteness	2
SJ03021992	AttractivenessFirst	11F3	RightLower	Cuteness	3
SJ03021992	AttractivenessFirst	11F4	Norm	Cuteness	5
SJ03021992	AttractivenessFirst	11F6	LeftLower	Cuteness	1
SJ03021992	AttractivenessFirst	11M2	RightLower	Cuteness	1
SJ03021992	AttractivenessFirst	11M3	Norm	Cuteness	1
SJ03021992	AttractivenessFirst	11M7	RightUpper	Cuteness	6
SJ03021992	AttractivenessFirst	13F7	Norm	Cuteness	1
SJ03021992	AttractivenessFirst	13M1	LeftUpper	Cuteness	2
SJ03021992	AttractivenessFirst	13M2	RightLower	Cuteness	1
SJ03021992	AttractivenessFirst	13M3	Norm	Cuteness	2
SJ03021992	AttractivenessFirst	13M4	LeftLower	Cuteness	5
SJ03021992	AttractivenessFirst	3F1	Norm	Cuteness	4
SJ03021992	AttractivenessFirst	3F2	LeftUpper	Cuteness	1
SJ03021992	AttractivenessFirst	3F3	RightUpper	Cuteness	5
SJ03021992	AttractivenessFirst	3F4	Norm	Cuteness	2
SJ03021992	AttractivenessFirst	3M1	LeftUpper	Cuteness	1
SJ03021992	AttractivenessFirst	3M2	RightLower	Cuteness	1
SJ03021992	AttractivenessFirst	3M3	Norm	Cuteness	1
SJ03021992	AttractivenessFirst	3M4	LeftLower	Cuteness	3
SJ03021992	AttractivenessFirst	3M5	RightLower	Cuteness	1
SJ03021992	AttractivenessFirst	5F4	Norm	Cuteness	5
SJ03021992	AttractivenessFirst	5F7	LeftUpper	Cuteness	5
SJ03021992	AttractivenessFirst	5M1	RightUpper	Cuteness	1
SJ03021992	AttractivenessFirst	5M4	Norm	Cuteness	6
SJ03021992	AttractivenessFirst	5M4	LeftUpper	Cuteness	5
SJ03021992	AttractivenessFirst	5M6	Norm	Cuteness	5
SJ03021992	AttractivenessFirst	7F1	LeftLower	Cuteness	2
SJ03021992	AttractivenessFirst	7F3	RightLower	Cuteness	4
SJ03021992	AttractivenessFirst	7F4	Norm	Cuteness	6
SJ03021992	AttractivenessFirst	7F5	LeftLower	Cuteness	3
SJ03021992	AttractivenessFirst	7F6	RightUpper	Cuteness	1
SJ03021992	AttractivenessFirst	7M1	Norm	Cuteness	5
SJ03021992	AttractivenessFirst	7M2	LeftUpper	Cuteness	2
SJ03021992	AttractivenessFirst	7M3	RightUpper	Cuteness	4
SJ03021992	AttractivenessFirst	7M4	Norm	Cuteness	4
SJ03021992	AttractivenessFirst	7M5	LeftLower	Cuteness	4
SJ03021992	AttractivenessFirst	9F2	RightLower	Cuteness	3
SJ03021992	AttractivenessFirst	9F3	Norm	Cuteness	6
SJ03021992	AttractivenessFirst	9F4	LeftLower	Cuteness	2
SJ03021992	AttractivenessFirst	9F5	RightLower	Cuteness	3
SJ03021992	AttractivenessFirst	9M1	Norm	Cuteness	1
SJ03021992	AttractivenessFirst	9M3	LeftUpper	Cuteness	2
SJ03021992	AttractivenessFirst	9M4	RightUpper	Cuteness	1
SJ03021992	AttractivenessFirst	9M7	Norm	Cuteness	1
SJ03021992	AttractivenessFirst	9M8	LeftUpper	Cuteness	4
SK10101993	CutenessFirst	11F2	RightLower	Attractiveness	6
SK10101993	CutenessFirst	11F3	Norm	Attractiveness	7
SK10101993	CutenessFirst	11F4	LeftLower	Attractiveness	7
SK10101993	CutenessFirst	11F6	RightLower	Attractiveness	5
SK10101993	CutenessFirst	11M2	Norm	Attractiveness	5
SK10101993	CutenessFirst	11M3	LeftUpper	Attractiveness	4
SK10101993	CutenessFirst	11M6	RightUpper	Attractiveness	6
SK10101993	CutenessFirst	11M7	Norm	Attractiveness	7
SK10101993	CutenessFirst	13F7	LeftUpper	Attractiveness	2
SK10101993	CutenessFirst	13M1	RightUpper	Attractiveness	5
SK10101993	CutenessFirst	13M2	Norm	Attractiveness	4
SK10101993	CutenessFirst	13M3	LeftLower	Attractiveness	4
SK10101993	CutenessFirst	13M4	RightLower	Attractiveness	6
SK10101993	CutenessFirst	3F1	LeftUpper	Attractiveness	5
SK10101993	CutenessFirst	3F2	RightUpper	Attractiveness	5
SK10101993	CutenessFirst	3F3	Norm	Attractiveness	6
SK10101993	CutenessFirst	3F4	LeftUpper	Attractiveness	4
SK10101993	CutenessFirst	3M1	RightUpper	Attractiveness	5
SK10101993	CutenessFirst	3M2	Norm	Attractiveness	6
SK10101993	CutenessFirst	3M3	LeftLower	Attractiveness	6
SK10101993	CutenessFirst	3M4	RightLower	Attractiveness	5
SK10101993	CutenessFirst	3M5	Norm	Attractiveness	4
SK10101993	CutenessFirst	5F4	LeftLower	Attractiveness	7
SK10101993	CutenessFirst	5F7	RightUpper	Attractiveness	6
SK10101993	CutenessFirst	5M1	Norm	Attractiveness	4
SK10101993	CutenessFirst	5M3	LeftUpper	Attractiveness	5
SK10101993	CutenessFirst	5M4	RightUpper	Attractiveness	6
SK10101993	CutenessFirst	5M6	LeftLower	Attractiveness	6
SK10101993	CutenessFirst	7F1	RightLower	Attractiveness	6
SK10101993	CutenessFirst	7F3	Norm	Attractiveness	7
SK10101993	CutenessFirst	7F4	LeftLower	Attractiveness	7
SK10101993	CutenessFirst	7F5	RightLower	Attractiveness	7
SK10101993	CutenessFirst	7F6	Norm	Attractiveness	7
SK10101993	CutenessFirst	7M1	LeftUpper	Attractiveness	5
SK10101993	CutenessFirst	7M2	RightUpper	Attractiveness	4
SK10101993	CutenessFirst	7M3	Norm	Attractiveness	5
SK10101993	CutenessFirst	7M4	LeftUpper	Attractiveness	4
SK10101993	CutenessFirst	7M5	RightLower	Attractiveness	6
SK10101993	CutenessFirst	9F2	Norm	Attractiveness	6
SK10101993	CutenessFirst	9F3	LeftLower	Attractiveness	7
SK10101993	CutenessFirst	9F4	RightLower	Attractiveness	4
SK10101993	CutenessFirst	9F5	Norm	Attractiveness	6
SK10101993	CutenessFirst	9M1	LeftUpper	Attractiveness	3
SK10101993	CutenessFirst	9M3	RightUpper	Attractiveness	5
SK10101993	CutenessFirst	9M4	Norm	Attractiveness	4
SK10101993	CutenessFirst	9M7	LeftUpper	Attractiveness	6
SK10101993	CutenessFirst	9M8	RightUpper	Attractiveness	7
SK10101993	CutenessFirst	11F2	RightLower	Cuteness	7
SK10101993	CutenessFirst	11F3	Norm	Cuteness	5
SK10101993	CutenessFirst	11F4	LeftLower	Cuteness	7
SK10101993	CutenessFirst	11F6	RightLower	Cuteness	5
SK10101993	CutenessFirst	11M2	Norm	Cuteness	5
SK10101993	CutenessFirst	11M6	LeftUpper	Cuteness	4
SK10101993	CutenessFirst	11M6	RightUpper	Cuteness	6
SK10101993	CutenessFirst	11M7	Norm	Cuteness	6
SK10101993	CutenessFirst	13F7	LeftUpper	Cuteness	3
SK10101993	CutenessFirst	13M1	RightUpper	Cuteness	6
SK10101993	CutenessFirst	13M2	Norm	Cuteness	5
SK10101993	CutenessFirst	13M3	LeftLower	Cuteness	4
SK10101993	CutenessFirst	13M4	RightLower	Cuteness	6
SK10101993	CutenessFirst	3F1	LeftUpper	Cuteness	5
SK10101993	CutenessFirst	3F2	RightUpper	Cuteness	7
SK10101993	CutenessFirst	3F3	Norm	Cuteness	6
SK10101993	CutenessFirst	3F4	LeftUpper	Cuteness	4
SK10101993	CutenessFirst	3M1	RightUpper	Cuteness	6
SK10101993	CutenessFirst	3M2	Norm	Cuteness	6
SK10101993	CutenessFirst	3M3	LeftLower	Cuteness	5
SK10101993	CutenessFirst	3M4	RightLower	Cuteness	7
SK10101993	CutenessFirst	3M5	Norm	Cuteness	4
SK10101993	CutenessFirst	5F4	LeftLower	Cuteness	6
SK10101993	CutenessFirst	5F7	RightUpper	Cuteness	6
SK10101993	CutenessFirst	5M1	Norm	Cuteness	4
SK10101993	CutenessFirst	5M3	Norm	Cuteness	5
SK10101993	CutenessFirst	5M3	LeftUpper	Cuteness	4
SK10101993	CutenessFirst	5M4	RightUpper	Cuteness	5
SK10101993	CutenessFirst	5M6	LeftLower	Cuteness	6
SK10101993	CutenessFirst	7F1	RightLower	Cuteness	5
SK10101993	CutenessFirst	7F3	Norm	Cuteness	7
SK10101993	CutenessFirst	7F4	LeftLower	Cuteness	7
SK10101993	CutenessFirst	7F5	RightLower	Cuteness	6
SK10101993	CutenessFirst	7F6	Norm	Cuteness	6
SK10101993	CutenessFirst	7M1	LeftUpper	Cuteness	4
SK10101993	CutenessFirst	7M2	RightUpper	Cuteness	5
SK10101993	CutenessFirst	7M3	Norm	Cuteness	7
SK10101993	CutenessFirst	7M4	LeftUpper	Cuteness	6
SK10101993	CutenessFirst	7M5	RightLower	Cuteness	7
SK10101993	CutenessFirst	9F2	Norm	Cuteness	5
SK10101993	CutenessFirst	9F3	LeftLower	Cuteness	6
SK10101993	CutenessFirst	9F4	RightLower	Cuteness	4
SK10101993	CutenessFirst	9F5	Norm	Cuteness	5
SK10101993	CutenessFirst	9M1	LeftUpper	Cuteness	3
SK10101993	CutenessFirst	9M3	RightUpper	Cuteness	5
SK10101993	CutenessFirst	9M4	Norm	Cuteness	5
SK10101993	CutenessFirst	9M7	LeftUpper	Cuteness	6
SK10101993	CutenessFirst	9M8	RightUpper	Cuteness	7
SNC060492	CutenessFirst	11F2	LeftLower	Attractiveness	2
SNC060492	CutenessFirst	11F3	RightLower	Attractiveness	1
SNC060492	CutenessFirst	11F4	Norm	Attractiveness	4
SNC060492	CutenessFirst	11F6	LeftLower	Attractiveness	1
SNC060492	CutenessFirst	11M2	RightLower	Attractiveness	1
SNC060492	CutenessFirst	11M3	Norm	Attractiveness	2
SNC060492	CutenessFirst	11M6	LeftUpper	Attractiveness	1
SNC060492	CutenessFirst	11M7	RightUpper	Attractiveness	3
SNC060492	CutenessFirst	13F7	Norm	Attractiveness	1
SNC060492	CutenessFirst	13M1	LeftUpper	Attractiveness	1
SNC060492	CutenessFirst	13M2	RightLower	Attractiveness	2
SNC060492	CutenessFirst	13M3	Norm	Attractiveness	1
SNC060492	CutenessFirst	13M4	LeftLower	Attractiveness	1
SNC060492	CutenessFirst	3F1	Norm	Attractiveness	1
SNC060492	CutenessFirst	3F2	LeftUpper	Attractiveness	1
SNC060492	CutenessFirst	3F3	RightUpper	Attractiveness	1
SNC060492	CutenessFirst	3F4	Norm	Attractiveness	1
SNC060492	CutenessFirst	3M1	LeftUpper	Attractiveness	1
SNC060492	CutenessFirst	3M2	RightLower	Attractiveness	1
SNC060492	CutenessFirst	3M3	Norm	Attractiveness	1
SNC060492	CutenessFirst	3M4	LeftLower	Attractiveness	1
SNC060492	CutenessFirst	3M5	RightLower	Attractiveness	1
SNC060492	CutenessFirst	5F4	Norm	Attractiveness	1
SNC060492	CutenessFirst	5F7	LeftUpper	Attractiveness	1
SNC060492	CutenessFirst	5M1	RightUpper	Attractiveness	1
SNC060492	CutenessFirst	5M3	Norm	Attractiveness	4
SNC060492	CutenessFirst	5M4	LeftUpper	Attractiveness	1
SNC060492	CutenessFirst	5M6	Norm	Attractiveness	1
SNC060492	CutenessFirst	7F1	LeftLower	Attractiveness	1
SNC060492	CutenessFirst	7F3	RightLower	Attractiveness	6
SNC060492	CutenessFirst	7F4	Norm	Attractiveness	4
SNC060492	CutenessFirst	7F5	LeftLower	Attractiveness	1
SNC060492	CutenessFirst	7F6	RightUpper	Attractiveness	1
SNC060492	CutenessFirst	7M1	Norm	Attractiveness	1
SNC060492	CutenessFirst	7M2	LeftUpper	Attractiveness	1
SNC060492	CutenessFirst	7M3	RightUpper	Attractiveness	1
SNC060492	CutenessFirst	7M4	Norm	Attractiveness	1
SNC060492	CutenessFirst	7M5	LeftLower	Attractiveness	1
SNC060492	CutenessFirst	9F2	RightLower	Attractiveness	1
SNC060492	CutenessFirst	9F3	Norm	Attractiveness	1
SNC060492	CutenessFirst	9F4	LeftLower	Attractiveness	3
SNC060492	CutenessFirst	9F5	RightLower	Attractiveness	1
SNC060492	CutenessFirst	9M1	Norm	Attractiveness	1
SNC060492	CutenessFirst	9M3	LeftUpper	Attractiveness	1
SNC060492	CutenessFirst	9M4	RightUpper	Attractiveness	1
SNC060492	CutenessFirst	9M7	Norm	Attractiveness	1
SNC060492	CutenessFirst	9M8	LeftUpper	Attractiveness	1
SNC060492	CutenessFirst	11F2	LeftLower	Cuteness	4
SNC060492	CutenessFirst	11F3	RightLower	Cuteness	2
SNC060492	CutenessFirst	11F4	Norm	Cuteness	4
SNC060492	CutenessFirst	11F6	LeftLower	Cuteness	3
SNC060492	CutenessFirst	11M2	RightLower	Cuteness	2
SNC060492	CutenessFirst	11M3	Norm	Cuteness	4
SNC060492	CutenessFirst	11M7	RightUpper	Cuteness	5
SNC060492	CutenessFirst	13F7	Norm	Cuteness	1
SNC060492	CutenessFirst	13M1	LeftUpper	Cuteness	2
SNC060492	CutenessFirst	13M2	RightLower	Cuteness	3
SNC060492	CutenessFirst	13M3	Norm	Cuteness	2
SNC060492	CutenessFirst	13M4	LeftLower	Cuteness	3
SNC060492	CutenessFirst	3F1	Norm	Cuteness	2
SNC060492	CutenessFirst	3F2	LeftUpper	Cuteness	3
SNC060492	CutenessFirst	3F3	RightUpper	Cuteness	3
SNC060492	CutenessFirst	3F4	Norm	Cuteness	3
SNC060492	CutenessFirst	3M1	LeftUpper	Cuteness	1
SNC060492	CutenessFirst	3M2	RightLower	Cuteness	2
SNC060492	CutenessFirst	3M3	Norm	Cuteness	2
SNC060492	CutenessFirst	3M4	LeftLower	Cuteness	2
SNC060492	CutenessFirst	3M5	RightLower	Cuteness	2
SNC060492	CutenessFirst	5F4	Norm	Cuteness	2
SNC060492	CutenessFirst	5F7	LeftUpper	Cuteness	3
SNC060492	CutenessFirst	5M1	RightUpper	Cuteness	2
SNC060492	CutenessFirst	5M4	Norm	Cuteness	5
SNC060492	CutenessFirst	5M4	LeftUpper	Cuteness	2
SNC060492	CutenessFirst	5M6	Norm	Cuteness	3
SNC060492	CutenessFirst	7F1	LeftLower	Cuteness	2
SNC060492	CutenessFirst	7F3	RightLower	Cuteness	6
SNC060492	CutenessFirst	7F4	Norm	Cuteness	4
SNC060492	CutenessFirst	7F5	LeftLower	Cuteness	2
SNC060492	CutenessFirst	7F6	RightUpper	Cuteness	2
SNC060492	CutenessFirst	7M1	Norm	Cuteness	2
SNC060492	CutenessFirst	7M2	LeftUpper	Cuteness	3
SNC060492	CutenessFirst	7M3	RightUpper	Cuteness	2
SNC060492	CutenessFirst	7M4	Norm	Cuteness	3
SNC060492	CutenessFirst	7M5	LeftLower	Cuteness	5
SNC060492	CutenessFirst	9F2	RightLower	Cuteness	3
SNC060492	CutenessFirst	9F3	Norm	Cuteness	4
SNC060492	CutenessFirst	9F4	LeftLower	Cuteness	4
SNC060492	CutenessFirst	9F5	RightLower	Cuteness	2
SNC060492	CutenessFirst	9M1	Norm	Cuteness	1
SNC060492	CutenessFirst	9M3	LeftUpper	Cuteness	1
SNC060492	CutenessFirst	9M4	RightUpper	Cuteness	3
SNC060492	CutenessFirst	9M7	Norm	Cuteness	2
SNC060492	CutenessFirst	9M8	LeftUpper	Cuteness	2
TC05021990	AttractivenessFirst	11F2	RightLower	Attractiveness	5
TC05021990	AttractivenessFirst	11F3	Norm	Attractiveness	5
TC05021990	AttractivenessFirst	11F4	LeftLower	Attractiveness	1
TC05021990	AttractivenessFirst	11F6	RightLower	Attractiveness	5
TC05021990	AttractivenessFirst	11M2	Norm	Attractiveness	6
TC05021990	AttractivenessFirst	11M3	LeftUpper	Attractiveness	6
TC05021990	AttractivenessFirst	11M6	RightUpper	Attractiveness	3
TC05021990	AttractivenessFirst	11M7	Norm	Attractiveness	4
TC05021990	AttractivenessFirst	13F7	LeftUpper	Attractiveness	3
TC05021990	AttractivenessFirst	13M1	RightUpper	Attractiveness	6
TC05021990	AttractivenessFirst	13M2	Norm	Attractiveness	6
TC05021990	AttractivenessFirst	13M3	LeftLower	Attractiveness	2
TC05021990	AttractivenessFirst	13M4	RightLower	Attractiveness	6
TC05021990	AttractivenessFirst	3F1	LeftUpper	Attractiveness	5
TC05021990	AttractivenessFirst	3F2	RightUpper	Attractiveness	6
TC05021990	AttractivenessFirst	3F3	Norm	Attractiveness	2
TC05021990	AttractivenessFirst	3F4	LeftUpper	Attractiveness	5
TC05021990	AttractivenessFirst	3M1	RightUpper	Attractiveness	4
TC05021990	AttractivenessFirst	3M2	Norm	Attractiveness	3
TC05021990	AttractivenessFirst	3M3	LeftLower	Attractiveness	5
TC05021990	AttractivenessFirst	3M4	RightLower	Attractiveness	7
TC05021990	AttractivenessFirst	3M5	Norm	Attractiveness	6
TC05021990	AttractivenessFirst	5F4	LeftLower	Attractiveness	4
TC05021990	AttractivenessFirst	5F7	RightUpper	Attractiveness	5
TC05021990	AttractivenessFirst	5M1	Norm	Attractiveness	5
TC05021990	AttractivenessFirst	5M3	LeftUpper	Attractiveness	5
TC05021990	AttractivenessFirst	5M4	RightUpper	Attractiveness	5
TC05021990	AttractivenessFirst	5M6	LeftLower	Attractiveness	6
TC05021990	AttractivenessFirst	7F1	RightLower	Attractiveness	6
TC05021990	AttractivenessFirst	7F3	Norm	Attractiveness	5
TC05021990	AttractivenessFirst	7F4	LeftLower	Attractiveness	5
TC05021990	AttractivenessFirst	7F5	RightLower	Attractiveness	6
TC05021990	AttractivenessFirst	7F6	Norm	Attractiveness	6
TC05021990	AttractivenessFirst	7M1	LeftUpper	Attractiveness	5
TC05021990	AttractivenessFirst	7M2	RightUpper	Attractiveness	3
TC05021990	AttractivenessFirst	7M3	Norm	Attractiveness	3
TC05021990	AttractivenessFirst	7M4	LeftUpper	Attractiveness	2
TC05021990	AttractivenessFirst	7M5	RightLower	Attractiveness	6
TC05021990	AttractivenessFirst	9F2	Norm	Attractiveness	6
TC05021990	AttractivenessFirst	9F3	LeftLower	Attractiveness	5
TC05021990	AttractivenessFirst	9F4	RightLower	Attractiveness	4
TC05021990	AttractivenessFirst	9F5	Norm	Attractiveness	5
TC05021990	AttractivenessFirst	9M1	LeftUpper	Attractiveness	5
TC05021990	AttractivenessFirst	9M3	RightUpper	Attractiveness	6
TC05021990	AttractivenessFirst	9M4	Norm	Attractiveness	6
TC05021990	AttractivenessFirst	9M7	LeftUpper	Attractiveness	6
TC05021990	AttractivenessFirst	9M8	RightUpper	Attractiveness	2
TC05021990	AttractivenessFirst	11F2	RightLower	Cuteness	6
TC05021990	AttractivenessFirst	11F3	Norm	Cuteness	5
TC05021990	AttractivenessFirst	11F4	LeftLower	Cuteness	6
TC05021990	AttractivenessFirst	11F6	RightLower	Cuteness	5
TC05021990	AttractivenessFirst	11M2	Norm	Cuteness	4
TC05021990	AttractivenessFirst	11M6	LeftUpper	Cuteness	5
TC05021990	AttractivenessFirst	11M6	RightUpper	Cuteness	5
TC05021990	AttractivenessFirst	11M7	Norm	Cuteness	6
TC05021990	AttractivenessFirst	13F7	LeftUpper	Cuteness	3
TC05021990	AttractivenessFirst	13M1	RightUpper	Cuteness	4
TC05021990	AttractivenessFirst	13M2	Norm	Cuteness	5
TC05021990	AttractivenessFirst	13M3	LeftLower	Cuteness	3
TC05021990	AttractivenessFirst	13M4	RightLower	Cuteness	4
TC05021990	AttractivenessFirst	3F1	LeftUpper	Cuteness	6
TC05021990	AttractivenessFirst	3F2	RightUpper	Cuteness	5
TC05021990	AttractivenessFirst	3F3	Norm	Cuteness	5
TC05021990	AttractivenessFirst	3F4	LeftUpper	Cuteness	6
TC05021990	AttractivenessFirst	3M1	RightUpper	Cuteness	5
TC05021990	AttractivenessFirst	3M2	Norm	Cuteness	6
TC05021990	AttractivenessFirst	3M3	LeftLower	Cuteness	6
TC05021990	AttractivenessFirst	3M4	RightLower	Cuteness	5
TC05021990	AttractivenessFirst	3M5	Norm	Cuteness	5
TC05021990	AttractivenessFirst	5F4	LeftLower	Cuteness	6
TC05021990	AttractivenessFirst	5F7	RightUpper	Cuteness	5
TC05021990	AttractivenessFirst	5M1	Norm	Cuteness	3
TC05021990	AttractivenessFirst	5M3	Norm	Cuteness	6
TC05021990	AttractivenessFirst	5M3	LeftUpper	Cuteness	6
TC05021990	AttractivenessFirst	5M4	RightUpper	Cuteness	5
TC05021990	AttractivenessFirst	5M6	LeftLower	Cuteness	3
TC05021990	AttractivenessFirst	7F1	RightLower	Cuteness	6
TC05021990	AttractivenessFirst	7F3	Norm	Cuteness	6
TC05021990	AttractivenessFirst	7F4	LeftLower	Cuteness	2
TC05021990	AttractivenessFirst	7F5	RightLower	Cuteness	7
TC05021990	AttractivenessFirst	7F6	Norm	Cuteness	4
TC05021990	AttractivenessFirst	7M1	LeftUpper	Cuteness	4
TC05021990	AttractivenessFirst	7M2	RightUpper	Cuteness	4
TC05021990	AttractivenessFirst	7M3	Norm	Cuteness	5
TC05021990	AttractivenessFirst	7M4	LeftUpper	Cuteness	5
TC05021990	AttractivenessFirst	7M5	RightLower	Cuteness	6
TC05021990	AttractivenessFirst	9F2	Norm	Cuteness	5
TC05021990	AttractivenessFirst	9F3	LeftLower	Cuteness	6
TC05021990	AttractivenessFirst	9F4	RightLower	Cuteness	5
TC05021990	AttractivenessFirst	9F5	Norm	Cuteness	3
TC05021990	AttractivenessFirst	9M1	LeftUpper	Cuteness	5
TC05021990	AttractivenessFirst	9M3	RightUpper	Cuteness	5
TC05021990	AttractivenessFirst	9M4	Norm	Cuteness	5
TC05021990	AttractivenessFirst	9M7	LeftUpper	Cuteness	6
TC05021990	AttractivenessFirst	9M8	RightUpper	Cuteness	4
TC05061992	AttractivenessFirst	11F2	Norm	Attractiveness	2
TC05061992	AttractivenessFirst	11F3	LeftLower	Attractiveness	2
TC05061992	AttractivenessFirst	11F4	RightLower	Attractiveness	2
TC05061992	AttractivenessFirst	11F6	Norm	Attractiveness	4
TC05061992	AttractivenessFirst	11M2	LeftLower	Attractiveness	3
TC05061992	AttractivenessFirst	11M3	RightUpper	Attractiveness	2
TC05061992	AttractivenessFirst	11M6	Norm	Attractiveness	4
TC05061992	AttractivenessFirst	11M7	LeftUpper	Attractiveness	3
TC05061992	AttractivenessFirst	13F7	RightUpper	Attractiveness	3
TC05061992	AttractivenessFirst	13M1	Norm	Attractiveness	5
TC05061992	AttractivenessFirst	13M2	LeftLower	Attractiveness	2
TC05061992	AttractivenessFirst	13M3	RightLower	Attractiveness	3
TC05061992	AttractivenessFirst	13M4	Norm	Attractiveness	5
TC05061992	AttractivenessFirst	3F1	RightUpper	Attractiveness	2
TC05061992	AttractivenessFirst	3F2	Norm	Attractiveness	2
TC05061992	AttractivenessFirst	3F3	LeftUpper	Attractiveness	2
TC05061992	AttractivenessFirst	3F4	RightUpper	Attractiveness	2
TC05061992	AttractivenessFirst	3M1	Norm	Attractiveness	2
TC05061992	AttractivenessFirst	3M2	LeftLower	Attractiveness	2
TC05061992	AttractivenessFirst	3M3	RightLower	Attractiveness	3
TC05061992	AttractivenessFirst	3M4	Norm	Attractiveness	1
TC05061992	AttractivenessFirst	3M5	LeftLower	Attractiveness	2
TC05061992	AttractivenessFirst	5F4	RightLower	Attractiveness	2
TC05061992	AttractivenessFirst	5F7	Norm	Attractiveness	5
TC05061992	AttractivenessFirst	5M1	LeftUpper	Attractiveness	2
TC05061992	AttractivenessFirst	5M3	RightUpper	Attractiveness	3
TC05061992	AttractivenessFirst	5M4	Norm	Attractiveness	3
TC05061992	AttractivenessFirst	5M6	RightLower	Attractiveness	3
TC05061992	AttractivenessFirst	7F1	Norm	Attractiveness	4
TC05061992	AttractivenessFirst	7F3	LeftLower	Attractiveness	4
TC05061992	AttractivenessFirst	7F4	RightLower	Attractiveness	1
TC05061992	AttractivenessFirst	7F5	Norm	Attractiveness	4
TC05061992	AttractivenessFirst	7F6	LeftUpper	Attractiveness	2
TC05061992	AttractivenessFirst	7M1	RightUpper	Attractiveness	5
TC05061992	AttractivenessFirst	7M2	Norm	Attractiveness	1
TC05061992	AttractivenessFirst	7M3	LeftUpper	Attractiveness	2
TC05061992	AttractivenessFirst	7M4	RightUpper	Attractiveness	2
TC05061992	AttractivenessFirst	7M5	Norm	Attractiveness	3
TC05061992	AttractivenessFirst	9F2	LeftLower	Attractiveness	1
TC05061992	AttractivenessFirst	9F3	RightLower	Attractiveness	2
TC05061992	AttractivenessFirst	9F4	Norm	Attractiveness	4
TC05061992	AttractivenessFirst	9F4	LeftLower	Attractiveness	6
TC05061992	AttractivenessFirst	9M1	RightUpper	Attractiveness	2
TC05061992	AttractivenessFirst	9M3	Norm	Attractiveness	4
TC05061992	AttractivenessFirst	9M4	LeftUpper	Attractiveness	2
TC05061992	AttractivenessFirst	9M7	RightUpper	Attractiveness	3
TC05061992	AttractivenessFirst	9M8	Norm	Attractiveness	2
TC05061992	AttractivenessFirst	11F2	Norm	Cuteness	5
TC05061992	AttractivenessFirst	11F3	LeftLower	Cuteness	1
TC05061992	AttractivenessFirst	11F4	RightLower	Cuteness	5
TC05061992	AttractivenessFirst	11F6	Norm	Cuteness	4
TC05061992	AttractivenessFirst	11M2	LeftLower	Cuteness	3
TC05061992	AttractivenessFirst	11M3	RightUpper	Cuteness	1
TC05061992	AttractivenessFirst	11M3	LeftLower	Cuteness	2
TC05061992	AttractivenessFirst	11M6	Norm	Cuteness	3
TC05061992	AttractivenessFirst	11M7	LeftUpper	Cuteness	2
TC05061992	AttractivenessFirst	13F7	RightUpper	Cuteness	1
TC05061992	AttractivenessFirst	13M1	Norm	Cuteness	4
TC05061992	AttractivenessFirst	13M2	LeftLower	Cuteness	2
TC05061992	AttractivenessFirst	13M3	RightLower	Cuteness	3
TC05061992	AttractivenessFirst	13M4	Norm	Cuteness	3
TC05061992	AttractivenessFirst	3F1	RightUpper	Cuteness	1
TC05061992	AttractivenessFirst	3F2	Norm	Cuteness	2
TC05061992	AttractivenessFirst	3F3	LeftUpper	Cuteness	1
TC05061992	AttractivenessFirst	3F4	RightUpper	Cuteness	2
TC05061992	AttractivenessFirst	3M1	Norm	Cuteness	2
TC05061992	AttractivenessFirst	3M2	LeftLower	Cuteness	2
TC05061992	AttractivenessFirst	3M3	RightLower	Cuteness	1
TC05061992	AttractivenessFirst	3M4	Norm	Cuteness	1
TC05061992	AttractivenessFirst	3M5	LeftLower	Cuteness	1
TC05061992	AttractivenessFirst	5F4	RightLower	Cuteness	1
TC05061992	AttractivenessFirst	5F7	Norm	Cuteness	4
TC05061992	AttractivenessFirst	5M1	LeftUpper	Cuteness	2
TC05061992	AttractivenessFirst	5M3	RightUpper	Cuteness	3
TC05061992	AttractivenessFirst	5M6	RightLower	Cuteness	2
TC05061992	AttractivenessFirst	7F1	Norm	Cuteness	3
TC05061992	AttractivenessFirst	7F3	LeftLower	Cuteness	5
TC05061992	AttractivenessFirst	7F4	RightLower	Cuteness	1
TC05061992	AttractivenessFirst	7F5	Norm	Cuteness	4
TC05061992	AttractivenessFirst	7F6	LeftUpper	Cuteness	1
TC05061992	AttractivenessFirst	7M1	RightUpper	Cuteness	1
TC05061992	AttractivenessFirst	7M2	Norm	Cuteness	5
TC05061992	AttractivenessFirst	7M3	LeftUpper	Cuteness	2
TC05061992	AttractivenessFirst	7M4	RightUpper	Cuteness	1
TC05061992	AttractivenessFirst	7M5	Norm	Cuteness	1
TC05061992	AttractivenessFirst	9F2	LeftLower	Cuteness	2
TC05061992	AttractivenessFirst	9F3	RightLower	Cuteness	1
TC05061992	AttractivenessFirst	9F4	Norm	Cuteness	5
TC05061992	AttractivenessFirst	9M1	RightUpper	Cuteness	2
TC05061992	AttractivenessFirst	9M3	Norm	Cuteness	4
TC05061992	AttractivenessFirst	9M4	LeftUpper	Cuteness	3
TC05061992	AttractivenessFirst	9M7	RightUpper	Cuteness	5
TC05061992	AttractivenessFirst	9M8	Norm	Cuteness	2
TD01111986	CutenessFirst	11F2	RightLower	Attractiveness	5
TD01111986	CutenessFirst	11F3	Norm	Attractiveness	5
TD01111986	CutenessFirst	11F4	LeftLower	Attractiveness	4
TD01111986	CutenessFirst	11F6	RightLower	Attractiveness	3
TD01111986	CutenessFirst	11M2	Norm	Attractiveness	3
TD01111986	CutenessFirst	11M3	LeftUpper	Attractiveness	3
TD01111986	CutenessFirst	11M6	RightUpper	Attractiveness	5
TD01111986	CutenessFirst	11M7	Norm	Attractiveness	4
TD01111986	CutenessFirst	13F7	LeftUpper	Attractiveness	5
TD01111986	CutenessFirst	13M1	RightUpper	Attractiveness	3
TD01111986	CutenessFirst	13M2	Norm	Attractiveness	4
TD01111986	CutenessFirst	13M3	LeftLower	Attractiveness	3
TD01111986	CutenessFirst	13M4	RightLower	Attractiveness	5
TD01111986	CutenessFirst	3F1	LeftUpper	Attractiveness	3
TD01111986	CutenessFirst	3F2	RightUpper	Attractiveness	4
TD01111986	CutenessFirst	3F3	Norm	Attractiveness	4
TD01111986	CutenessFirst	3F4	LeftUpper	Attractiveness	4
TD01111986	CutenessFirst	3M1	RightUpper	Attractiveness	4
TD01111986	CutenessFirst	3M2	Norm	Attractiveness	4
TD01111986	CutenessFirst	3M3	LeftLower	Attractiveness	4
TD01111986	CutenessFirst	3M4	RightLower	Attractiveness	3
TD01111986	CutenessFirst	3M5	Norm	Attractiveness	2
TD01111986	CutenessFirst	5F4	LeftLower	Attractiveness	3
TD01111986	CutenessFirst	5F7	RightUpper	Attractiveness	3
TD01111986	CutenessFirst	5M1	Norm	Attractiveness	3
TD01111986	CutenessFirst	5M3	LeftUpper	Attractiveness	5
TD01111986	CutenessFirst	5M4	RightUpper	Attractiveness	3
TD01111986	CutenessFirst	5M6	LeftLower	Attractiveness	4
TD01111986	CutenessFirst	7F1	RightLower	Attractiveness	4
TD01111986	CutenessFirst	7F3	Norm	Attractiveness	4
TD01111986	CutenessFirst	7F4	LeftLower	Attractiveness	3
TD01111986	CutenessFirst	7F5	RightLower	Attractiveness	6
TD01111986	CutenessFirst	7F6	Norm	Attractiveness	3
TD01111986	CutenessFirst	7M1	LeftUpper	Attractiveness	3
TD01111986	CutenessFirst	7M2	RightUpper	Attractiveness	4
TD01111986	CutenessFirst	7M3	Norm	Attractiveness	4
TD01111986	CutenessFirst	7M4	LeftUpper	Attractiveness	4
TD01111986	CutenessFirst	7M5	RightLower	Attractiveness	5
TD01111986	CutenessFirst	9F2	Norm	Attractiveness	3
TD01111986	CutenessFirst	9F3	LeftLower	Attractiveness	3
TD01111986	CutenessFirst	9F4	RightLower	Attractiveness	4
TD01111986	CutenessFirst	9F5	Norm	Attractiveness	2
TD01111986	CutenessFirst	9M1	LeftUpper	Attractiveness	2
TD01111986	CutenessFirst	9M3	RightUpper	Attractiveness	4
TD01111986	CutenessFirst	9M4	Norm	Attractiveness	2
TD01111986	CutenessFirst	9M7	LeftUpper	Attractiveness	2
TD01111986	CutenessFirst	9M8	RightUpper	Attractiveness	4
TD01111986	CutenessFirst	11F2	RightLower	Cuteness	4
TD01111986	CutenessFirst	11F3	Norm	Cuteness	4
TD01111986	CutenessFirst	11F4	LeftLower	Cuteness	4
TD01111986	CutenessFirst	11F6	RightLower	Cuteness	2
TD01111986	CutenessFirst	11M2	Norm	Cuteness	2
TD01111986	CutenessFirst	11M6	LeftUpper	Cuteness	2
TD01111986	CutenessFirst	11M6	RightUpper	Cuteness	5
TD01111986	CutenessFirst	11M7	Norm	Cuteness	4
TD01111986	CutenessFirst	13F7	LeftUpper	Cuteness	3
TD01111986	CutenessFirst	13M1	RightUpper	Cuteness	4
TD01111986	CutenessFirst	13M2	Norm	Cuteness	2
TD01111986	CutenessFirst	13M3	LeftLower	Cuteness	2
TD01111986	CutenessFirst	13M4	RightLower	Cuteness	6
TD01111986	CutenessFirst	3F1	LeftUpper	Cuteness	3
TD01111986	CutenessFirst	3F2	RightUpper	Cuteness	3
TD01111986	CutenessFirst	3F3	Norm	Cuteness	4
TD01111986	CutenessFirst	3F4	LeftUpper	Cuteness	2
TD01111986	CutenessFirst	3M1	RightUpper	Cuteness	4
TD01111986	CutenessFirst	3M2	Norm	Cuteness	4
TD01111986	CutenessFirst	3M3	LeftLower	Cuteness	2
TD01111986	CutenessFirst	3M4	RightLower	Cuteness	2
TD01111986	CutenessFirst	3M5	Norm	Cuteness	2
TD01111986	CutenessFirst	5F4	LeftLower	Cuteness	3
TD01111986	CutenessFirst	5F7	RightUpper	Cuteness	4
TD01111986	CutenessFirst	5M1	Norm	Cuteness	2
TD01111986	CutenessFirst	5M3	Norm	Cuteness	2
TD01111986	CutenessFirst	5M3	LeftUpper	Cuteness	4
TD01111986	CutenessFirst	5M4	RightUpper	Cuteness	3
TD01111986	CutenessFirst	5M6	LeftLower	Cuteness	4
TD01111986	CutenessFirst	7F1	RightLower	Cuteness	4
TD01111986	CutenessFirst	7F3	Norm	Cuteness	4
TD01111986	CutenessFirst	7F4	LeftLower	Cuteness	3
TD01111986	CutenessFirst	7F5	RightLower	Cuteness	5
TD01111986	CutenessFirst	7F6	Norm	Cuteness	3
TD01111986	CutenessFirst	7M1	LeftUpper	Cuteness	3
TD01111986	CutenessFirst	7M2	RightUpper	Cuteness	3
TD01111986	CutenessFirst	7M3	Norm	Cuteness	3
TD01111986	CutenessFirst	7M4	LeftUpper	Cuteness	3
TD01111986	CutenessFirst	7M5	RightLower	Cuteness	5
TD01111986	CutenessFirst	9F2	Norm	Cuteness	2
TD01111986	CutenessFirst	9F3	LeftLower	Cuteness	3
TD01111986	CutenessFirst	9F4	RightLower	Cuteness	5
TD01111986	CutenessFirst	9F5	Norm	Cuteness	3
TD01111986	CutenessFirst	9M1	LeftUpper	Cuteness	2
TD01111986	CutenessFirst	9M3	RightUpper	Cuteness	3
TD01111986	CutenessFirst	9M4	Norm	Cuteness	2
TD01111986	CutenessFirst	9M7	LeftUpper	Cuteness	2
TD01111986	CutenessFirst	9M8	RightUpper	Cuteness	3
TR23081993	AttractivenessFirst	11F2	Norm	Attractiveness	7
TR23081993	AttractivenessFirst	11F3	LeftLower	Attractiveness	5
TR23081993	AttractivenessFirst	11F4	RightLower	Attractiveness	7
TR23081993	AttractivenessFirst	11F6	Norm	Attractiveness	6
TR23081993	AttractivenessFirst	11M2	LeftLower	Attractiveness	5
TR23081993	AttractivenessFirst	11M3	RightUpper	Attractiveness	5
TR23081993	AttractivenessFirst	11M6	Norm	Attractiveness	6
TR23081993	AttractivenessFirst	11M7	LeftUpper	Attractiveness	6
TR23081993	AttractivenessFirst	13F7	RightUpper	Attractiveness	5
TR23081993	AttractivenessFirst	13M1	Norm	Attractiveness	6
TR23081993	AttractivenessFirst	13M2	LeftLower	Attractiveness	5
TR23081993	AttractivenessFirst	13M3	RightLower	Attractiveness	5
TR23081993	AttractivenessFirst	13M4	Norm	Attractiveness	5
TR23081993	AttractivenessFirst	3F1	RightUpper	Attractiveness	6
TR23081993	AttractivenessFirst	3F2	Norm	Attractiveness	7
TR23081993	AttractivenessFirst	3F3	LeftUpper	Attractiveness	6
TR23081993	AttractivenessFirst	3F4	RightUpper	Attractiveness	5
TR23081993	AttractivenessFirst	3M1	Norm	Attractiveness	6
TR23081993	AttractivenessFirst	3M2	LeftLower	Attractiveness	7
TR23081993	AttractivenessFirst	3M3	RightLower	Attractiveness	5
TR23081993	AttractivenessFirst	3M4	Norm	Attractiveness	7
TR23081993	AttractivenessFirst	3M5	LeftLower	Attractiveness	6
TR23081993	AttractivenessFirst	5F4	RightLower	Attractiveness	7
TR23081993	AttractivenessFirst	5F7	Norm	Attractiveness	7
TR23081993	AttractivenessFirst	5M1	LeftUpper	Attractiveness	6
TR23081993	AttractivenessFirst	5M3	RightUpper	Attractiveness	6
TR23081993	AttractivenessFirst	5M4	Norm	Attractiveness	7
TR23081993	AttractivenessFirst	5M6	RightLower	Attractiveness	7
TR23081993	AttractivenessFirst	7F1	Norm	Attractiveness	7
TR23081993	AttractivenessFirst	7F3	LeftLower	Attractiveness	6
TR23081993	AttractivenessFirst	7F4	RightLower	Attractiveness	6
TR23081993	AttractivenessFirst	7F5	Norm	Attractiveness	6
TR23081993	AttractivenessFirst	7F6	LeftUpper	Attractiveness	5
TR23081993	AttractivenessFirst	7M1	RightUpper	Attractiveness	6
TR23081993	AttractivenessFirst	7M2	Norm	Attractiveness	6
TR23081993	AttractivenessFirst	7M3	LeftUpper	Attractiveness	6
TR23081993	AttractivenessFirst	7M4	RightUpper	Attractiveness	6
TR23081993	AttractivenessFirst	7M5	Norm	Attractiveness	6
TR23081993	AttractivenessFirst	9F2	LeftLower	Attractiveness	5
TR23081993	AttractivenessFirst	9F3	RightLower	Attractiveness	6
TR23081993	AttractivenessFirst	9F4	Norm	Attractiveness	6
TR23081993	AttractivenessFirst	9F4	LeftLower	Attractiveness	6
TR23081993	AttractivenessFirst	9M1	RightUpper	Attractiveness	5
TR23081993	AttractivenessFirst	9M3	Norm	Attractiveness	5
TR23081993	AttractivenessFirst	9M4	LeftUpper	Attractiveness	5
TR23081993	AttractivenessFirst	9M7	RightUpper	Attractiveness	6
TR23081993	AttractivenessFirst	9M8	Norm	Attractiveness	7
TR23081993	AttractivenessFirst	11F2	Norm	Cuteness	7
TR23081993	AttractivenessFirst	11F3	LeftLower	Cuteness	6
TR23081993	AttractivenessFirst	11F4	RightLower	Cuteness	5
TR23081993	AttractivenessFirst	11F6	Norm	Cuteness	5
TR23081993	AttractivenessFirst	11M2	LeftLower	Cuteness	5
TR23081993	AttractivenessFirst	11M3	RightUpper	Cuteness	6
TR23081993	AttractivenessFirst	11M3	LeftLower	Cuteness	7
TR23081993	AttractivenessFirst	11M6	Norm	Cuteness	5
TR23081993	AttractivenessFirst	11M7	LeftUpper	Cuteness	6
TR23081993	AttractivenessFirst	13F7	RightUpper	Cuteness	5
TR23081993	AttractivenessFirst	13M1	Norm	Cuteness	6
TR23081993	AttractivenessFirst	13M2	LeftLower	Cuteness	5
TR23081993	AttractivenessFirst	13M3	RightLower	Cuteness	5
TR23081993	AttractivenessFirst	13M4	Norm	Cuteness	5
TR23081993	AttractivenessFirst	3F1	RightUpper	Cuteness	6
TR23081993	AttractivenessFirst	3F2	Norm	Cuteness	7
TR23081993	AttractivenessFirst	3F3	LeftUpper	Cuteness	5
TR23081993	AttractivenessFirst	3F4	RightUpper	Cuteness	6
TR23081993	AttractivenessFirst	3M1	Norm	Cuteness	7
TR23081993	AttractivenessFirst	3M2	LeftLower	Cuteness	7
TR23081993	AttractivenessFirst	3M3	RightLower	Cuteness	5
TR23081993	AttractivenessFirst	3M4	Norm	Cuteness	7
TR23081993	AttractivenessFirst	3M5	LeftLower	Cuteness	7
TR23081993	AttractivenessFirst	5F4	RightLower	Cuteness	6
TR23081993	AttractivenessFirst	5F7	Norm	Cuteness	7
TR23081993	AttractivenessFirst	5M1	LeftUpper	Cuteness	5
TR23081993	AttractivenessFirst	5M3	RightUpper	Cuteness	7
TR23081993	AttractivenessFirst	5M6	RightLower	Cuteness	5
TR23081993	AttractivenessFirst	7F1	Norm	Cuteness	6
TR23081993	AttractivenessFirst	7F3	LeftLower	Cuteness	6
TR23081993	AttractivenessFirst	7F4	RightLower	Cuteness	7
TR23081993	AttractivenessFirst	7F5	Norm	Cuteness	7
TR23081993	AttractivenessFirst	7F6	LeftUpper	Cuteness	6
TR23081993	AttractivenessFirst	7M1	RightUpper	Cuteness	6
TR23081993	AttractivenessFirst	7M2	Norm	Cuteness	5
TR23081993	AttractivenessFirst	7M3	LeftUpper	Cuteness	6
TR23081993	AttractivenessFirst	7M4	RightUpper	Cuteness	6
TR23081993	AttractivenessFirst	7M5	Norm	Cuteness	6
TR23081993	AttractivenessFirst	9F2	LeftLower	Cuteness	6
TR23081993	AttractivenessFirst	9F3	RightLower	Cuteness	6
TR23081993	AttractivenessFirst	9F4	Norm	Cuteness	7
TR23081993	AttractivenessFirst	9M1	RightUpper	Cuteness	5
TR23081993	AttractivenessFirst	9M3	Norm	Cuteness	6
TR23081993	AttractivenessFirst	9M4	LeftUpper	Cuteness	5
TR23081993	AttractivenessFirst	9M7	RightUpper	Cuteness	5
TR23081993	AttractivenessFirst	9M8	Norm	Cuteness	5
vg20121978	CutenessFirst	11F2	Norm	Attractiveness	4
vg20121978	CutenessFirst	11F3	LeftLower	Attractiveness	6
vg20121978	CutenessFirst	11F4	RightLower	Attractiveness	6
vg20121978	CutenessFirst	11F6	Norm	Attractiveness	5
vg20121978	CutenessFirst	11M2	LeftLower	Attractiveness	6
vg20121978	CutenessFirst	11M3	RightUpper	Attractiveness	6
vg20121978	CutenessFirst	11M6	Norm	Attractiveness	6
vg20121978	CutenessFirst	11M7	LeftUpper	Attractiveness	6
vg20121978	CutenessFirst	13F7	RightUpper	Attractiveness	5
vg20121978	CutenessFirst	13M1	Norm	Attractiveness	6
vg20121978	CutenessFirst	13M2	LeftLower	Attractiveness	6
vg20121978	CutenessFirst	13M3	RightLower	Attractiveness	5
vg20121978	CutenessFirst	13M4	Norm	Attractiveness	6
vg20121978	CutenessFirst	3F1	RightUpper	Attractiveness	5
vg20121978	CutenessFirst	3F2	Norm	Attractiveness	6
vg20121978	CutenessFirst	3F3	LeftUpper	Attractiveness	6
vg20121978	CutenessFirst	3F4	RightUpper	Attractiveness	5
vg20121978	CutenessFirst	3M1	Norm	Attractiveness	5
vg20121978	CutenessFirst	3M2	LeftLower	Attractiveness	4
vg20121978	CutenessFirst	3M3	RightLower	Attractiveness	4
vg20121978	CutenessFirst	3M4	Norm	Attractiveness	4
vg20121978	CutenessFirst	3M5	LeftLower	Attractiveness	4
vg20121978	CutenessFirst	5F4	RightLower	Attractiveness	5
vg20121978	CutenessFirst	5F7	Norm	Attractiveness	5
vg20121978	CutenessFirst	5M1	LeftUpper	Attractiveness	5
vg20121978	CutenessFirst	5M3	RightUpper	Attractiveness	5
vg20121978	CutenessFirst	5M4	Norm	Attractiveness	4
vg20121978	CutenessFirst	5M6	RightLower	Attractiveness	6
vg20121978	CutenessFirst	7F1	Norm	Attractiveness	6
vg20121978	CutenessFirst	7F3	LeftLower	Attractiveness	6
vg20121978	CutenessFirst	7F4	RightLower	Attractiveness	6
vg20121978	CutenessFirst	7F5	Norm	Attractiveness	5
vg20121978	CutenessFirst	7F6	LeftUpper	Attractiveness	5
vg20121978	CutenessFirst	7M1	RightUpper	Attractiveness	5
vg20121978	CutenessFirst	7M2	Norm	Attractiveness	6
vg20121978	CutenessFirst	7M3	LeftUpper	Attractiveness	5
vg20121978	CutenessFirst	7M4	RightUpper	Attractiveness	6
vg20121978	CutenessFirst	7M5	Norm	Attractiveness	5
vg20121978	CutenessFirst	9F2	LeftLower	Attractiveness	6
vg20121978	CutenessFirst	9F3	RightLower	Attractiveness	5
vg20121978	CutenessFirst	9F4	Norm	Attractiveness	5
vg20121978	CutenessFirst	9F4	LeftLower	Attractiveness	5
vg20121978	CutenessFirst	9M1	RightUpper	Attractiveness	4
vg20121978	CutenessFirst	9M3	Norm	Attractiveness	5
vg20121978	CutenessFirst	9M4	LeftUpper	Attractiveness	6
vg20121978	CutenessFirst	9M7	RightUpper	Attractiveness	5
vg20121978	CutenessFirst	9M8	Norm	Attractiveness	5
vg20121978	CutenessFirst	11F2	Norm	Cuteness	5
vg20121978	CutenessFirst	11F3	LeftLower	Cuteness	5
vg20121978	CutenessFirst	11F4	RightLower	Cuteness	6
vg20121978	CutenessFirst	11F6	Norm	Cuteness	7
vg20121978	CutenessFirst	11M2	LeftLower	Cuteness	6
vg20121978	CutenessFirst	11M3	RightUpper	Cuteness	6
vg20121978	CutenessFirst	11M3	LeftLower	Cuteness	6
vg20121978	CutenessFirst	11M6	Norm	Cuteness	7
vg20121978	CutenessFirst	11M7	LeftUpper	Cuteness	6
vg20121978	CutenessFirst	13F7	RightUpper	Cuteness	5
vg20121978	CutenessFirst	13M1	Norm	Cuteness	7
vg20121978	CutenessFirst	13M2	LeftLower	Cuteness	5
vg20121978	CutenessFirst	13M3	RightLower	Cuteness	5
vg20121978	CutenessFirst	13M4	Norm	Cuteness	7
vg20121978	CutenessFirst	3F1	RightUpper	Cuteness	5
vg20121978	CutenessFirst	3F2	Norm	Cuteness	6
vg20121978	CutenessFirst	3F3	LeftUpper	Cuteness	5
vg20121978	CutenessFirst	3F4	RightUpper	Cuteness	5
vg20121978	CutenessFirst	3M1	Norm	Cuteness	5
vg20121978	CutenessFirst	3M2	LeftLower	Cuteness	4
vg20121978	CutenessFirst	3M3	RightLower	Cuteness	5
vg20121978	CutenessFirst	3M4	Norm	Cuteness	4
vg20121978	CutenessFirst	3M5	LeftLower	Cuteness	4
vg20121978	CutenessFirst	5F4	RightLower	Cuteness	5
vg20121978	CutenessFirst	5F7	Norm	Cuteness	6
vg20121978	CutenessFirst	5M1	LeftUpper	Cuteness	5
vg20121978	CutenessFirst	5M3	RightUpper	Cuteness	6
vg20121978	CutenessFirst	5M6	RightLower	Cuteness	6
vg20121978	CutenessFirst	7F1	Norm	Cuteness	7
vg20121978	CutenessFirst	7F3	LeftLower	Cuteness	6
vg20121978	CutenessFirst	7F4	RightLower	Cuteness	6
vg20121978	CutenessFirst	7F5	Norm	Cuteness	6
vg20121978	CutenessFirst	7F6	LeftUpper	Cuteness	5
vg20121978	CutenessFirst	7M1	RightUpper	Cuteness	5
vg20121978	CutenessFirst	7M2	Norm	Cuteness	5
vg20121978	CutenessFirst	7M3	LeftUpper	Cuteness	5
vg20121978	CutenessFirst	7M4	RightUpper	Cuteness	5
vg20121978	CutenessFirst	7M5	Norm	Cuteness	6
vg20121978	CutenessFirst	9F2	LeftLower	Cuteness	6
vg20121978	CutenessFirst	9F3	RightLower	Cuteness	5
vg20121978	CutenessFirst	9F4	Norm	Cuteness	6
vg20121978	CutenessFirst	9M1	RightUpper	Cuteness	4
vg20121978	CutenessFirst	9M3	Norm	Cuteness	6
vg20121978	CutenessFirst	9M4	LeftUpper	Cuteness	5
vg20121978	CutenessFirst	9M7	RightUpper	Cuteness	6
vg20121978	CutenessFirst	9M8	Norm	Cuteness	5
