# Supplementary material for: The impact of facial abnormalities and their spatial position on perception of cuteness and attractiveness of infant faces
Source: PLoS One. 2017 Jul 27;12(7):e0180499. doi: 10.1371/journal.pone.0180499 (PMC5531456; doi:10.1371/journal.pone.0180499)
Supplement: S1 Dataset — (ZIP) [file pone.0180499.s001.zip › supplementary_data/Exp2b_ratings.txt]

PARTICIPANT_CODE	TASK_ORDER	STIMULUS_CODE	ABNORMALITY_CONDITION	TASK_CONDITION	RATING
AA08221984	AttractivenessFirst	11F2	LeftLower	Attractiveness	5
AA08221984	AttractivenessFirst	11F3	RIghtLower	Attractiveness	5
AA08221984	AttractivenessFirst	11F4	Norm	Attractiveness	6
AA08221984	AttractivenessFirst	11F6	LeftLower	Attractiveness	5
AA08221984	AttractivenessFirst	11M2	RIghtLower	Attractiveness	4
AA08221984	AttractivenessFirst	11M3	Norm	Attractiveness	5
AA08221984	AttractivenessFirst	11M6	LeftUpper	Attractiveness	4
AA08221984	AttractivenessFirst	11M7	RightUpper	Attractiveness	5
AA08221984	AttractivenessFirst	13F7	Norm	Attractiveness	6
AA08221984	AttractivenessFirst	13M1	LeftUpper	Attractiveness	4
AA08221984	AttractivenessFirst	13M2	RIghtLower	Attractiveness	5
AA08221984	AttractivenessFirst	13M3	Norm	Attractiveness	6
AA08221984	AttractivenessFirst	13M4	LeftLower	Attractiveness	5
AA08221984	AttractivenessFirst	3F1	Norm	Attractiveness	3
AA08221984	AttractivenessFirst	3F2	LeftUpper	Attractiveness	5
AA08221984	AttractivenessFirst	3F3	RightUpper	Attractiveness	5
AA08221984	AttractivenessFirst	3F4	Norm	Attractiveness	4
AA08221984	AttractivenessFirst	3M1	LeftUpper	Attractiveness	3
AA08221984	AttractivenessFirst	3M2	RIghtLower	Attractiveness	5
AA08221984	AttractivenessFirst	3M3	Norm	Attractiveness	6
AA08221984	AttractivenessFirst	3M4	LeftLower	Attractiveness	2
AA08221984	AttractivenessFirst	3M5	RIghtLower	Attractiveness	2
AA08221984	AttractivenessFirst	5F4	Norm	Attractiveness	5
AA08221984	AttractivenessFirst	5F7	LeftUpper	Attractiveness	4
AA08221984	AttractivenessFirst	5M1	RightUpper	Attractiveness	4
AA08221984	AttractivenessFirst	5M3	Norm	Attractiveness	7
AA08221984	AttractivenessFirst	5M4	LeftUpper	Attractiveness	3
AA08221984	AttractivenessFirst	5M6	Norm	Attractiveness	3
AA08221984	AttractivenessFirst	7F1	LeftLower	Attractiveness	4
AA08221984	AttractivenessFirst	7F3	RIghtLower	Attractiveness	4
AA08221984	AttractivenessFirst	7F4	Norm	Attractiveness	6
AA08221984	AttractivenessFirst	7F5	LeftLower	Attractiveness	3
AA08221984	AttractivenessFirst	7F6	RightUpper	Attractiveness	3
AA08221984	AttractivenessFirst	7M1	Norm	Attractiveness	4
AA08221984	AttractivenessFirst	7M2	LeftUpper	Attractiveness	3
AA08221984	AttractivenessFirst	7M3	RightUpper	Attractiveness	3
AA08221984	AttractivenessFirst	7M4	Norm	Attractiveness	7
AA08221984	AttractivenessFirst	7M5	LeftLower	Attractiveness	5
AA08221984	AttractivenessFirst	9F2	RIghtLower	Attractiveness	4
AA08221984	AttractivenessFirst	9F3	Norm	Attractiveness	6
AA08221984	AttractivenessFirst	9F4	LeftLower	Attractiveness	4
AA08221984	AttractivenessFirst	9F5	RIghtLower	Attractiveness	5
AA08221984	AttractivenessFirst	9M1	Norm	Attractiveness	5
AA08221984	AttractivenessFirst	9M3	LeftUpper	Attractiveness	3
AA08221984	AttractivenessFirst	9M4	RightUpper	Attractiveness	5
AA08221984	AttractivenessFirst	9M7	Norm	Attractiveness	5
AA08221984	AttractivenessFirst	9M8	LeftUpper	Attractiveness	3
AA08221984	AttractivenessFirst	11F2	LeftLower	Cuteness	6
AA08221984	AttractivenessFirst	11F3	RIghtLower	Cuteness	5
AA08221984	AttractivenessFirst	11F4	Norm	Cuteness	6
AA08221984	AttractivenessFirst	11F6	LeftLower	Cuteness	5
AA08221984	AttractivenessFirst	11M2	RIghtLower	Cuteness	6
AA08221984	AttractivenessFirst	11M3	Norm	Cuteness	7
AA08221984	AttractivenessFirst	11M7	RightUpper	Cuteness	6
AA08221984	AttractivenessFirst	13F7	Norm	Cuteness	5
AA08221984	AttractivenessFirst	13M1	LeftUpper	Cuteness	6
AA08221984	AttractivenessFirst	13M2	RIghtLower	Cuteness	4
AA08221984	AttractivenessFirst	13M3	Norm	Cuteness	6
AA08221984	AttractivenessFirst	13M4	LeftLower	Cuteness	6
AA08221984	AttractivenessFirst	3F1	Norm	Cuteness	4
AA08221984	AttractivenessFirst	3F2	LeftUpper	Cuteness	6
AA08221984	AttractivenessFirst	3F3	RightUpper	Cuteness	6
AA08221984	AttractivenessFirst	3F4	Norm	Cuteness	6
AA08221984	AttractivenessFirst	3M1	LeftUpper	Cuteness	6
AA08221984	AttractivenessFirst	3M2	RIghtLower	Cuteness	6
AA08221984	AttractivenessFirst	3M3	Norm	Cuteness	7
AA08221984	AttractivenessFirst	3M4	LeftLower	Cuteness	3
AA08221984	AttractivenessFirst	3M5	RIghtLower	Cuteness	3
AA08221984	AttractivenessFirst	5F4	Norm	Cuteness	3
AA08221984	AttractivenessFirst	5F7	LeftUpper	Cuteness	6
AA08221984	AttractivenessFirst	5M1	RightUpper	Cuteness	5
AA08221984	AttractivenessFirst	5M4	LeftUpper	Cuteness	4
AA08221984	AttractivenessFirst	5M4	Norm	Cuteness	7
AA08221984	AttractivenessFirst	5M6	Norm	Cuteness	6
AA08221984	AttractivenessFirst	7F1	LeftLower	Cuteness	6
AA08221984	AttractivenessFirst	7F3	RIghtLower	Cuteness	6
AA08221984	AttractivenessFirst	7F4	Norm	Cuteness	6
AA08221984	AttractivenessFirst	7F5	LeftLower	Cuteness	6
AA08221984	AttractivenessFirst	7F6	RightUpper	Cuteness	6
AA08221984	AttractivenessFirst	7M1	Norm	Cuteness	6
AA08221984	AttractivenessFirst	7M2	LeftUpper	Cuteness	4
AA08221984	AttractivenessFirst	7M3	RightUpper	Cuteness	4
AA08221984	AttractivenessFirst	7M4	Norm	Cuteness	7
AA08221984	AttractivenessFirst	7M5	LeftLower	Cuteness	6
AA08221984	AttractivenessFirst	9F2	RIghtLower	Cuteness	4
AA08221984	AttractivenessFirst	9F3	Norm	Cuteness	7
AA08221984	AttractivenessFirst	9F4	LeftLower	Cuteness	6
AA08221984	AttractivenessFirst	9F5	RIghtLower	Cuteness	7
AA08221984	AttractivenessFirst	9M1	Norm	Cuteness	5
AA08221984	AttractivenessFirst	9M3	LeftUpper	Cuteness	5
AA08221984	AttractivenessFirst	9M4	RightUpper	Cuteness	6
AA08221984	AttractivenessFirst	9M7	Norm	Cuteness	6
AA12161988	AttractivenessFirst	11F2	LeftLower	Attractiveness	1
AA12161988	AttractivenessFirst	11F3	RIghtLower	Attractiveness	2
AA12161988	AttractivenessFirst	11F4	Norm	Attractiveness	3
AA12161988	AttractivenessFirst	11F6	LeftLower	Attractiveness	2
AA12161988	AttractivenessFirst	11M2	RIghtLower	Attractiveness	4
AA12161988	AttractivenessFirst	11M3	Norm	Attractiveness	1
AA12161988	AttractivenessFirst	11M6	LeftUpper	Attractiveness	2
AA12161988	AttractivenessFirst	11M7	RightUpper	Attractiveness	4
AA12161988	AttractivenessFirst	13F7	Norm	Attractiveness	1
AA12161988	AttractivenessFirst	13M1	LeftUpper	Attractiveness	2
AA12161988	AttractivenessFirst	13M2	RIghtLower	Attractiveness	3
AA12161988	AttractivenessFirst	13M3	Norm	Attractiveness	3
AA12161988	AttractivenessFirst	13M4	LeftLower	Attractiveness	2
AA12161988	AttractivenessFirst	3F1	Norm	Attractiveness	1
AA12161988	AttractivenessFirst	3F2	LeftUpper	Attractiveness	3
AA12161988	AttractivenessFirst	3F3	RightUpper	Attractiveness	4
AA12161988	AttractivenessFirst	3F4	Norm	Attractiveness	5
AA12161988	AttractivenessFirst	3M1	LeftUpper	Attractiveness	3
AA12161988	AttractivenessFirst	3M2	RIghtLower	Attractiveness	3
AA12161988	AttractivenessFirst	3M3	Norm	Attractiveness	5
AA12161988	AttractivenessFirst	3M4	LeftLower	Attractiveness	1
AA12161988	AttractivenessFirst	3M5	RIghtLower	Attractiveness	1
AA12161988	AttractivenessFirst	5F4	Norm	Attractiveness	1
AA12161988	AttractivenessFirst	5F7	LeftUpper	Attractiveness	3
AA12161988	AttractivenessFirst	5M1	RightUpper	Attractiveness	1
AA12161988	AttractivenessFirst	5M3	Norm	Attractiveness	6
AA12161988	AttractivenessFirst	5M4	LeftUpper	Attractiveness	2
AA12161988	AttractivenessFirst	5M6	Norm	Attractiveness	1
AA12161988	AttractivenessFirst	7F1	LeftLower	Attractiveness	3
AA12161988	AttractivenessFirst	7F3	RIghtLower	Attractiveness	5
AA12161988	AttractivenessFirst	7F4	Norm	Attractiveness	6
AA12161988	AttractivenessFirst	7F5	LeftLower	Attractiveness	1
AA12161988	AttractivenessFirst	7F6	RightUpper	Attractiveness	2
AA12161988	AttractivenessFirst	7M1	Norm	Attractiveness	2
AA12161988	AttractivenessFirst	7M2	LeftUpper	Attractiveness	4
AA12161988	AttractivenessFirst	7M3	RightUpper	Attractiveness	2
AA12161988	AttractivenessFirst	7M4	Norm	Attractiveness	3
AA12161988	AttractivenessFirst	7M5	LeftLower	Attractiveness	3
AA12161988	AttractivenessFirst	9F2	RIghtLower	Attractiveness	4
AA12161988	AttractivenessFirst	9F3	Norm	Attractiveness	5
AA12161988	AttractivenessFirst	9F4	LeftLower	Attractiveness	2
AA12161988	AttractivenessFirst	9F5	RIghtLower	Attractiveness	4
AA12161988	AttractivenessFirst	9M1	Norm	Attractiveness	1
AA12161988	AttractivenessFirst	9M3	LeftUpper	Attractiveness	3
AA12161988	AttractivenessFirst	9M4	RightUpper	Attractiveness	1
AA12161988	AttractivenessFirst	9M7	Norm	Attractiveness	2
AA12161988	AttractivenessFirst	9M8	LeftUpper	Attractiveness	2
AA12161988	AttractivenessFirst	11F2	LeftLower	Cuteness	4
AA12161988	AttractivenessFirst	11F3	RIghtLower	Cuteness	1
AA12161988	AttractivenessFirst	11F4	Norm	Cuteness	6
AA12161988	AttractivenessFirst	11F6	LeftLower	Cuteness	4
AA12161988	AttractivenessFirst	11M2	RIghtLower	Cuteness	3
AA12161988	AttractivenessFirst	11M3	Norm	Cuteness	4
AA12161988	AttractivenessFirst	11M7	RightUpper	Cuteness	5
AA12161988	AttractivenessFirst	13F7	Norm	Cuteness	1
AA12161988	AttractivenessFirst	13M1	LeftUpper	Cuteness	4
AA12161988	AttractivenessFirst	13M2	RIghtLower	Cuteness	2
AA12161988	AttractivenessFirst	13M3	Norm	Cuteness	3
AA12161988	AttractivenessFirst	13M4	LeftLower	Cuteness	4
AA12161988	AttractivenessFirst	3F1	Norm	Cuteness	2
AA12161988	AttractivenessFirst	3F2	LeftUpper	Cuteness	5
AA12161988	AttractivenessFirst	3F3	RightUpper	Cuteness	4
AA12161988	AttractivenessFirst	3F4	Norm	Cuteness	4
AA12161988	AttractivenessFirst	3M1	LeftUpper	Cuteness	4
AA12161988	AttractivenessFirst	3M2	RIghtLower	Cuteness	4
AA12161988	AttractivenessFirst	3M3	Norm	Cuteness	6
AA12161988	AttractivenessFirst	3M4	LeftLower	Cuteness	1
AA12161988	AttractivenessFirst	3M5	RIghtLower	Cuteness	1
AA12161988	AttractivenessFirst	5F4	Norm	Cuteness	3
AA12161988	AttractivenessFirst	5F7	LeftUpper	Cuteness	6
AA12161988	AttractivenessFirst	5M1	RightUpper	Cuteness	4
AA12161988	AttractivenessFirst	5M4	LeftUpper	Cuteness	1
AA12161988	AttractivenessFirst	5M4	Norm	Cuteness	7
AA12161988	AttractivenessFirst	5M6	Norm	Cuteness	3
AA12161988	AttractivenessFirst	7F1	LeftLower	Cuteness	5
AA12161988	AttractivenessFirst	7F3	RIghtLower	Cuteness	6
AA12161988	AttractivenessFirst	7F4	Norm	Cuteness	7
AA12161988	AttractivenessFirst	7F5	LeftLower	Cuteness	5
AA12161988	AttractivenessFirst	7F6	RightUpper	Cuteness	2
AA12161988	AttractivenessFirst	7M1	Norm	Cuteness	2
AA12161988	AttractivenessFirst	7M2	LeftUpper	Cuteness	2
AA12161988	AttractivenessFirst	7M3	RightUpper	Cuteness	5
AA12161988	AttractivenessFirst	7M4	Norm	Cuteness	3
AA12161988	AttractivenessFirst	7M5	LeftLower	Cuteness	3
AA12161988	AttractivenessFirst	9F2	RIghtLower	Cuteness	5
AA12161988	AttractivenessFirst	9F3	Norm	Cuteness	6
AA12161988	AttractivenessFirst	9F4	LeftLower	Cuteness	5
AA12161988	AttractivenessFirst	9F5	RIghtLower	Cuteness	5
AA12161988	AttractivenessFirst	9M1	Norm	Cuteness	1
AA12161988	AttractivenessFirst	9M3	LeftUpper	Cuteness	2
AA12161988	AttractivenessFirst	9M4	RightUpper	Cuteness	2
AA12161988	AttractivenessFirst	9M7	Norm	Cuteness	2
AB03281990	AttractivenessFirst	11F2	Norm	Attractiveness	2
AB03281990	AttractivenessFirst	11F3	LeftLower	Attractiveness	3
AB03281990	AttractivenessFirst	11F4	RIghtLower	Attractiveness	6
AB03281990	AttractivenessFirst	11F6	Norm	Attractiveness	3
AB03281990	AttractivenessFirst	11M2	LeftLower	Attractiveness	3
AB03281990	AttractivenessFirst	11M3	RightUpper	Attractiveness	3
AB03281990	AttractivenessFirst	11M6	Norm	Attractiveness	6
AB03281990	AttractivenessFirst	11M7	LeftUpper	Attractiveness	5
AB03281990	AttractivenessFirst	13F7	RightUpper	Attractiveness	2
AB03281990	AttractivenessFirst	13M1	Norm	Attractiveness	6
AB03281990	AttractivenessFirst	13M2	LeftLower	Attractiveness	3
AB03281990	AttractivenessFirst	13M3	RIghtLower	Attractiveness	3
AB03281990	AttractivenessFirst	13M4	Norm	Attractiveness	2
AB03281990	AttractivenessFirst	3F1	RightUpper	Attractiveness	3
AB03281990	AttractivenessFirst	3F2	Norm	Attractiveness	7
AB03281990	AttractivenessFirst	3F3	LeftUpper	Attractiveness	4
AB03281990	AttractivenessFirst	3F4	RightUpper	Attractiveness	3
AB03281990	AttractivenessFirst	3M1	Norm	Attractiveness	2
AB03281990	AttractivenessFirst	3M2	LeftLower	Attractiveness	3
AB03281990	AttractivenessFirst	3M3	RIghtLower	Attractiveness	5
AB03281990	AttractivenessFirst	3M4	Norm	Attractiveness	1
AB03281990	AttractivenessFirst	3M5	LeftLower	Attractiveness	2
AB03281990	AttractivenessFirst	5F4	RIghtLower	Attractiveness	4
AB03281990	AttractivenessFirst	5F7	Norm	Attractiveness	4
AB03281990	AttractivenessFirst	5M1	LeftUpper	Attractiveness	4
AB03281990	AttractivenessFirst	5M3	RightUpper	Attractiveness	5
AB03281990	AttractivenessFirst	5M4	Norm	Attractiveness	2
AB03281990	AttractivenessFirst	5M6	RIghtLower	Attractiveness	5
AB03281990	AttractivenessFirst	7F1	Norm	Attractiveness	5
AB03281990	AttractivenessFirst	7F3	LeftLower	Attractiveness	3
AB03281990	AttractivenessFirst	7F4	RIghtLower	Attractiveness	4
AB03281990	AttractivenessFirst	7F5	Norm	Attractiveness	6
AB03281990	AttractivenessFirst	7F6	LeftUpper	Attractiveness	3
AB03281990	AttractivenessFirst	7M1	RightUpper	Attractiveness	5
AB03281990	AttractivenessFirst	7M2	Norm	Attractiveness	4
AB03281990	AttractivenessFirst	7M3	LeftUpper	Attractiveness	6
AB03281990	AttractivenessFirst	7M4	RightUpper	Attractiveness	4
AB03281990	AttractivenessFirst	7M5	Norm	Attractiveness	5
AB03281990	AttractivenessFirst	9F2	LeftLower	Attractiveness	4
AB03281990	AttractivenessFirst	9F3	RIghtLower	Attractiveness	6
AB03281990	AttractivenessFirst	9F4	Norm	Attractiveness	4
AB03281990	AttractivenessFirst	9M1	RightUpper	Attractiveness	2
AB03281990	AttractivenessFirst	9M3	Norm	Attractiveness	3
AB03281990	AttractivenessFirst	9M4	LeftUpper	Attractiveness	3
AB03281990	AttractivenessFirst	9M7	RightUpper	Attractiveness	2
AB03281990	AttractivenessFirst	9M8	Norm	Attractiveness	3
AB03281990	AttractivenessFirst	11F2	Norm	Cuteness	2
AB03281990	AttractivenessFirst	11F3	LeftLower	Cuteness	2
AB03281990	AttractivenessFirst	11F4	RIghtLower	Cuteness	5
AB03281990	AttractivenessFirst	11F6	Norm	Cuteness	5
AB03281990	AttractivenessFirst	11M2	LeftLower	Cuteness	2
AB03281990	AttractivenessFirst	11M3	LeftLower	Cuteness	5
AB03281990	AttractivenessFirst	11M3	RightUpper	Cuteness	4
AB03281990	AttractivenessFirst	11M6	Norm	Cuteness	6
AB03281990	AttractivenessFirst	11M7	LeftUpper	Cuteness	5
AB03281990	AttractivenessFirst	13F7	RightUpper	Cuteness	2
AB03281990	AttractivenessFirst	13M1	Norm	Cuteness	7
AB03281990	AttractivenessFirst	13M2	LeftLower	Cuteness	4
AB03281990	AttractivenessFirst	13M3	RIghtLower	Cuteness	2
AB03281990	AttractivenessFirst	13M4	Norm	Cuteness	4
AB03281990	AttractivenessFirst	3F1	RightUpper	Cuteness	4
AB03281990	AttractivenessFirst	3F2	Norm	Cuteness	6
AB03281990	AttractivenessFirst	3F3	LeftUpper	Cuteness	5
AB03281990	AttractivenessFirst	3F4	RightUpper	Cuteness	5
AB03281990	AttractivenessFirst	3M1	Norm	Cuteness	3
AB03281990	AttractivenessFirst	3M2	LeftLower	Cuteness	3
AB03281990	AttractivenessFirst	3M3	RIghtLower	Cuteness	6
AB03281990	AttractivenessFirst	3M4	Norm	Cuteness	2
AB03281990	AttractivenessFirst	3M5	LeftLower	Cuteness	2
AB03281990	AttractivenessFirst	5F4	RIghtLower	Cuteness	5
AB03281990	AttractivenessFirst	5F7	Norm	Cuteness	5
AB03281990	AttractivenessFirst	5M1	LeftUpper	Cuteness	3
AB03281990	AttractivenessFirst	5M3	RightUpper	Cuteness	6
AB03281990	AttractivenessFirst	5M6	RIghtLower	Cuteness	4
AB03281990	AttractivenessFirst	7F1	Norm	Cuteness	6
AB03281990	AttractivenessFirst	7F3	LeftLower	Cuteness	4
AB03281990	AttractivenessFirst	7F4	RIghtLower	Cuteness	5
AB03281990	AttractivenessFirst	7F5	Norm	Cuteness	6
AB03281990	AttractivenessFirst	7F6	LeftUpper	Cuteness	4
AB03281990	AttractivenessFirst	7M1	RightUpper	Cuteness	4
AB03281990	AttractivenessFirst	7M2	Norm	Cuteness	5
AB03281990	AttractivenessFirst	7M3	LeftUpper	Cuteness	6
AB03281990	AttractivenessFirst	7M4	RightUpper	Cuteness	4
AB03281990	AttractivenessFirst	7M5	Norm	Cuteness	5
AB03281990	AttractivenessFirst	9F2	LeftLower	Cuteness	5
AB03281990	AttractivenessFirst	9F3	RIghtLower	Cuteness	5
AB03281990	AttractivenessFirst	9F4	Norm	Cuteness	6
AB03281990	AttractivenessFirst	9M1	RightUpper	Cuteness	3
AB03281990	AttractivenessFirst	9M3	Norm	Cuteness	3
AB03281990	AttractivenessFirst	9M4	LeftUpper	Cuteness	5
AB03281990	AttractivenessFirst	9M7	RightUpper	Cuteness	4
AB03281990	AttractivenessFirst	9M8	Norm	Cuteness	4
AD01091984	AttractivenessFirst	11F2	RIghtLower	Attractiveness	5
AD01091984	AttractivenessFirst	11F3	Norm	Attractiveness	4
AD01091984	AttractivenessFirst	11F4	LeftLower	Attractiveness	4
AD01091984	AttractivenessFirst	11F6	RIghtLower	Attractiveness	4
AD01091984	AttractivenessFirst	11M2	Norm	Attractiveness	5
AD01091984	AttractivenessFirst	11M3	LeftUpper	Attractiveness	5
AD01091984	AttractivenessFirst	11M6	RightUpper	Attractiveness	4
AD01091984	AttractivenessFirst	11M7	Norm	Attractiveness	6
AD01091984	AttractivenessFirst	13F7	LeftUpper	Attractiveness	2
AD01091984	AttractivenessFirst	13M1	RightUpper	Attractiveness	5
AD01091984	AttractivenessFirst	13M2	Norm	Attractiveness	4
AD01091984	AttractivenessFirst	13M3	LeftLower	Attractiveness	3
AD01091984	AttractivenessFirst	13M4	RIghtLower	Attractiveness	5
AD01091984	AttractivenessFirst	3F1	LeftUpper	Attractiveness	2
AD01091984	AttractivenessFirst	3F2	RightUpper	Attractiveness	5
AD01091984	AttractivenessFirst	3F3	Norm	Attractiveness	4
AD01091984	AttractivenessFirst	3F4	LeftUpper	Attractiveness	4
AD01091984	AttractivenessFirst	3M1	RightUpper	Attractiveness	6
AD01091984	AttractivenessFirst	3M2	Norm	Attractiveness	3
AD01091984	AttractivenessFirst	3M3	LeftLower	Attractiveness	4
AD01091984	AttractivenessFirst	3M4	RIghtLower	Attractiveness	4
AD01091984	AttractivenessFirst	3M5	Norm	Attractiveness	3
AD01091984	AttractivenessFirst	5F4	LeftLower	Attractiveness	4
AD01091984	AttractivenessFirst	5F7	RightUpper	Attractiveness	3
AD01091984	AttractivenessFirst	5M1	Norm	Attractiveness	7
AD01091984	AttractivenessFirst	5M3	LeftUpper	Attractiveness	4
AD01091984	AttractivenessFirst	5M4	RightUpper	Attractiveness	3
AD01091984	AttractivenessFirst	5M6	LeftLower	Attractiveness	4
AD01091984	AttractivenessFirst	7F1	RIghtLower	Attractiveness	6
AD01091984	AttractivenessFirst	7F3	Norm	Attractiveness	6
AD01091984	AttractivenessFirst	7F4	LeftLower	Attractiveness	6
AD01091984	AttractivenessFirst	7F5	RIghtLower	Attractiveness	4
AD01091984	AttractivenessFirst	7F6	Norm	Attractiveness	4
AD01091984	AttractivenessFirst	7M1	LeftUpper	Attractiveness	5
AD01091984	AttractivenessFirst	7M2	RightUpper	Attractiveness	3
AD01091984	AttractivenessFirst	7M3	Norm	Attractiveness	4
AD01091984	AttractivenessFirst	7M4	LeftUpper	Attractiveness	4
AD01091984	AttractivenessFirst	7M5	RIghtLower	Attractiveness	4
AD01091984	AttractivenessFirst	9F2	Norm	Attractiveness	5
AD01091984	AttractivenessFirst	9F3	LeftLower	Attractiveness	4
AD01091984	AttractivenessFirst	9F4	RIghtLower	Attractiveness	5
AD01091984	AttractivenessFirst	9F5	Norm	Attractiveness	5
AD01091984	AttractivenessFirst	9M1	LeftUpper	Attractiveness	2
AD01091984	AttractivenessFirst	9M3	RightUpper	Attractiveness	4
AD01091984	AttractivenessFirst	9M4	Norm	Attractiveness	6
AD01091984	AttractivenessFirst	9M7	LeftUpper	Attractiveness	5
AD01091984	AttractivenessFirst	9M8	RightUpper	Attractiveness	3
AD01091984	AttractivenessFirst	11F2	RIghtLower	Cuteness	6
AD01091984	AttractivenessFirst	11F3	Norm	Cuteness	3
AD01091984	AttractivenessFirst	11F4	LeftLower	Cuteness	7
AD01091984	AttractivenessFirst	11F6	RIghtLower	Cuteness	7
AD01091984	AttractivenessFirst	11M2	Norm	Cuteness	5
AD01091984	AttractivenessFirst	11M6	LeftUpper	Cuteness	6
AD01091984	AttractivenessFirst	11M6	RightUpper	Cuteness	3
AD01091984	AttractivenessFirst	11M7	Norm	Cuteness	5
AD01091984	AttractivenessFirst	13F7	LeftUpper	Cuteness	2
AD01091984	AttractivenessFirst	13M1	RightUpper	Cuteness	4
AD01091984	AttractivenessFirst	13M2	Norm	Cuteness	3
AD01091984	AttractivenessFirst	13M3	LeftLower	Cuteness	3
AD01091984	AttractivenessFirst	13M4	RIghtLower	Cuteness	5
AD01091984	AttractivenessFirst	3F1	LeftUpper	Cuteness	3
AD01091984	AttractivenessFirst	3F2	RightUpper	Cuteness	5
AD01091984	AttractivenessFirst	3F3	Norm	Cuteness	5
AD01091984	AttractivenessFirst	3F4	LeftUpper	Cuteness	4
AD01091984	AttractivenessFirst	3M1	RightUpper	Cuteness	4
AD01091984	AttractivenessFirst	3M2	Norm	Cuteness	5
AD01091984	AttractivenessFirst	3M3	LeftLower	Cuteness	4
AD01091984	AttractivenessFirst	3M4	RIghtLower	Cuteness	4
AD01091984	AttractivenessFirst	3M5	Norm	Cuteness	3
AD01091984	AttractivenessFirst	5F4	LeftLower	Cuteness	3
AD01091984	AttractivenessFirst	5F7	RightUpper	Cuteness	4
AD01091984	AttractivenessFirst	5M3	LeftUpper	Cuteness	5
AD01091984	AttractivenessFirst	5M3	Norm	Cuteness	6
AD01091984	AttractivenessFirst	5M4	RightUpper	Cuteness	2
AD01091984	AttractivenessFirst	5M6	LeftLower	Cuteness	6
AD01091984	AttractivenessFirst	7F1	RIghtLower	Cuteness	6
AD01091984	AttractivenessFirst	7F3	Norm	Cuteness	6
AD01091984	AttractivenessFirst	7F4	LeftLower	Cuteness	5
AD01091984	AttractivenessFirst	7F5	RIghtLower	Cuteness	4
AD01091984	AttractivenessFirst	7F6	Norm	Cuteness	4
AD01091984	AttractivenessFirst	7M1	LeftUpper	Cuteness	5
AD01091984	AttractivenessFirst	7M2	RightUpper	Cuteness	3
AD01091984	AttractivenessFirst	7M3	Norm	Cuteness	4
AD01091984	AttractivenessFirst	7M4	LeftUpper	Cuteness	5
AD01091984	AttractivenessFirst	7M5	RIghtLower	Cuteness	4
AD01091984	AttractivenessFirst	9F2	Norm	Cuteness	5
AD01091984	AttractivenessFirst	9F3	LeftLower	Cuteness	5
AD01091984	AttractivenessFirst	9F4	RIghtLower	Cuteness	4
AD01091984	AttractivenessFirst	9F5	Norm	Cuteness	6
AD01091984	AttractivenessFirst	9M1	LeftUpper	Cuteness	2
AD01091984	AttractivenessFirst	9M3	RightUpper	Cuteness	3
AD01091984	AttractivenessFirst	9M4	Norm	Cuteness	6
AD01091984	AttractivenessFirst	9M7	LeftUpper	Cuteness	4
AD01091984	AttractivenessFirst	9M8	RightUpper	Cuteness	5
AH08121981	CutenessFirst	11F2	LeftLower	Attractiveness	1
AH08121981	CutenessFirst	11F3	RIghtLower	Attractiveness	2
AH08121981	CutenessFirst	11F4	Norm	Attractiveness	6
AH08121981	CutenessFirst	11F6	LeftLower	Attractiveness	2
AH08121981	CutenessFirst	11M2	RIghtLower	Attractiveness	1
AH08121981	CutenessFirst	11M3	Norm	Attractiveness	6
AH08121981	CutenessFirst	11M6	LeftUpper	Attractiveness	3
AH08121981	CutenessFirst	11M7	RightUpper	Attractiveness	2
AH08121981	CutenessFirst	13F7	Norm	Attractiveness	1
AH08121981	CutenessFirst	13M1	LeftUpper	Attractiveness	3
AH08121981	CutenessFirst	13M2	RIghtLower	Attractiveness	2
AH08121981	CutenessFirst	13M3	Norm	Attractiveness	2
AH08121981	CutenessFirst	13M4	LeftLower	Attractiveness	3
AH08121981	CutenessFirst	3F1	Norm	Attractiveness	1
AH08121981	CutenessFirst	3F2	LeftUpper	Attractiveness	2
AH08121981	CutenessFirst	3F3	RightUpper	Attractiveness	1
AH08121981	CutenessFirst	3F4	Norm	Attractiveness	4
AH08121981	CutenessFirst	3M1	LeftUpper	Attractiveness	1
AH08121981	CutenessFirst	3M2	RIghtLower	Attractiveness	1
AH08121981	CutenessFirst	3M3	Norm	Attractiveness	2
AH08121981	CutenessFirst	3M4	LeftLower	Attractiveness	1
AH08121981	CutenessFirst	3M5	RIghtLower	Attractiveness	1
AH08121981	CutenessFirst	5F4	Norm	Attractiveness	2
AH08121981	CutenessFirst	5F7	LeftUpper	Attractiveness	2
AH08121981	CutenessFirst	5M1	RightUpper	Attractiveness	1
AH08121981	CutenessFirst	5M3	Norm	Attractiveness	3
AH08121981	CutenessFirst	5M4	LeftUpper	Attractiveness	1
AH08121981	CutenessFirst	5M6	Norm	Attractiveness	5
AH08121981	CutenessFirst	7F1	LeftLower	Attractiveness	4
AH08121981	CutenessFirst	7F3	RIghtLower	Attractiveness	6
AH08121981	CutenessFirst	7F4	Norm	Attractiveness	6
AH08121981	CutenessFirst	7F5	LeftLower	Attractiveness	3
AH08121981	CutenessFirst	7F6	RightUpper	Attractiveness	1
AH08121981	CutenessFirst	7M1	Norm	Attractiveness	3
AH08121981	CutenessFirst	7M2	LeftUpper	Attractiveness	3
AH08121981	CutenessFirst	7M3	RightUpper	Attractiveness	3
AH08121981	CutenessFirst	7M4	Norm	Attractiveness	4
AH08121981	CutenessFirst	7M5	LeftLower	Attractiveness	3
AH08121981	CutenessFirst	9F2	RIghtLower	Attractiveness	4
AH08121981	CutenessFirst	9F3	Norm	Attractiveness	4
AH08121981	CutenessFirst	9F4	LeftLower	Attractiveness	3
AH08121981	CutenessFirst	9F5	RIghtLower	Attractiveness	6
AH08121981	CutenessFirst	9M1	Norm	Attractiveness	2
AH08121981	CutenessFirst	9M3	LeftUpper	Attractiveness	1
AH08121981	CutenessFirst	9M4	RightUpper	Attractiveness	5
AH08121981	CutenessFirst	9M7	Norm	Attractiveness	2
AH08121981	CutenessFirst	9M8	LeftUpper	Attractiveness	1
AH08121981	CutenessFirst	11F2	LeftLower	Cuteness	4
AH08121981	CutenessFirst	11F3	RIghtLower	Cuteness	2
AH08121981	CutenessFirst	11F4	Norm	Cuteness	6
AH08121981	CutenessFirst	11F6	LeftLower	Cuteness	2
AH08121981	CutenessFirst	11M2	RIghtLower	Cuteness	3
AH08121981	CutenessFirst	11M3	Norm	Cuteness	4
AH08121981	CutenessFirst	11M7	RightUpper	Cuteness	5
AH08121981	CutenessFirst	13F7	Norm	Cuteness	2
AH08121981	CutenessFirst	13M1	LeftUpper	Cuteness	3
AH08121981	CutenessFirst	13M2	RIghtLower	Cuteness	2
AH08121981	CutenessFirst	13M3	Norm	Cuteness	2
AH08121981	CutenessFirst	13M4	LeftLower	Cuteness	4
AH08121981	CutenessFirst	3F1	Norm	Cuteness	1
AH08121981	CutenessFirst	3F2	LeftUpper	Cuteness	3
AH08121981	CutenessFirst	3F3	RightUpper	Cuteness	2
AH08121981	CutenessFirst	3F4	Norm	Cuteness	2
AH08121981	CutenessFirst	3M1	LeftUpper	Cuteness	2
AH08121981	CutenessFirst	3M2	RIghtLower	Cuteness	2
AH08121981	CutenessFirst	3M3	Norm	Cuteness	3
AH08121981	CutenessFirst	3M4	LeftLower	Cuteness	1
AH08121981	CutenessFirst	3M5	RIghtLower	Cuteness	2
AH08121981	CutenessFirst	5F4	Norm	Cuteness	1
AH08121981	CutenessFirst	5F7	LeftUpper	Cuteness	2
AH08121981	CutenessFirst	5M1	RightUpper	Cuteness	1
AH08121981	CutenessFirst	5M4	LeftUpper	Cuteness	5
AH08121981	CutenessFirst	5M4	Norm	Cuteness	3
AH08121981	CutenessFirst	5M6	Norm	Cuteness	5
AH08121981	CutenessFirst	7F1	LeftLower	Cuteness	4
AH08121981	CutenessFirst	7F3	RIghtLower	Cuteness	6
AH08121981	CutenessFirst	7F4	Norm	Cuteness	4
AH08121981	CutenessFirst	7F5	LeftLower	Cuteness	4
AH08121981	CutenessFirst	7F6	RightUpper	Cuteness	2
AH08121981	CutenessFirst	7M1	Norm	Cuteness	4
AH08121981	CutenessFirst	7M2	LeftUpper	Cuteness	3
AH08121981	CutenessFirst	7M3	RightUpper	Cuteness	4
AH08121981	CutenessFirst	7M4	Norm	Cuteness	4
AH08121981	CutenessFirst	7M5	LeftLower	Cuteness	5
AH08121981	CutenessFirst	9F2	RIghtLower	Cuteness	2
AH08121981	CutenessFirst	9F3	Norm	Cuteness	5
AH08121981	CutenessFirst	9F4	LeftLower	Cuteness	3
AH08121981	CutenessFirst	9F5	RIghtLower	Cuteness	2
AH08121981	CutenessFirst	9M1	Norm	Cuteness	1
AH08121981	CutenessFirst	9M3	LeftUpper	Cuteness	2
AH08121981	CutenessFirst	9M4	RightUpper	Cuteness	3
AH08121981	CutenessFirst	9M7	Norm	Cuteness	3
AS12221991	CutenessFirst	11F2	LeftLower	Attractiveness	3
AS12221991	CutenessFirst	11F3	RIghtLower	Attractiveness	3
AS12221991	CutenessFirst	11F4	Norm	Attractiveness	7
AS12221991	CutenessFirst	11F6	LeftLower	Attractiveness	4
AS12221991	CutenessFirst	11M2	RIghtLower	Attractiveness	4
AS12221991	CutenessFirst	11M3	Norm	Attractiveness	5
AS12221991	CutenessFirst	11M6	LeftUpper	Attractiveness	5
AS12221991	CutenessFirst	11M7	RightUpper	Attractiveness	5
AS12221991	CutenessFirst	13F7	Norm	Attractiveness	5
AS12221991	CutenessFirst	13M1	LeftUpper	Attractiveness	5
AS12221991	CutenessFirst	13M2	RIghtLower	Attractiveness	2
AS12221991	CutenessFirst	13M3	Norm	Attractiveness	3
AS12221991	CutenessFirst	13M4	LeftLower	Attractiveness	6
AS12221991	CutenessFirst	3F1	Norm	Attractiveness	4
AS12221991	CutenessFirst	3F2	LeftUpper	Attractiveness	3
AS12221991	CutenessFirst	3F3	RightUpper	Attractiveness	4
AS12221991	CutenessFirst	3F4	Norm	Attractiveness	3
AS12221991	CutenessFirst	3M1	LeftUpper	Attractiveness	2
AS12221991	CutenessFirst	3M2	RIghtLower	Attractiveness	3
AS12221991	CutenessFirst	3M3	Norm	Attractiveness	4
AS12221991	CutenessFirst	3M4	LeftLower	Attractiveness	2
AS12221991	CutenessFirst	3M5	RIghtLower	Attractiveness	1
AS12221991	CutenessFirst	5F4	Norm	Attractiveness	2
AS12221991	CutenessFirst	5F7	LeftUpper	Attractiveness	3
AS12221991	CutenessFirst	5M1	RightUpper	Attractiveness	4
AS12221991	CutenessFirst	5M3	Norm	Attractiveness	4
AS12221991	CutenessFirst	5M4	LeftUpper	Attractiveness	2
AS12221991	CutenessFirst	5M6	Norm	Attractiveness	3
AS12221991	CutenessFirst	7F1	LeftLower	Attractiveness	5
AS12221991	CutenessFirst	7F3	RIghtLower	Attractiveness	5
AS12221991	CutenessFirst	7F4	Norm	Attractiveness	6
AS12221991	CutenessFirst	7F5	LeftLower	Attractiveness	4
AS12221991	CutenessFirst	7F6	RightUpper	Attractiveness	3
AS12221991	CutenessFirst	7M1	Norm	Attractiveness	3
AS12221991	CutenessFirst	7M2	LeftUpper	Attractiveness	3
AS12221991	CutenessFirst	7M3	RightUpper	Attractiveness	4
AS12221991	CutenessFirst	7M4	Norm	Attractiveness	6
AS12221991	CutenessFirst	7M5	LeftLower	Attractiveness	4
AS12221991	CutenessFirst	9F2	RIghtLower	Attractiveness	5
AS12221991	CutenessFirst	9F3	Norm	Attractiveness	6
AS12221991	CutenessFirst	9F4	LeftLower	Attractiveness	4
AS12221991	CutenessFirst	9F5	RIghtLower	Attractiveness	2
AS12221991	CutenessFirst	9M1	Norm	Attractiveness	2
AS12221991	CutenessFirst	9M3	LeftUpper	Attractiveness	3
AS12221991	CutenessFirst	9M4	RightUpper	Attractiveness	2
AS12221991	CutenessFirst	9M7	Norm	Attractiveness	4
AS12221991	CutenessFirst	9M8	LeftUpper	Attractiveness	2
AS12221991	CutenessFirst	11F2	LeftLower	Cuteness	6
AS12221991	CutenessFirst	11F3	RIghtLower	Cuteness	2
AS12221991	CutenessFirst	11F4	Norm	Cuteness	7
AS12221991	CutenessFirst	11F6	LeftLower	Cuteness	5
AS12221991	CutenessFirst	11M2	RIghtLower	Cuteness	3
AS12221991	CutenessFirst	11M3	Norm	Cuteness	5
AS12221991	CutenessFirst	11M7	RightUpper	Cuteness	5
AS12221991	CutenessFirst	13F7	Norm	Cuteness	4
AS12221991	CutenessFirst	13M1	LeftUpper	Cuteness	5
AS12221991	CutenessFirst	13M2	RIghtLower	Cuteness	3
AS12221991	CutenessFirst	13M3	Norm	Cuteness	4
AS12221991	CutenessFirst	13M4	LeftLower	Cuteness	6
AS12221991	CutenessFirst	3F1	Norm	Cuteness	3
AS12221991	CutenessFirst	3F2	LeftUpper	Cuteness	3
AS12221991	CutenessFirst	3F3	RightUpper	Cuteness	4
AS12221991	CutenessFirst	3F4	Norm	Cuteness	2
AS12221991	CutenessFirst	3M1	LeftUpper	Cuteness	2
AS12221991	CutenessFirst	3M2	RIghtLower	Cuteness	3
AS12221991	CutenessFirst	3M3	Norm	Cuteness	2
AS12221991	CutenessFirst	3M4	LeftLower	Cuteness	3
AS12221991	CutenessFirst	3M5	RIghtLower	Cuteness	1
AS12221991	CutenessFirst	5F4	Norm	Cuteness	2
AS12221991	CutenessFirst	5F7	LeftUpper	Cuteness	3
AS12221991	CutenessFirst	5M1	RightUpper	Cuteness	3
AS12221991	CutenessFirst	5M4	LeftUpper	Cuteness	3
AS12221991	CutenessFirst	5M4	Norm	Cuteness	4
AS12221991	CutenessFirst	5M6	Norm	Cuteness	4
AS12221991	CutenessFirst	7F1	LeftLower	Cuteness	5
AS12221991	CutenessFirst	7F3	RIghtLower	Cuteness	6
AS12221991	CutenessFirst	7F4	Norm	Cuteness	7
AS12221991	CutenessFirst	7F5	LeftLower	Cuteness	3
AS12221991	CutenessFirst	7F6	RightUpper	Cuteness	4
AS12221991	CutenessFirst	7M1	Norm	Cuteness	3
AS12221991	CutenessFirst	7M2	LeftUpper	Cuteness	4
AS12221991	CutenessFirst	7M3	RightUpper	Cuteness	5
AS12221991	CutenessFirst	7M4	Norm	Cuteness	6
AS12221991	CutenessFirst	7M5	LeftLower	Cuteness	3
AS12221991	CutenessFirst	9F2	RIghtLower	Cuteness	4
AS12221991	CutenessFirst	9F3	Norm	Cuteness	6
AS12221991	CutenessFirst	9F4	LeftLower	Cuteness	5
AS12221991	CutenessFirst	9F5	RIghtLower	Cuteness	3
AS12221991	CutenessFirst	9M1	Norm	Cuteness	2
AS12221991	CutenessFirst	9M3	LeftUpper	Cuteness	5
AS12221991	CutenessFirst	9M4	RightUpper	Cuteness	3
AS12221991	CutenessFirst	9M7	Norm	Cuteness	3
atb03071965	CutenessFirst	11F2	LeftLower	Attractiveness	5
atb03071965	CutenessFirst	11F3	RIghtLower	Attractiveness	4
atb03071965	CutenessFirst	11F4	Norm	Attractiveness	5
atb03071965	CutenessFirst	11F6	LeftLower	Attractiveness	4
atb03071965	CutenessFirst	11M2	RIghtLower	Attractiveness	3
atb03071965	CutenessFirst	11M3	Norm	Attractiveness	5
atb03071965	CutenessFirst	11M6	LeftUpper	Attractiveness	4
atb03071965	CutenessFirst	11M7	RightUpper	Attractiveness	4
atb03071965	CutenessFirst	13F7	Norm	Attractiveness	3
atb03071965	CutenessFirst	13M1	LeftUpper	Attractiveness	4
atb03071965	CutenessFirst	13M2	RIghtLower	Attractiveness	3
atb03071965	CutenessFirst	13M3	Norm	Attractiveness	5
atb03071965	CutenessFirst	13M4	LeftLower	Attractiveness	4
atb03071965	CutenessFirst	3F1	Norm	Attractiveness	4
atb03071965	CutenessFirst	3F2	LeftUpper	Attractiveness	3
atb03071965	CutenessFirst	3F3	RightUpper	Attractiveness	5
atb03071965	CutenessFirst	3F4	Norm	Attractiveness	4
atb03071965	CutenessFirst	3M1	LeftUpper	Attractiveness	5
atb03071965	CutenessFirst	3M2	RIghtLower	Attractiveness	4
atb03071965	CutenessFirst	3M3	Norm	Attractiveness	4
atb03071965	CutenessFirst	3M4	LeftLower	Attractiveness	3
atb03071965	CutenessFirst	3M5	RIghtLower	Attractiveness	3
atb03071965	CutenessFirst	5F4	Norm	Attractiveness	4
atb03071965	CutenessFirst	5F7	LeftUpper	Attractiveness	4
atb03071965	CutenessFirst	5M1	RightUpper	Attractiveness	4
atb03071965	CutenessFirst	5M3	Norm	Attractiveness	5
atb03071965	CutenessFirst	5M4	LeftUpper	Attractiveness	4
atb03071965	CutenessFirst	5M6	Norm	Attractiveness	5
atb03071965	CutenessFirst	7F1	LeftLower	Attractiveness	4
atb03071965	CutenessFirst	7F3	RIghtLower	Attractiveness	4
atb03071965	CutenessFirst	7F4	Norm	Attractiveness	5
atb03071965	CutenessFirst	7F5	LeftLower	Attractiveness	3
atb03071965	CutenessFirst	7F6	RightUpper	Attractiveness	3
atb03071965	CutenessFirst	7M1	Norm	Attractiveness	5
atb03071965	CutenessFirst	7M2	LeftUpper	Attractiveness	4
atb03071965	CutenessFirst	7M3	RightUpper	Attractiveness	5
atb03071965	CutenessFirst	7M4	Norm	Attractiveness	5
atb03071965	CutenessFirst	7M5	LeftLower	Attractiveness	3
atb03071965	CutenessFirst	9F2	RIghtLower	Attractiveness	5
atb03071965	CutenessFirst	9F3	Norm	Attractiveness	5
atb03071965	CutenessFirst	9F4	LeftLower	Attractiveness	3
atb03071965	CutenessFirst	9F5	RIghtLower	Attractiveness	4
atb03071965	CutenessFirst	9M1	Norm	Attractiveness	4
atb03071965	CutenessFirst	9M3	LeftUpper	Attractiveness	3
atb03071965	CutenessFirst	9M4	RightUpper	Attractiveness	5
atb03071965	CutenessFirst	9M7	Norm	Attractiveness	5
atb03071965	CutenessFirst	9M8	LeftUpper	Attractiveness	3
atb03071965	CutenessFirst	11F2	LeftLower	Cuteness	6
atb03071965	CutenessFirst	11F3	RIghtLower	Cuteness	4
atb03071965	CutenessFirst	11F4	Norm	Cuteness	6
atb03071965	CutenessFirst	11F6	LeftLower	Cuteness	4
atb03071965	CutenessFirst	11M2	RIghtLower	Cuteness	4
atb03071965	CutenessFirst	11M3	Norm	Cuteness	5
atb03071965	CutenessFirst	11M7	RightUpper	Cuteness	5
atb03071965	CutenessFirst	13F7	Norm	Cuteness	5
atb03071965	CutenessFirst	13M1	LeftUpper	Cuteness	4
atb03071965	CutenessFirst	13M2	RIghtLower	Cuteness	5
atb03071965	CutenessFirst	13M3	Norm	Cuteness	5
atb03071965	CutenessFirst	13M4	LeftLower	Cuteness	4
atb03071965	CutenessFirst	3F1	Norm	Cuteness	3
atb03071965	CutenessFirst	3F2	LeftUpper	Cuteness	4
atb03071965	CutenessFirst	3F3	RightUpper	Cuteness	5
atb03071965	CutenessFirst	3F4	Norm	Cuteness	5
atb03071965	CutenessFirst	3M1	LeftUpper	Cuteness	4
atb03071965	CutenessFirst	3M2	RIghtLower	Cuteness	4
atb03071965	CutenessFirst	3M3	Norm	Cuteness	5
atb03071965	CutenessFirst	3M4	LeftLower	Cuteness	4
atb03071965	CutenessFirst	3M5	RIghtLower	Cuteness	3
atb03071965	CutenessFirst	5F4	Norm	Cuteness	4
atb03071965	CutenessFirst	5F7	LeftUpper	Cuteness	3
atb03071965	CutenessFirst	5M1	RightUpper	Cuteness	3
atb03071965	CutenessFirst	5M4	LeftUpper	Cuteness	5
atb03071965	CutenessFirst	5M4	Norm	Cuteness	5
atb03071965	CutenessFirst	5M6	Norm	Cuteness	4
atb03071965	CutenessFirst	7F1	LeftLower	Cuteness	4
atb03071965	CutenessFirst	7F3	RIghtLower	Cuteness	4
atb03071965	CutenessFirst	7F4	Norm	Cuteness	5
atb03071965	CutenessFirst	7F5	LeftLower	Cuteness	4
atb03071965	CutenessFirst	7F6	RightUpper	Cuteness	3
atb03071965	CutenessFirst	7M1	Norm	Cuteness	5
atb03071965	CutenessFirst	7M2	LeftUpper	Cuteness	3
atb03071965	CutenessFirst	7M3	RightUpper	Cuteness	4
atb03071965	CutenessFirst	7M4	Norm	Cuteness	6
atb03071965	CutenessFirst	7M5	LeftLower	Cuteness	4
atb03071965	CutenessFirst	9F2	RIghtLower	Cuteness	6
atb03071965	CutenessFirst	9F3	Norm	Cuteness	5
atb03071965	CutenessFirst	9F4	LeftLower	Cuteness	4
atb03071965	CutenessFirst	9F5	RIghtLower	Cuteness	5
atb03071965	CutenessFirst	9M1	Norm	Cuteness	3
atb03071965	CutenessFirst	9M3	LeftUpper	Cuteness	4
atb03071965	CutenessFirst	9M4	RightUpper	Cuteness	5
atb03071965	CutenessFirst	9M7	Norm	Cuteness	5
AV05251990	CutenessFirst	11F2	RIghtLower	Attractiveness	1
AV05251990	CutenessFirst	11F3	Norm	Attractiveness	2
AV05251990	CutenessFirst	11F4	LeftLower	Attractiveness	6
AV05251990	CutenessFirst	11F6	RIghtLower	Attractiveness	2
AV05251990	CutenessFirst	11M2	Norm	Attractiveness	6
AV05251990	CutenessFirst	11M3	LeftUpper	Attractiveness	2
AV05251990	CutenessFirst	11M6	RightUpper	Attractiveness	5
AV05251990	CutenessFirst	11M7	Norm	Attractiveness	7
AV05251990	CutenessFirst	13F7	LeftUpper	Attractiveness	2
AV05251990	CutenessFirst	13M1	RightUpper	Attractiveness	2
AV05251990	CutenessFirst	13M2	Norm	Attractiveness	2
AV05251990	CutenessFirst	13M3	LeftLower	Attractiveness	1
AV05251990	CutenessFirst	13M4	RIghtLower	Attractiveness	6
AV05251990	CutenessFirst	3F1	LeftUpper	Attractiveness	2
AV05251990	CutenessFirst	3F2	RightUpper	Attractiveness	3
AV05251990	CutenessFirst	3F3	Norm	Attractiveness	2
AV05251990	CutenessFirst	3F4	LeftUpper	Attractiveness	1
AV05251990	CutenessFirst	3M1	RightUpper	Attractiveness	2
AV05251990	CutenessFirst	3M2	Norm	Attractiveness	2
AV05251990	CutenessFirst	3M3	LeftLower	Attractiveness	5
AV05251990	CutenessFirst	3M4	RIghtLower	Attractiveness	2
AV05251990	CutenessFirst	3M5	Norm	Attractiveness	1
AV05251990	CutenessFirst	5F4	LeftLower	Attractiveness	3
AV05251990	CutenessFirst	5F7	RightUpper	Attractiveness	3
AV05251990	CutenessFirst	5M1	Norm	Attractiveness	3
AV05251990	CutenessFirst	5M3	LeftUpper	Attractiveness	4
AV05251990	CutenessFirst	5M4	RightUpper	Attractiveness	3
AV05251990	CutenessFirst	5M6	LeftLower	Attractiveness	5
AV05251990	CutenessFirst	7F1	RIghtLower	Attractiveness	7
AV05251990	CutenessFirst	7F3	Norm	Attractiveness	7
AV05251990	CutenessFirst	7F4	LeftLower	Attractiveness	6
AV05251990	CutenessFirst	7F5	RIghtLower	Attractiveness	5
AV05251990	CutenessFirst	7F6	Norm	Attractiveness	2
AV05251990	CutenessFirst	7M1	LeftUpper	Attractiveness	4
AV05251990	CutenessFirst	7M2	RightUpper	Attractiveness	1
AV05251990	CutenessFirst	7M3	Norm	Attractiveness	4
AV05251990	CutenessFirst	7M4	LeftUpper	Attractiveness	3
AV05251990	CutenessFirst	7M5	RIghtLower	Attractiveness	4
AV05251990	CutenessFirst	9F2	Norm	Attractiveness	6
AV05251990	CutenessFirst	9F3	LeftLower	Attractiveness	5
AV05251990	CutenessFirst	9F4	RIghtLower	Attractiveness	6
AV05251990	CutenessFirst	9F5	Norm	Attractiveness	7
AV05251990	CutenessFirst	9M1	LeftUpper	Attractiveness	2
AV05251990	CutenessFirst	9M3	RightUpper	Attractiveness	2
AV05251990	CutenessFirst	9M4	Norm	Attractiveness	3
AV05251990	CutenessFirst	9M7	LeftUpper	Attractiveness	3
AV05251990	CutenessFirst	9M8	RightUpper	Attractiveness	2
AV05251990	CutenessFirst	11F2	RIghtLower	Cuteness	2
AV05251990	CutenessFirst	11F3	Norm	Cuteness	2
AV05251990	CutenessFirst	11F4	LeftLower	Cuteness	5
AV05251990	CutenessFirst	11F6	RIghtLower	Cuteness	2
AV05251990	CutenessFirst	11M2	Norm	Cuteness	5
AV05251990	CutenessFirst	11M6	LeftUpper	Cuteness	2
AV05251990	CutenessFirst	11M6	RightUpper	Cuteness	4
AV05251990	CutenessFirst	11M7	Norm	Cuteness	6
AV05251990	CutenessFirst	13F7	LeftUpper	Cuteness	2
AV05251990	CutenessFirst	13M1	RightUpper	Cuteness	2
AV05251990	CutenessFirst	13M2	Norm	Cuteness	2
AV05251990	CutenessFirst	13M3	LeftLower	Cuteness	2
AV05251990	CutenessFirst	13M4	RIghtLower	Cuteness	6
AV05251990	CutenessFirst	3F1	LeftUpper	Cuteness	4
AV05251990	CutenessFirst	3F2	RightUpper	Cuteness	3
AV05251990	CutenessFirst	3F3	Norm	Cuteness	3
AV05251990	CutenessFirst	3F4	LeftUpper	Cuteness	2
AV05251990	CutenessFirst	3M1	RightUpper	Cuteness	3
AV05251990	CutenessFirst	3M2	Norm	Cuteness	3
AV05251990	CutenessFirst	3M3	LeftLower	Cuteness	3
AV05251990	CutenessFirst	3M4	RIghtLower	Cuteness	1
AV05251990	CutenessFirst	3M5	Norm	Cuteness	1
AV05251990	CutenessFirst	5F4	LeftLower	Cuteness	2
AV05251990	CutenessFirst	5F7	RightUpper	Cuteness	4
AV05251990	CutenessFirst	5M3	LeftUpper	Cuteness	5
AV05251990	CutenessFirst	5M3	Norm	Cuteness	5
AV05251990	CutenessFirst	5M4	RightUpper	Cuteness	3
AV05251990	CutenessFirst	5M6	LeftLower	Cuteness	4
AV05251990	CutenessFirst	7F1	RIghtLower	Cuteness	4
AV05251990	CutenessFirst	7F3	Norm	Cuteness	7
AV05251990	CutenessFirst	7F4	LeftLower	Cuteness	4
AV05251990	CutenessFirst	7F5	RIghtLower	Cuteness	4
AV05251990	CutenessFirst	7F6	Norm	Cuteness	2
AV05251990	CutenessFirst	7M1	LeftUpper	Cuteness	4
AV05251990	CutenessFirst	7M2	RightUpper	Cuteness	3
AV05251990	CutenessFirst	7M3	Norm	Cuteness	2
AV05251990	CutenessFirst	7M4	LeftUpper	Cuteness	2
AV05251990	CutenessFirst	7M5	RIghtLower	Cuteness	4
AV05251990	CutenessFirst	9F2	Norm	Cuteness	6
AV05251990	CutenessFirst	9F3	LeftLower	Cuteness	4
AV05251990	CutenessFirst	9F4	RIghtLower	Cuteness	6
AV05251990	CutenessFirst	9F5	Norm	Cuteness	5
AV05251990	CutenessFirst	9M1	LeftUpper	Cuteness	2
AV05251990	CutenessFirst	9M3	RightUpper	Cuteness	3
AV05251990	CutenessFirst	9M4	Norm	Cuteness	4
AV05251990	CutenessFirst	9M7	LeftUpper	Cuteness	2
AV05251990	CutenessFirst	9M8	RightUpper	Cuteness	2
BB08201982	CutenessFirst	11F2	RIghtLower	Attractiveness	7
BB08201982	CutenessFirst	11F3	Norm	Attractiveness	4
BB08201982	CutenessFirst	11F4	LeftLower	Attractiveness	7
BB08201982	CutenessFirst	11F6	RIghtLower	Attractiveness	3
BB08201982	CutenessFirst	11M2	Norm	Attractiveness	6
BB08201982	CutenessFirst	11M3	LeftUpper	Attractiveness	7
BB08201982	CutenessFirst	11M6	RightUpper	Attractiveness	4
BB08201982	CutenessFirst	11M7	Norm	Attractiveness	7
BB08201982	CutenessFirst	13F7	LeftUpper	Attractiveness	4
BB08201982	CutenessFirst	13M1	RightUpper	Attractiveness	6
BB08201982	CutenessFirst	13M2	Norm	Attractiveness	5
BB08201982	CutenessFirst	13M3	LeftLower	Attractiveness	3
BB08201982	CutenessFirst	13M4	RIghtLower	Attractiveness	7
BB08201982	CutenessFirst	3F1	LeftUpper	Attractiveness	3
BB08201982	CutenessFirst	3F2	RightUpper	Attractiveness	4
BB08201982	CutenessFirst	3F3	Norm	Attractiveness	7
BB08201982	CutenessFirst	3F4	LeftUpper	Attractiveness	4
BB08201982	CutenessFirst	3M1	RightUpper	Attractiveness	3
BB08201982	CutenessFirst	3M2	Norm	Attractiveness	7
BB08201982	CutenessFirst	3M3	LeftLower	Attractiveness	5
BB08201982	CutenessFirst	3M4	RIghtLower	Attractiveness	1
BB08201982	CutenessFirst	3M5	Norm	Attractiveness	6
BB08201982	CutenessFirst	5F4	LeftLower	Attractiveness	2
BB08201982	CutenessFirst	5F7	RightUpper	Attractiveness	3
BB08201982	CutenessFirst	5M1	Norm	Attractiveness	7
BB08201982	CutenessFirst	5M3	LeftUpper	Attractiveness	2
BB08201982	CutenessFirst	5M4	RightUpper	Attractiveness	3
BB08201982	CutenessFirst	5M6	LeftLower	Attractiveness	2
BB08201982	CutenessFirst	7F1	RIghtLower	Attractiveness	5
BB08201982	CutenessFirst	7F3	Norm	Attractiveness	7
BB08201982	CutenessFirst	7F4	LeftLower	Attractiveness	3
BB08201982	CutenessFirst	7F5	RIghtLower	Attractiveness	5
BB08201982	CutenessFirst	7F6	Norm	Attractiveness	6
BB08201982	CutenessFirst	7M1	LeftUpper	Attractiveness	3
BB08201982	CutenessFirst	7M2	RightUpper	Attractiveness	2
BB08201982	CutenessFirst	7M3	Norm	Attractiveness	5
BB08201982	CutenessFirst	7M4	LeftUpper	Attractiveness	4
BB08201982	CutenessFirst	7M5	RIghtLower	Attractiveness	4
BB08201982	CutenessFirst	9F2	Norm	Attractiveness	7
BB08201982	CutenessFirst	9F3	LeftLower	Attractiveness	4
BB08201982	CutenessFirst	9F4	RIghtLower	Attractiveness	6
BB08201982	CutenessFirst	9F5	Norm	Attractiveness	4
BB08201982	CutenessFirst	9M1	LeftUpper	Attractiveness	1
BB08201982	CutenessFirst	9M3	RightUpper	Attractiveness	3
BB08201982	CutenessFirst	9M4	Norm	Attractiveness	7
BB08201982	CutenessFirst	9M7	LeftUpper	Attractiveness	4
BB08201982	CutenessFirst	9M8	RightUpper	Attractiveness	3
BB08201982	CutenessFirst	11F2	RIghtLower	Cuteness	7
BB08201982	CutenessFirst	11F3	Norm	Cuteness	3
BB08201982	CutenessFirst	11F4	LeftLower	Cuteness	5
BB08201982	CutenessFirst	11F6	RIghtLower	Cuteness	5
BB08201982	CutenessFirst	11M2	Norm	Cuteness	6
BB08201982	CutenessFirst	11M6	LeftUpper	Cuteness	6
BB08201982	CutenessFirst	11M6	RightUpper	Cuteness	5
BB08201982	CutenessFirst	11M7	Norm	Cuteness	6
BB08201982	CutenessFirst	13F7	LeftUpper	Cuteness	1
BB08201982	CutenessFirst	13M1	RightUpper	Cuteness	4
BB08201982	CutenessFirst	13M2	Norm	Cuteness	5
BB08201982	CutenessFirst	13M3	LeftLower	Cuteness	3
BB08201982	CutenessFirst	13M4	RIghtLower	Cuteness	2
BB08201982	CutenessFirst	3F1	LeftUpper	Cuteness	2
BB08201982	CutenessFirst	3F2	RightUpper	Cuteness	4
BB08201982	CutenessFirst	3F3	Norm	Cuteness	6
BB08201982	CutenessFirst	3F4	LeftUpper	Cuteness	2
BB08201982	CutenessFirst	3M1	RightUpper	Cuteness	6
BB08201982	CutenessFirst	3M2	Norm	Cuteness	7
BB08201982	CutenessFirst	3M3	LeftLower	Cuteness	3
BB08201982	CutenessFirst	3M4	RIghtLower	Cuteness	1
BB08201982	CutenessFirst	3M5	Norm	Cuteness	6
BB08201982	CutenessFirst	5F4	LeftLower	Cuteness	3
BB08201982	CutenessFirst	5F7	RightUpper	Cuteness	2
BB08201982	CutenessFirst	5M3	LeftUpper	Cuteness	4
BB08201982	CutenessFirst	5M3	Norm	Cuteness	5
BB08201982	CutenessFirst	5M4	RightUpper	Cuteness	3
BB08201982	CutenessFirst	5M6	LeftLower	Cuteness	3
BB08201982	CutenessFirst	7F1	RIghtLower	Cuteness	5
BB08201982	CutenessFirst	7F3	Norm	Cuteness	7
BB08201982	CutenessFirst	7F4	LeftLower	Cuteness	5
BB08201982	CutenessFirst	7F5	RIghtLower	Cuteness	4
BB08201982	CutenessFirst	7F6	Norm	Cuteness	5
BB08201982	CutenessFirst	7M1	LeftUpper	Cuteness	4
BB08201982	CutenessFirst	7M2	RightUpper	Cuteness	4
BB08201982	CutenessFirst	7M3	Norm	Cuteness	7
BB08201982	CutenessFirst	7M4	LeftUpper	Cuteness	3
BB08201982	CutenessFirst	7M5	RIghtLower	Cuteness	4
BB08201982	CutenessFirst	9F2	Norm	Cuteness	6
BB08201982	CutenessFirst	9F3	LeftLower	Cuteness	3
BB08201982	CutenessFirst	9F4	RIghtLower	Cuteness	4
BB08201982	CutenessFirst	9F5	Norm	Cuteness	3
BB08201982	CutenessFirst	9M1	LeftUpper	Cuteness	2
BB08201982	CutenessFirst	9M3	RightUpper	Cuteness	3
BB08201982	CutenessFirst	9M4	Norm	Cuteness	5
BB08201982	CutenessFirst	9M7	LeftUpper	Cuteness	3
BB08201982	CutenessFirst	9M8	RightUpper	Cuteness	1
BC08101991	AttractivenessFirst	11F2	LeftLower	Attractiveness	2
BC08101991	AttractivenessFirst	11F3	RIghtLower	Attractiveness	2
BC08101991	AttractivenessFirst	11F4	Norm	Attractiveness	6
BC08101991	AttractivenessFirst	11F6	LeftLower	Attractiveness	3
BC08101991	AttractivenessFirst	11M2	RIghtLower	Attractiveness	3
BC08101991	AttractivenessFirst	11M3	Norm	Attractiveness	4
BC08101991	AttractivenessFirst	11M6	LeftUpper	Attractiveness	2
BC08101991	AttractivenessFirst	11M7	RightUpper	Attractiveness	4
BC08101991	AttractivenessFirst	13F7	Norm	Attractiveness	4
BC08101991	AttractivenessFirst	13M1	LeftUpper	Attractiveness	2
BC08101991	AttractivenessFirst	13M2	RIghtLower	Attractiveness	4
BC08101991	AttractivenessFirst	13M3	Norm	Attractiveness	3
BC08101991	AttractivenessFirst	13M4	LeftLower	Attractiveness	4
BC08101991	AttractivenessFirst	3F1	Norm	Attractiveness	5
BC08101991	AttractivenessFirst	3F2	LeftUpper	Attractiveness	3
BC08101991	AttractivenessFirst	3F3	RightUpper	Attractiveness	3
BC08101991	AttractivenessFirst	3F4	Norm	Attractiveness	4
BC08101991	AttractivenessFirst	3M1	LeftUpper	Attractiveness	4
BC08101991	AttractivenessFirst	3M2	RIghtLower	Attractiveness	2
BC08101991	AttractivenessFirst	3M3	Norm	Attractiveness	4
BC08101991	AttractivenessFirst	3M4	LeftLower	Attractiveness	1
BC08101991	AttractivenessFirst	3M5	RIghtLower	Attractiveness	1
BC08101991	AttractivenessFirst	5F4	Norm	Attractiveness	2
BC08101991	AttractivenessFirst	5F7	LeftUpper	Attractiveness	2
BC08101991	AttractivenessFirst	5M1	RightUpper	Attractiveness	2
BC08101991	AttractivenessFirst	5M3	Norm	Attractiveness	6
BC08101991	AttractivenessFirst	5M4	LeftUpper	Attractiveness	3
BC08101991	AttractivenessFirst	5M6	Norm	Attractiveness	3
BC08101991	AttractivenessFirst	7F1	LeftLower	Attractiveness	3
BC08101991	AttractivenessFirst	7F3	RIghtLower	Attractiveness	4
BC08101991	AttractivenessFirst	7F4	Norm	Attractiveness	5
BC08101991	AttractivenessFirst	7F5	LeftLower	Attractiveness	2
BC08101991	AttractivenessFirst	7F6	RightUpper	Attractiveness	2
BC08101991	AttractivenessFirst	7M1	Norm	Attractiveness	4
BC08101991	AttractivenessFirst	7M2	LeftUpper	Attractiveness	2
BC08101991	AttractivenessFirst	7M3	RightUpper	Attractiveness	2
BC08101991	AttractivenessFirst	7M4	Norm	Attractiveness	5
BC08101991	AttractivenessFirst	7M5	LeftLower	Attractiveness	2
BC08101991	AttractivenessFirst	9F2	RIghtLower	Attractiveness	3
BC08101991	AttractivenessFirst	9F3	Norm	Attractiveness	4
BC08101991	AttractivenessFirst	9F4	LeftLower	Attractiveness	3
BC08101991	AttractivenessFirst	9F5	RIghtLower	Attractiveness	2
BC08101991	AttractivenessFirst	9M1	Norm	Attractiveness	3
BC08101991	AttractivenessFirst	9M3	LeftUpper	Attractiveness	2
BC08101991	AttractivenessFirst	9M4	RightUpper	Attractiveness	3
BC08101991	AttractivenessFirst	9M7	Norm	Attractiveness	5
BC08101991	AttractivenessFirst	9M8	LeftUpper	Attractiveness	1
BC08101991	AttractivenessFirst	11F2	LeftLower	Cuteness	3
BC08101991	AttractivenessFirst	11F3	RIghtLower	Cuteness	5
BC08101991	AttractivenessFirst	11F4	Norm	Cuteness	5
BC08101991	AttractivenessFirst	11F6	LeftLower	Cuteness	4
BC08101991	AttractivenessFirst	11M2	RIghtLower	Cuteness	2
BC08101991	AttractivenessFirst	11M3	Norm	Cuteness	5
BC08101991	AttractivenessFirst	11M7	RightUpper	Cuteness	5
BC08101991	AttractivenessFirst	13F7	Norm	Cuteness	4
BC08101991	AttractivenessFirst	13M1	LeftUpper	Cuteness	4
BC08101991	AttractivenessFirst	13M2	RIghtLower	Cuteness	4
BC08101991	AttractivenessFirst	13M3	Norm	Cuteness	5
BC08101991	AttractivenessFirst	13M4	LeftLower	Cuteness	5
BC08101991	AttractivenessFirst	3F1	Norm	Cuteness	4
BC08101991	AttractivenessFirst	3F2	LeftUpper	Cuteness	5
BC08101991	AttractivenessFirst	3F3	RightUpper	Cuteness	6
BC08101991	AttractivenessFirst	3F4	Norm	Cuteness	5
BC08101991	AttractivenessFirst	3M1	LeftUpper	Cuteness	5
BC08101991	AttractivenessFirst	3M2	RIghtLower	Cuteness	5
BC08101991	AttractivenessFirst	3M3	Norm	Cuteness	5
BC08101991	AttractivenessFirst	3M4	LeftLower	Cuteness	5
BC08101991	AttractivenessFirst	3M5	RIghtLower	Cuteness	3
BC08101991	AttractivenessFirst	5F4	Norm	Cuteness	5
BC08101991	AttractivenessFirst	5F7	LeftUpper	Cuteness	6
BC08101991	AttractivenessFirst	5M1	RightUpper	Cuteness	6
BC08101991	AttractivenessFirst	5M4	LeftUpper	Cuteness	1
BC08101991	AttractivenessFirst	5M4	Norm	Cuteness	7
BC08101991	AttractivenessFirst	5M6	Norm	Cuteness	6
BC08101991	AttractivenessFirst	7F1	LeftLower	Cuteness	4
BC08101991	AttractivenessFirst	7F3	RIghtLower	Cuteness	6
BC08101991	AttractivenessFirst	7F4	Norm	Cuteness	7
BC08101991	AttractivenessFirst	7F5	LeftLower	Cuteness	4
BC08101991	AttractivenessFirst	7F6	RightUpper	Cuteness	5
BC08101991	AttractivenessFirst	7M1	Norm	Cuteness	5
BC08101991	AttractivenessFirst	7M2	LeftUpper	Cuteness	4
BC08101991	AttractivenessFirst	7M3	RightUpper	Cuteness	5
BC08101991	AttractivenessFirst	7M4	Norm	Cuteness	6
BC08101991	AttractivenessFirst	7M5	LeftLower	Cuteness	5
BC08101991	AttractivenessFirst	9F2	RIghtLower	Cuteness	5
BC08101991	AttractivenessFirst	9F3	Norm	Cuteness	6
BC08101991	AttractivenessFirst	9F4	LeftLower	Cuteness	5
BC08101991	AttractivenessFirst	9F5	RIghtLower	Cuteness	5
BC08101991	AttractivenessFirst	9M1	Norm	Cuteness	4
BC08101991	AttractivenessFirst	9M3	LeftUpper	Cuteness	4
BC08101991	AttractivenessFirst	9M4	RightUpper	Cuteness	5
BC08101991	AttractivenessFirst	9M7	Norm	Cuteness	5
BD06191992	CutenessFirst	11F2	RIghtLower	Attractiveness	2
BD06191992	CutenessFirst	11F3	Norm	Attractiveness	1
BD06191992	CutenessFirst	11F4	LeftLower	Attractiveness	1
BD06191992	CutenessFirst	11F6	RIghtLower	Attractiveness	2
BD06191992	CutenessFirst	11M2	Norm	Attractiveness	1
BD06191992	CutenessFirst	11M3	LeftUpper	Attractiveness	2
BD06191992	CutenessFirst	11M6	RightUpper	Attractiveness	1
BD06191992	CutenessFirst	11M7	Norm	Attractiveness	2
BD06191992	CutenessFirst	13F7	LeftUpper	Attractiveness	1
BD06191992	CutenessFirst	13M1	RightUpper	Attractiveness	2
BD06191992	CutenessFirst	13M2	Norm	Attractiveness	3
BD06191992	CutenessFirst	13M3	LeftLower	Attractiveness	1
BD06191992	CutenessFirst	13M4	RIghtLower	Attractiveness	1
BD06191992	CutenessFirst	3F1	LeftUpper	Attractiveness	1
BD06191992	CutenessFirst	3F2	RightUpper	Attractiveness	3
BD06191992	CutenessFirst	3F3	Norm	Attractiveness	1
BD06191992	CutenessFirst	3F4	LeftUpper	Attractiveness	2
BD06191992	CutenessFirst	3M1	RightUpper	Attractiveness	2
BD06191992	CutenessFirst	3M2	Norm	Attractiveness	2
BD06191992	CutenessFirst	3M3	LeftLower	Attractiveness	1
BD06191992	CutenessFirst	3M4	RIghtLower	Attractiveness	1
BD06191992	CutenessFirst	3M5	Norm	Attractiveness	1
BD06191992	CutenessFirst	5F4	LeftLower	Attractiveness	2
BD06191992	CutenessFirst	5F7	RightUpper	Attractiveness	1
BD06191992	CutenessFirst	5M1	Norm	Attractiveness	1
BD06191992	CutenessFirst	5M3	LeftUpper	Attractiveness	2
BD06191992	CutenessFirst	5M4	RightUpper	Attractiveness	3
BD06191992	CutenessFirst	5M6	LeftLower	Attractiveness	1
BD06191992	CutenessFirst	7F1	RIghtLower	Attractiveness	1
BD06191992	CutenessFirst	7F3	Norm	Attractiveness	1
BD06191992	CutenessFirst	7F4	LeftLower	Attractiveness	1
BD06191992	CutenessFirst	7F5	RIghtLower	Attractiveness	2
BD06191992	CutenessFirst	7F6	Norm	Attractiveness	2
BD06191992	CutenessFirst	7M1	LeftUpper	Attractiveness	1
BD06191992	CutenessFirst	7M2	RightUpper	Attractiveness	2
BD06191992	CutenessFirst	7M3	Norm	Attractiveness	2
BD06191992	CutenessFirst	7M4	LeftUpper	Attractiveness	1
BD06191992	CutenessFirst	7M5	RIghtLower	Attractiveness	2
BD06191992	CutenessFirst	9F2	Norm	Attractiveness	1
BD06191992	CutenessFirst	9F3	LeftLower	Attractiveness	2
BD06191992	CutenessFirst	9F4	RIghtLower	Attractiveness	1
BD06191992	CutenessFirst	9F5	Norm	Attractiveness	1
BD06191992	CutenessFirst	9M1	LeftUpper	Attractiveness	1
BD06191992	CutenessFirst	9M3	RightUpper	Attractiveness	2
BD06191992	CutenessFirst	9M4	Norm	Attractiveness	2
BD06191992	CutenessFirst	9M7	LeftUpper	Attractiveness	1
BD06191992	CutenessFirst	9M8	RightUpper	Attractiveness	1
BD06191992	CutenessFirst	11F2	RIghtLower	Cuteness	1
BD06191992	CutenessFirst	11F3	Norm	Cuteness	1
BD06191992	CutenessFirst	11F4	LeftLower	Cuteness	5
BD06191992	CutenessFirst	11F6	RIghtLower	Cuteness	1
BD06191992	CutenessFirst	11M2	Norm	Cuteness	1
BD06191992	CutenessFirst	11M6	LeftUpper	Cuteness	1
BD06191992	CutenessFirst	11M6	RightUpper	Cuteness	2
BD06191992	CutenessFirst	11M7	Norm	Cuteness	3
BD06191992	CutenessFirst	13F7	LeftUpper	Cuteness	1
BD06191992	CutenessFirst	13M1	RightUpper	Cuteness	1
BD06191992	CutenessFirst	13M2	Norm	Cuteness	1
BD06191992	CutenessFirst	13M3	LeftLower	Cuteness	2
BD06191992	CutenessFirst	13M4	RIghtLower	Cuteness	4
BD06191992	CutenessFirst	3F1	LeftUpper	Cuteness	2
BD06191992	CutenessFirst	3F2	RightUpper	Cuteness	1
BD06191992	CutenessFirst	3F3	Norm	Cuteness	1
BD06191992	CutenessFirst	3F4	LeftUpper	Cuteness	1
BD06191992	CutenessFirst	3M1	RightUpper	Cuteness	2
BD06191992	CutenessFirst	3M2	Norm	Cuteness	1
BD06191992	CutenessFirst	3M3	LeftLower	Cuteness	1
BD06191992	CutenessFirst	3M4	RIghtLower	Cuteness	1
BD06191992	CutenessFirst	3M5	Norm	Cuteness	2
BD06191992	CutenessFirst	5F4	LeftLower	Cuteness	3
BD06191992	CutenessFirst	5F7	RightUpper	Cuteness	1
BD06191992	CutenessFirst	5M3	LeftUpper	Cuteness	3
BD06191992	CutenessFirst	5M3	Norm	Cuteness	1
BD06191992	CutenessFirst	5M4	RightUpper	Cuteness	1
BD06191992	CutenessFirst	5M6	LeftLower	Cuteness	3
BD06191992	CutenessFirst	7F1	RIghtLower	Cuteness	5
BD06191992	CutenessFirst	7F3	Norm	Cuteness	4
BD06191992	CutenessFirst	7F4	LeftLower	Cuteness	3
BD06191992	CutenessFirst	7F5	RIghtLower	Cuteness	2
BD06191992	CutenessFirst	7F6	Norm	Cuteness	1
BD06191992	CutenessFirst	7M1	LeftUpper	Cuteness	4
BD06191992	CutenessFirst	7M2	RightUpper	Cuteness	4
BD06191992	CutenessFirst	7M3	Norm	Cuteness	2
BD06191992	CutenessFirst	7M4	LeftUpper	Cuteness	2
BD06191992	CutenessFirst	7M5	RIghtLower	Cuteness	3
BD06191992	CutenessFirst	9F2	Norm	Cuteness	4
BD06191992	CutenessFirst	9F3	LeftLower	Cuteness	3
BD06191992	CutenessFirst	9F4	RIghtLower	Cuteness	1
BD06191992	CutenessFirst	9F5	Norm	Cuteness	2
BD06191992	CutenessFirst	9M1	LeftUpper	Cuteness	1
BD06191992	CutenessFirst	9M3	RightUpper	Cuteness	1
BD06191992	CutenessFirst	9M4	Norm	Cuteness	1
BD06191992	CutenessFirst	9M7	LeftUpper	Cuteness	1
BD06191992	CutenessFirst	9M8	RightUpper	Cuteness	1
BG05271989	AttractivenessFirst	11F2	Norm	Attractiveness	4
BG05271989	AttractivenessFirst	11F3	LeftLower	Attractiveness	4
BG05271989	AttractivenessFirst	11F4	RIghtLower	Attractiveness	6
BG05271989	AttractivenessFirst	11F6	Norm	Attractiveness	5
BG05271989	AttractivenessFirst	11M2	LeftLower	Attractiveness	4
BG05271989	AttractivenessFirst	11M3	RightUpper	Attractiveness	4
BG05271989	AttractivenessFirst	11M6	Norm	Attractiveness	5
BG05271989	AttractivenessFirst	11M7	LeftUpper	Attractiveness	4
BG05271989	AttractivenessFirst	13F7	RightUpper	Attractiveness	3
BG05271989	AttractivenessFirst	13M1	Norm	Attractiveness	4
BG05271989	AttractivenessFirst	13M2	LeftLower	Attractiveness	4
BG05271989	AttractivenessFirst	13M3	RIghtLower	Attractiveness	3
BG05271989	AttractivenessFirst	13M4	Norm	Attractiveness	4
BG05271989	AttractivenessFirst	3F1	RightUpper	Attractiveness	4
BG05271989	AttractivenessFirst	3F2	Norm	Attractiveness	4
BG05271989	AttractivenessFirst	3F3	LeftUpper	Attractiveness	5
BG05271989	AttractivenessFirst	3F4	RightUpper	Attractiveness	3
BG05271989	AttractivenessFirst	3M1	Norm	Attractiveness	3
BG05271989	AttractivenessFirst	3M2	LeftLower	Attractiveness	3
BG05271989	AttractivenessFirst	3M3	RIghtLower	Attractiveness	3
BG05271989	AttractivenessFirst	3M4	Norm	Attractiveness	3
BG05271989	AttractivenessFirst	3M5	LeftLower	Attractiveness	3
BG05271989	AttractivenessFirst	5F4	RIghtLower	Attractiveness	5
BG05271989	AttractivenessFirst	5F7	Norm	Attractiveness	5
BG05271989	AttractivenessFirst	5M1	LeftUpper	Attractiveness	4
BG05271989	AttractivenessFirst	5M3	RightUpper	Attractiveness	4
BG05271989	AttractivenessFirst	5M4	Norm	Attractiveness	2
BG05271989	AttractivenessFirst	5M6	RIghtLower	Attractiveness	4
BG05271989	AttractivenessFirst	7F1	Norm	Attractiveness	3
BG05271989	AttractivenessFirst	7F3	LeftLower	Attractiveness	4
BG05271989	AttractivenessFirst	7F4	RIghtLower	Attractiveness	5
BG05271989	AttractivenessFirst	7F5	Norm	Attractiveness	4
BG05271989	AttractivenessFirst	7F6	LeftUpper	Attractiveness	4
BG05271989	AttractivenessFirst	7M1	RightUpper	Attractiveness	4
BG05271989	AttractivenessFirst	7M2	Norm	Attractiveness	3
BG05271989	AttractivenessFirst	7M3	LeftUpper	Attractiveness	5
BG05271989	AttractivenessFirst	7M4	RightUpper	Attractiveness	3
BG05271989	AttractivenessFirst	7M5	Norm	Attractiveness	5
BG05271989	AttractivenessFirst	9F2	LeftLower	Attractiveness	4
BG05271989	AttractivenessFirst	9F3	RIghtLower	Attractiveness	5
BG05271989	AttractivenessFirst	9F4	Norm	Attractiveness	4
BG05271989	AttractivenessFirst	9M1	RightUpper	Attractiveness	3
BG05271989	AttractivenessFirst	9M3	Norm	Attractiveness	5
BG05271989	AttractivenessFirst	9M4	LeftUpper	Attractiveness	3
BG05271989	AttractivenessFirst	9M7	RightUpper	Attractiveness	4
BG05271989	AttractivenessFirst	9M8	Norm	Attractiveness	3
BG05271989	AttractivenessFirst	11F2	Norm	Cuteness	5
BG05271989	AttractivenessFirst	11F3	LeftLower	Cuteness	3
BG05271989	AttractivenessFirst	11F4	RIghtLower	Cuteness	5
BG05271989	AttractivenessFirst	11F6	Norm	Cuteness	5
BG05271989	AttractivenessFirst	11M2	LeftLower	Cuteness	3
BG05271989	AttractivenessFirst	11M3	LeftLower	Cuteness	3
BG05271989	AttractivenessFirst	11M3	RightUpper	Cuteness	5
BG05271989	AttractivenessFirst	11M6	Norm	Cuteness	6
BG05271989	AttractivenessFirst	11M7	LeftUpper	Cuteness	4
BG05271989	AttractivenessFirst	13F7	RightUpper	Cuteness	4
BG05271989	AttractivenessFirst	13M1	Norm	Cuteness	5
BG05271989	AttractivenessFirst	13M2	LeftLower	Cuteness	3
BG05271989	AttractivenessFirst	13M3	RIghtLower	Cuteness	3
BG05271989	AttractivenessFirst	13M4	Norm	Cuteness	5
BG05271989	AttractivenessFirst	3F1	RightUpper	Cuteness	4
BG05271989	AttractivenessFirst	3F2	Norm	Cuteness	3
BG05271989	AttractivenessFirst	3F3	LeftUpper	Cuteness	3
BG05271989	AttractivenessFirst	3F4	RightUpper	Cuteness	4
BG05271989	AttractivenessFirst	3M1	Norm	Cuteness	5
BG05271989	AttractivenessFirst	3M2	LeftLower	Cuteness	5
BG05271989	AttractivenessFirst	3M3	RIghtLower	Cuteness	3
BG05271989	AttractivenessFirst	3M4	Norm	Cuteness	4
BG05271989	AttractivenessFirst	3M5	LeftLower	Cuteness	2
BG05271989	AttractivenessFirst	5F4	RIghtLower	Cuteness	3
BG05271989	AttractivenessFirst	5F7	Norm	Cuteness	5
BG05271989	AttractivenessFirst	5M1	LeftUpper	Cuteness	4
BG05271989	AttractivenessFirst	5M3	RightUpper	Cuteness	5
BG05271989	AttractivenessFirst	5M6	RIghtLower	Cuteness	6
BG05271989	AttractivenessFirst	7F1	Norm	Cuteness	5
BG05271989	AttractivenessFirst	7F3	LeftLower	Cuteness	4
BG05271989	AttractivenessFirst	7F4	RIghtLower	Cuteness	4
BG05271989	AttractivenessFirst	7F5	Norm	Cuteness	5
BG05271989	AttractivenessFirst	7F6	LeftUpper	Cuteness	2
BG05271989	AttractivenessFirst	7M1	RightUpper	Cuteness	3
BG05271989	AttractivenessFirst	7M2	Norm	Cuteness	6
BG05271989	AttractivenessFirst	7M3	LeftUpper	Cuteness	4
BG05271989	AttractivenessFirst	7M4	RightUpper	Cuteness	3
BG05271989	AttractivenessFirst	7M5	Norm	Cuteness	6
BG05271989	AttractivenessFirst	9F2	LeftLower	Cuteness	3
BG05271989	AttractivenessFirst	9F3	RIghtLower	Cuteness	5
BG05271989	AttractivenessFirst	9F4	Norm	Cuteness	3
BG05271989	AttractivenessFirst	9M1	RightUpper	Cuteness	3
BG05271989	AttractivenessFirst	9M3	Norm	Cuteness	4
BG05271989	AttractivenessFirst	9M4	LeftUpper	Cuteness	3
BG05271989	AttractivenessFirst	9M7	RightUpper	Cuteness	4
BG05271989	AttractivenessFirst	9M8	Norm	Cuteness	3
bk08041946	CutenessFirst	11F2	Norm	Attractiveness	4
bk08041946	CutenessFirst	11F3	LeftLower	Attractiveness	5
bk08041946	CutenessFirst	11F4	RIghtLower	Attractiveness	6
bk08041946	CutenessFirst	11F6	Norm	Attractiveness	5
bk08041946	CutenessFirst	11M2	LeftLower	Attractiveness	3
bk08041946	CutenessFirst	11M3	RightUpper	Attractiveness	3
bk08041946	CutenessFirst	11M6	Norm	Attractiveness	4
bk08041946	CutenessFirst	11M7	LeftUpper	Attractiveness	4
bk08041946	CutenessFirst	13F7	RightUpper	Attractiveness	1
bk08041946	CutenessFirst	13M1	Norm	Attractiveness	4
bk08041946	CutenessFirst	13M2	LeftLower	Attractiveness	2
bk08041946	CutenessFirst	13M3	RIghtLower	Attractiveness	4
bk08041946	CutenessFirst	13M4	Norm	Attractiveness	7
bk08041946	CutenessFirst	3F1	RightUpper	Attractiveness	3
bk08041946	CutenessFirst	3F2	Norm	Attractiveness	6
bk08041946	CutenessFirst	3F3	LeftUpper	Attractiveness	6
bk08041946	CutenessFirst	3F4	RightUpper	Attractiveness	2
bk08041946	CutenessFirst	3M1	Norm	Attractiveness	7
bk08041946	CutenessFirst	3M2	LeftLower	Attractiveness	5
bk08041946	CutenessFirst	3M3	RIghtLower	Attractiveness	5
bk08041946	CutenessFirst	3M4	Norm	Attractiveness	5
bk08041946	CutenessFirst	3M5	LeftLower	Attractiveness	5
bk08041946	CutenessFirst	5F4	RIghtLower	Attractiveness	3
bk08041946	CutenessFirst	5F7	Norm	Attractiveness	7
bk08041946	CutenessFirst	5M1	LeftUpper	Attractiveness	3
bk08041946	CutenessFirst	5M3	RightUpper	Attractiveness	6
bk08041946	CutenessFirst	5M4	Norm	Attractiveness	6
bk08041946	CutenessFirst	5M6	RIghtLower	Attractiveness	5
bk08041946	CutenessFirst	7F1	Norm	Attractiveness	7
bk08041946	CutenessFirst	7F3	LeftLower	Attractiveness	6
bk08041946	CutenessFirst	7F4	RIghtLower	Attractiveness	5
bk08041946	CutenessFirst	7F5	Norm	Attractiveness	7
bk08041946	CutenessFirst	7F6	LeftUpper	Attractiveness	5
bk08041946	CutenessFirst	7M1	RightUpper	Attractiveness	4
bk08041946	CutenessFirst	7M2	Norm	Attractiveness	6
bk08041946	CutenessFirst	7M3	LeftUpper	Attractiveness	3
bk08041946	CutenessFirst	7M4	RightUpper	Attractiveness	4
bk08041946	CutenessFirst	7M5	Norm	Attractiveness	6
bk08041946	CutenessFirst	9F2	LeftLower	Attractiveness	4
bk08041946	CutenessFirst	9F3	RIghtLower	Attractiveness	6
bk08041946	CutenessFirst	9F4	Norm	Attractiveness	7
bk08041946	CutenessFirst	9M1	RightUpper	Attractiveness	1
bk08041946	CutenessFirst	9M3	Norm	Attractiveness	4
bk08041946	CutenessFirst	9M4	LeftUpper	Attractiveness	4
bk08041946	CutenessFirst	9M7	RightUpper	Attractiveness	3
bk08041946	CutenessFirst	9M8	Norm	Attractiveness	6
bk08041946	CutenessFirst	11F2	Norm	Cuteness	4
bk08041946	CutenessFirst	11F3	LeftLower	Cuteness	6
bk08041946	CutenessFirst	11F4	RIghtLower	Cuteness	6
bk08041946	CutenessFirst	11F6	Norm	Cuteness	5
bk08041946	CutenessFirst	11M2	LeftLower	Cuteness	4
bk08041946	CutenessFirst	11M3	LeftLower	Cuteness	5
bk08041946	CutenessFirst	11M3	RightUpper	Cuteness	6
bk08041946	CutenessFirst	11M6	Norm	Cuteness	4
bk08041946	CutenessFirst	11M7	LeftUpper	Cuteness	6
bk08041946	CutenessFirst	13F7	RightUpper	Cuteness	3
bk08041946	CutenessFirst	13M1	Norm	Cuteness	4
bk08041946	CutenessFirst	13M2	LeftLower	Cuteness	3
bk08041946	CutenessFirst	13M3	RIghtLower	Cuteness	3
bk08041946	CutenessFirst	13M4	Norm	Cuteness	5
bk08041946	CutenessFirst	3F1	RightUpper	Cuteness	3
bk08041946	CutenessFirst	3F2	Norm	Cuteness	6
bk08041946	CutenessFirst	3F3	LeftUpper	Cuteness	5
bk08041946	CutenessFirst	3F4	RightUpper	Cuteness	5
bk08041946	CutenessFirst	3M1	Norm	Cuteness	5
bk08041946	CutenessFirst	3M2	LeftLower	Cuteness	5
bk08041946	CutenessFirst	3M3	RIghtLower	Cuteness	5
bk08041946	CutenessFirst	3M4	Norm	Cuteness	2
bk08041946	CutenessFirst	3M5	LeftLower	Cuteness	5
bk08041946	CutenessFirst	5F4	RIghtLower	Cuteness	3
bk08041946	CutenessFirst	5F7	Norm	Cuteness	6
bk08041946	CutenessFirst	5M1	LeftUpper	Cuteness	3
bk08041946	CutenessFirst	5M3	RightUpper	Cuteness	6
bk08041946	CutenessFirst	5M6	RIghtLower	Cuteness	6
bk08041946	CutenessFirst	7F1	Norm	Cuteness	6
bk08041946	CutenessFirst	7F3	LeftLower	Cuteness	6
bk08041946	CutenessFirst	7F4	RIghtLower	Cuteness	6
bk08041946	CutenessFirst	7F5	Norm	Cuteness	6
bk08041946	CutenessFirst	7F6	LeftUpper	Cuteness	6
bk08041946	CutenessFirst	7M1	RightUpper	Cuteness	6
bk08041946	CutenessFirst	7M2	Norm	Cuteness	4
bk08041946	CutenessFirst	7M3	LeftUpper	Cuteness	3
bk08041946	CutenessFirst	7M4	RightUpper	Cuteness	6
bk08041946	CutenessFirst	7M5	Norm	Cuteness	6
bk08041946	CutenessFirst	9F2	LeftLower	Cuteness	3
bk08041946	CutenessFirst	9F3	RIghtLower	Cuteness	6
bk08041946	CutenessFirst	9F4	Norm	Cuteness	6
bk08041946	CutenessFirst	9M1	RightUpper	Cuteness	2
bk08041946	CutenessFirst	9M3	Norm	Cuteness	4
bk08041946	CutenessFirst	9M4	LeftUpper	Cuteness	3
bk08041946	CutenessFirst	9M7	RightUpper	Cuteness	3
bk08041946	CutenessFirst	9M8	Norm	Cuteness	5
CB02121985	AttractivenessFirst	11F2	RIghtLower	Attractiveness	3
CB02121985	AttractivenessFirst	11F3	Norm	Attractiveness	3
CB02121985	AttractivenessFirst	11F4	LeftLower	Attractiveness	3
CB02121985	AttractivenessFirst	11F6	RIghtLower	Attractiveness	4
CB02121985	AttractivenessFirst	11M2	Norm	Attractiveness	3
CB02121985	AttractivenessFirst	11M3	LeftUpper	Attractiveness	3
CB02121985	AttractivenessFirst	11M6	RightUpper	Attractiveness	3
CB02121985	AttractivenessFirst	11M7	Norm	Attractiveness	4
CB02121985	AttractivenessFirst	13F7	LeftUpper	Attractiveness	2
CB02121985	AttractivenessFirst	13M1	RightUpper	Attractiveness	3
CB02121985	AttractivenessFirst	13M2	Norm	Attractiveness	3
CB02121985	AttractivenessFirst	13M3	LeftLower	Attractiveness	2
CB02121985	AttractivenessFirst	13M4	RIghtLower	Attractiveness	4
CB02121985	AttractivenessFirst	3F1	LeftUpper	Attractiveness	3
CB02121985	AttractivenessFirst	3F2	RightUpper	Attractiveness	4
CB02121985	AttractivenessFirst	3F3	Norm	Attractiveness	4
CB02121985	AttractivenessFirst	3F4	LeftUpper	Attractiveness	2
CB02121985	AttractivenessFirst	3M1	RightUpper	Attractiveness	4
CB02121985	AttractivenessFirst	3M2	Norm	Attractiveness	4
CB02121985	AttractivenessFirst	3M3	LeftLower	Attractiveness	3
CB02121985	AttractivenessFirst	3M4	RIghtLower	Attractiveness	3
CB02121985	AttractivenessFirst	3M5	Norm	Attractiveness	4
CB02121985	AttractivenessFirst	5F4	LeftLower	Attractiveness	3
CB02121985	AttractivenessFirst	5F7	RightUpper	Attractiveness	4
CB02121985	AttractivenessFirst	5M1	Norm	Attractiveness	3
CB02121985	AttractivenessFirst	5M3	LeftUpper	Attractiveness	4
CB02121985	AttractivenessFirst	5M4	RightUpper	Attractiveness	3
CB02121985	AttractivenessFirst	5M6	LeftLower	Attractiveness	4
CB02121985	AttractivenessFirst	7F1	RIghtLower	Attractiveness	4
CB02121985	AttractivenessFirst	7F3	Norm	Attractiveness	4
CB02121985	AttractivenessFirst	7F4	LeftLower	Attractiveness	3
CB02121985	AttractivenessFirst	7F5	RIghtLower	Attractiveness	5
CB02121985	AttractivenessFirst	7F6	Norm	Attractiveness	3
CB02121985	AttractivenessFirst	7M1	LeftUpper	Attractiveness	3
CB02121985	AttractivenessFirst	7M2	RightUpper	Attractiveness	3
CB02121985	AttractivenessFirst	7M3	Norm	Attractiveness	3
CB02121985	AttractivenessFirst	7M4	LeftUpper	Attractiveness	3
CB02121985	AttractivenessFirst	7M5	RIghtLower	Attractiveness	3
CB02121985	AttractivenessFirst	9F2	Norm	Attractiveness	6
CB02121985	AttractivenessFirst	9F3	LeftLower	Attractiveness	4
CB02121985	AttractivenessFirst	9F4	RIghtLower	Attractiveness	4
CB02121985	AttractivenessFirst	9F5	Norm	Attractiveness	3
CB02121985	AttractivenessFirst	9M1	LeftUpper	Attractiveness	2
CB02121985	AttractivenessFirst	9M3	RightUpper	Attractiveness	3
CB02121985	AttractivenessFirst	9M4	Norm	Attractiveness	3
CB02121985	AttractivenessFirst	9M7	LeftUpper	Attractiveness	3
CB02121985	AttractivenessFirst	9M8	RightUpper	Attractiveness	3
CB02121985	AttractivenessFirst	11F2	RIghtLower	Cuteness	3
CB02121985	AttractivenessFirst	11F3	Norm	Cuteness	4
CB02121985	AttractivenessFirst	11F4	LeftLower	Cuteness	4
CB02121985	AttractivenessFirst	11F6	RIghtLower	Cuteness	4
CB02121985	AttractivenessFirst	11M2	Norm	Cuteness	4
CB02121985	AttractivenessFirst	11M6	LeftUpper	Cuteness	3
CB02121985	AttractivenessFirst	11M6	RightUpper	Cuteness	4
CB02121985	AttractivenessFirst	11M7	Norm	Cuteness	5
CB02121985	AttractivenessFirst	13F7	LeftUpper	Cuteness	3
CB02121985	AttractivenessFirst	13M1	RightUpper	Cuteness	4
CB02121985	AttractivenessFirst	13M2	Norm	Cuteness	3
CB02121985	AttractivenessFirst	13M3	LeftLower	Cuteness	3
CB02121985	AttractivenessFirst	13M4	RIghtLower	Cuteness	5
CB02121985	AttractivenessFirst	3F1	LeftUpper	Cuteness	3
CB02121985	AttractivenessFirst	3F2	RightUpper	Cuteness	4
CB02121985	AttractivenessFirst	3F3	Norm	Cuteness	4
CB02121985	AttractivenessFirst	3F4	LeftUpper	Cuteness	3
CB02121985	AttractivenessFirst	3M1	RightUpper	Cuteness	4
CB02121985	AttractivenessFirst	3M2	Norm	Cuteness	4
CB02121985	AttractivenessFirst	3M3	LeftLower	Cuteness	4
CB02121985	AttractivenessFirst	3M4	RIghtLower	Cuteness	4
CB02121985	AttractivenessFirst	3M5	Norm	Cuteness	5
CB02121985	AttractivenessFirst	5F4	LeftLower	Cuteness	3
CB02121985	AttractivenessFirst	5F7	RightUpper	Cuteness	5
CB02121985	AttractivenessFirst	5M3	LeftUpper	Cuteness	5
CB02121985	AttractivenessFirst	5M3	Norm	Cuteness	4
CB02121985	AttractivenessFirst	5M4	RightUpper	Cuteness	3
CB02121985	AttractivenessFirst	5M6	LeftLower	Cuteness	4
CB02121985	AttractivenessFirst	7F1	RIghtLower	Cuteness	4
CB02121985	AttractivenessFirst	7F3	Norm	Cuteness	5
CB02121985	AttractivenessFirst	7F4	LeftLower	Cuteness	3
CB02121985	AttractivenessFirst	7F5	RIghtLower	Cuteness	5
CB02121985	AttractivenessFirst	7F6	Norm	Cuteness	4
CB02121985	AttractivenessFirst	7M1	LeftUpper	Cuteness	3
CB02121985	AttractivenessFirst	7M2	RightUpper	Cuteness	3
CB02121985	AttractivenessFirst	7M3	Norm	Cuteness	4
CB02121985	AttractivenessFirst	7M4	LeftUpper	Cuteness	4
CB02121985	AttractivenessFirst	7M5	RIghtLower	Cuteness	5
CB02121985	AttractivenessFirst	9F2	Norm	Cuteness	5
CB02121985	AttractivenessFirst	9F3	LeftLower	Cuteness	5
CB02121985	AttractivenessFirst	9F4	RIghtLower	Cuteness	5
CB02121985	AttractivenessFirst	9F5	Norm	Cuteness	4
CB02121985	AttractivenessFirst	9M1	LeftUpper	Cuteness	3
CB02121985	AttractivenessFirst	9M3	RightUpper	Cuteness	4
CB02121985	AttractivenessFirst	9M4	Norm	Cuteness	4
CB02121985	AttractivenessFirst	9M7	LeftUpper	Cuteness	4
CB02121985	AttractivenessFirst	9M8	RightUpper	Cuteness	4
CC01161989	CutenessFirst	11F2	RIghtLower	Attractiveness	2
CC01161989	CutenessFirst	11F3	Norm	Attractiveness	1
CC01161989	CutenessFirst	11F4	LeftLower	Attractiveness	1
CC01161989	CutenessFirst	11F6	RIghtLower	Attractiveness	2
CC01161989	CutenessFirst	11M2	Norm	Attractiveness	1
CC01161989	CutenessFirst	11M3	LeftUpper	Attractiveness	2
CC01161989	CutenessFirst	11M6	RightUpper	Attractiveness	2
CC01161989	CutenessFirst	11M7	Norm	Attractiveness	2
CC01161989	CutenessFirst	13F7	LeftUpper	Attractiveness	2
CC01161989	CutenessFirst	13M1	RightUpper	Attractiveness	2
CC01161989	CutenessFirst	13M2	Norm	Attractiveness	1
CC01161989	CutenessFirst	13M3	LeftLower	Attractiveness	2
CC01161989	CutenessFirst	13M4	RIghtLower	Attractiveness	2
CC01161989	CutenessFirst	3F1	LeftUpper	Attractiveness	3
CC01161989	CutenessFirst	3F2	RightUpper	Attractiveness	2
CC01161989	CutenessFirst	3F3	Norm	Attractiveness	2
CC01161989	CutenessFirst	3F4	LeftUpper	Attractiveness	2
CC01161989	CutenessFirst	3M1	RightUpper	Attractiveness	2
CC01161989	CutenessFirst	3M2	Norm	Attractiveness	3
CC01161989	CutenessFirst	3M3	LeftLower	Attractiveness	2
CC01161989	CutenessFirst	3M4	RIghtLower	Attractiveness	2
CC01161989	CutenessFirst	3M5	Norm	Attractiveness	4
CC01161989	CutenessFirst	5F4	LeftLower	Attractiveness	3
CC01161989	CutenessFirst	5F7	RightUpper	Attractiveness	3
CC01161989	CutenessFirst	5M1	Norm	Attractiveness	1
CC01161989	CutenessFirst	5M3	LeftUpper	Attractiveness	2
CC01161989	CutenessFirst	5M4	RightUpper	Attractiveness	2
CC01161989	CutenessFirst	5M6	LeftLower	Attractiveness	2
CC01161989	CutenessFirst	7F1	RIghtLower	Attractiveness	3
CC01161989	CutenessFirst	7F3	Norm	Attractiveness	1
CC01161989	CutenessFirst	7F4	LeftLower	Attractiveness	2
CC01161989	CutenessFirst	7F5	RIghtLower	Attractiveness	4
CC01161989	CutenessFirst	7F6	Norm	Attractiveness	4
CC01161989	CutenessFirst	7M1	LeftUpper	Attractiveness	3
CC01161989	CutenessFirst	7M2	RightUpper	Attractiveness	2
CC01161989	CutenessFirst	7M3	Norm	Attractiveness	3
CC01161989	CutenessFirst	7M4	LeftUpper	Attractiveness	2
CC01161989	CutenessFirst	7M5	RIghtLower	Attractiveness	1
CC01161989	CutenessFirst	9F2	Norm	Attractiveness	1
CC01161989	CutenessFirst	9F3	LeftLower	Attractiveness	4
CC01161989	CutenessFirst	9F4	RIghtLower	Attractiveness	1
CC01161989	CutenessFirst	9F5	Norm	Attractiveness	2
CC01161989	CutenessFirst	9M1	LeftUpper	Attractiveness	1
CC01161989	CutenessFirst	9M3	RightUpper	Attractiveness	2
CC01161989	CutenessFirst	9M4	Norm	Attractiveness	1
CC01161989	CutenessFirst	9M7	LeftUpper	Attractiveness	2
CC01161989	CutenessFirst	9M8	RightUpper	Attractiveness	1
CC01161989	CutenessFirst	11F2	RIghtLower	Cuteness	2
CC01161989	CutenessFirst	11F3	Norm	Cuteness	1
CC01161989	CutenessFirst	11F4	LeftLower	Cuteness	1
CC01161989	CutenessFirst	11F6	RIghtLower	Cuteness	2
CC01161989	CutenessFirst	11M2	Norm	Cuteness	2
CC01161989	CutenessFirst	11M6	LeftUpper	Cuteness	2
CC01161989	CutenessFirst	11M6	RightUpper	Cuteness	2
CC01161989	CutenessFirst	11M7	Norm	Cuteness	2
CC01161989	CutenessFirst	13F7	LeftUpper	Cuteness	2
CC01161989	CutenessFirst	13M1	RightUpper	Cuteness	2
CC01161989	CutenessFirst	13M2	Norm	Cuteness	2
CC01161989	CutenessFirst	13M3	LeftLower	Cuteness	1
CC01161989	CutenessFirst	13M4	RIghtLower	Cuteness	3
CC01161989	CutenessFirst	3F1	LeftUpper	Cuteness	3
CC01161989	CutenessFirst	3F2	RightUpper	Cuteness	2
CC01161989	CutenessFirst	3F3	Norm	Cuteness	2
CC01161989	CutenessFirst	3F4	LeftUpper	Cuteness	2
CC01161989	CutenessFirst	3M1	RightUpper	Cuteness	2
CC01161989	CutenessFirst	3M2	Norm	Cuteness	2
CC01161989	CutenessFirst	3M3	LeftLower	Cuteness	1
CC01161989	CutenessFirst	3M4	RIghtLower	Cuteness	4
CC01161989	CutenessFirst	3M5	Norm	Cuteness	3
CC01161989	CutenessFirst	5F4	LeftLower	Cuteness	3
CC01161989	CutenessFirst	5F7	RightUpper	Cuteness	2
CC01161989	CutenessFirst	5M3	LeftUpper	Cuteness	2
CC01161989	CutenessFirst	5M3	Norm	Cuteness	2
CC01161989	CutenessFirst	5M4	RightUpper	Cuteness	1
CC01161989	CutenessFirst	5M6	LeftLower	Cuteness	2
CC01161989	CutenessFirst	7F1	RIghtLower	Cuteness	2
CC01161989	CutenessFirst	7F3	Norm	Cuteness	2
CC01161989	CutenessFirst	7F4	LeftLower	Cuteness	2
CC01161989	CutenessFirst	7F5	RIghtLower	Cuteness	3
CC01161989	CutenessFirst	7F6	Norm	Cuteness	2
CC01161989	CutenessFirst	7M1	LeftUpper	Cuteness	2
CC01161989	CutenessFirst	7M2	RightUpper	Cuteness	1
CC01161989	CutenessFirst	7M3	Norm	Cuteness	2
CC01161989	CutenessFirst	7M4	LeftUpper	Cuteness	2
CC01161989	CutenessFirst	7M5	RIghtLower	Cuteness	2
CC01161989	CutenessFirst	9F2	Norm	Cuteness	2
CC01161989	CutenessFirst	9F3	LeftLower	Cuteness	3
CC01161989	CutenessFirst	9F4	RIghtLower	Cuteness	2
CC01161989	CutenessFirst	9F5	Norm	Cuteness	1
CC01161989	CutenessFirst	9M1	LeftUpper	Cuteness	1
CC01161989	CutenessFirst	9M3	RightUpper	Cuteness	2
CC01161989	CutenessFirst	9M4	Norm	Cuteness	2
CC01161989	CutenessFirst	9M7	LeftUpper	Cuteness	1
CC01161989	CutenessFirst	9M8	RightUpper	Cuteness	2
CC06051970	AttractivenessFirst	11F2	Norm	Attractiveness	6
CC06051970	AttractivenessFirst	11F3	LeftLower	Attractiveness	3
CC06051970	AttractivenessFirst	11F4	RIghtLower	Attractiveness	3
CC06051970	AttractivenessFirst	11F6	Norm	Attractiveness	3
CC06051970	AttractivenessFirst	11M2	LeftLower	Attractiveness	6
CC06051970	AttractivenessFirst	11M3	RightUpper	Attractiveness	7
CC06051970	AttractivenessFirst	11M6	Norm	Attractiveness	7
CC06051970	AttractivenessFirst	11M7	LeftUpper	Attractiveness	7
CC06051970	AttractivenessFirst	13F7	RightUpper	Attractiveness	3
CC06051970	AttractivenessFirst	13M1	Norm	Attractiveness	3
CC06051970	AttractivenessFirst	13M2	LeftLower	Attractiveness	3
CC06051970	AttractivenessFirst	13M3	RIghtLower	Attractiveness	3
CC06051970	AttractivenessFirst	13M4	Norm	Attractiveness	5
CC06051970	AttractivenessFirst	3F1	RightUpper	Attractiveness	6
CC06051970	AttractivenessFirst	3F2	Norm	Attractiveness	6
CC06051970	AttractivenessFirst	3F3	LeftUpper	Attractiveness	7
CC06051970	AttractivenessFirst	3F4	RightUpper	Attractiveness	3
CC06051970	AttractivenessFirst	3M1	Norm	Attractiveness	6
CC06051970	AttractivenessFirst	3M2	LeftLower	Attractiveness	5
CC06051970	AttractivenessFirst	3M3	RIghtLower	Attractiveness	7
CC06051970	AttractivenessFirst	3M4	Norm	Attractiveness	7
CC06051970	AttractivenessFirst	3M5	LeftLower	Attractiveness	6
CC06051970	AttractivenessFirst	5F4	RIghtLower	Attractiveness	5
CC06051970	AttractivenessFirst	5F7	Norm	Attractiveness	5
CC06051970	AttractivenessFirst	5M1	LeftUpper	Attractiveness	5
CC06051970	AttractivenessFirst	5M3	RightUpper	Attractiveness	7
CC06051970	AttractivenessFirst	5M4	Norm	Attractiveness	2
CC06051970	AttractivenessFirst	5M6	RIghtLower	Attractiveness	6
CC06051970	AttractivenessFirst	7F1	Norm	Attractiveness	4
CC06051970	AttractivenessFirst	7F3	LeftLower	Attractiveness	6
CC06051970	AttractivenessFirst	7F4	RIghtLower	Attractiveness	7
CC06051970	AttractivenessFirst	7F5	Norm	Attractiveness	6
CC06051970	AttractivenessFirst	7F6	LeftUpper	Attractiveness	4
CC06051970	AttractivenessFirst	7M1	RightUpper	Attractiveness	6
CC06051970	AttractivenessFirst	7M2	Norm	Attractiveness	4
CC06051970	AttractivenessFirst	7M3	LeftUpper	Attractiveness	7
CC06051970	AttractivenessFirst	7M4	RightUpper	Attractiveness	6
CC06051970	AttractivenessFirst	7M5	Norm	Attractiveness	6
CC06051970	AttractivenessFirst	9F2	LeftLower	Attractiveness	7
CC06051970	AttractivenessFirst	9F3	RIghtLower	Attractiveness	7
CC06051970	AttractivenessFirst	9F4	Norm	Attractiveness	6
CC06051970	AttractivenessFirst	9M1	RightUpper	Attractiveness	1
CC06051970	AttractivenessFirst	9M3	Norm	Attractiveness	3
CC06051970	AttractivenessFirst	9M4	LeftUpper	Attractiveness	4
CC06051970	AttractivenessFirst	9M7	RightUpper	Attractiveness	6
CC06051970	AttractivenessFirst	9M8	Norm	Attractiveness	4
CC06051970	AttractivenessFirst	11F2	Norm	Cuteness	7
CC06051970	AttractivenessFirst	11F3	LeftLower	Cuteness	4
CC06051970	AttractivenessFirst	11F4	RIghtLower	Cuteness	7
CC06051970	AttractivenessFirst	11F6	Norm	Cuteness	3
CC06051970	AttractivenessFirst	11M2	LeftLower	Cuteness	6
CC06051970	AttractivenessFirst	11M3	LeftLower	Cuteness	2
CC06051970	AttractivenessFirst	11M3	RightUpper	Cuteness	7
CC06051970	AttractivenessFirst	11M6	Norm	Cuteness	7
CC06051970	AttractivenessFirst	11M7	LeftUpper	Cuteness	7
CC06051970	AttractivenessFirst	13F7	RightUpper	Cuteness	3
CC06051970	AttractivenessFirst	13M1	Norm	Cuteness	3
CC06051970	AttractivenessFirst	13M2	LeftLower	Cuteness	4
CC06051970	AttractivenessFirst	13M3	RIghtLower	Cuteness	3
CC06051970	AttractivenessFirst	13M4	Norm	Cuteness	5
CC06051970	AttractivenessFirst	3F1	RightUpper	Cuteness	7
CC06051970	AttractivenessFirst	3F2	Norm	Cuteness	7
CC06051970	AttractivenessFirst	3F3	LeftUpper	Cuteness	7
CC06051970	AttractivenessFirst	3F4	RightUpper	Cuteness	3
CC06051970	AttractivenessFirst	3M1	Norm	Cuteness	7
CC06051970	AttractivenessFirst	3M2	LeftLower	Cuteness	1
CC06051970	AttractivenessFirst	3M3	RIghtLower	Cuteness	4
CC06051970	AttractivenessFirst	3M4	Norm	Cuteness	7
CC06051970	AttractivenessFirst	3M5	LeftLower	Cuteness	6
CC06051970	AttractivenessFirst	5F4	RIghtLower	Cuteness	3
CC06051970	AttractivenessFirst	5F7	Norm	Cuteness	6
CC06051970	AttractivenessFirst	5M1	LeftUpper	Cuteness	5
CC06051970	AttractivenessFirst	5M3	RightUpper	Cuteness	6
CC06051970	AttractivenessFirst	5M6	RIghtLower	Cuteness	6
CC06051970	AttractivenessFirst	7F1	Norm	Cuteness	5
CC06051970	AttractivenessFirst	7F3	LeftLower	Cuteness	5
CC06051970	AttractivenessFirst	7F4	RIghtLower	Cuteness	7
CC06051970	AttractivenessFirst	7F5	Norm	Cuteness	6
CC06051970	AttractivenessFirst	7F6	LeftUpper	Cuteness	4
CC06051970	AttractivenessFirst	7M1	RightUpper	Cuteness	5
CC06051970	AttractivenessFirst	7M2	Norm	Cuteness	4
CC06051970	AttractivenessFirst	7M3	LeftUpper	Cuteness	7
CC06051970	AttractivenessFirst	7M4	RightUpper	Cuteness	7
CC06051970	AttractivenessFirst	7M5	Norm	Cuteness	7
CC06051970	AttractivenessFirst	9F2	LeftLower	Cuteness	7
CC06051970	AttractivenessFirst	9F3	RIghtLower	Cuteness	7
CC06051970	AttractivenessFirst	9F4	Norm	Cuteness	7
CC06051970	AttractivenessFirst	9M1	RightUpper	Cuteness	1
CC06051970	AttractivenessFirst	9M3	Norm	Cuteness	3
CC06051970	AttractivenessFirst	9M4	LeftUpper	Cuteness	2
CC06051970	AttractivenessFirst	9M7	RightUpper	Cuteness	6
CC06051970	AttractivenessFirst	9M8	Norm	Cuteness	3
CC17121982	AttractivenessFirst	11F2	Norm	Attractiveness	5
CC17121982	AttractivenessFirst	11F3	LeftLower	Attractiveness	7
CC17121982	AttractivenessFirst	11F4	RIghtLower	Attractiveness	7
CC17121982	AttractivenessFirst	11F6	Norm	Attractiveness	7
CC17121982	AttractivenessFirst	11M2	LeftLower	Attractiveness	5
CC17121982	AttractivenessFirst	11M3	RightUpper	Attractiveness	5
CC17121982	AttractivenessFirst	11M6	Norm	Attractiveness	6
CC17121982	AttractivenessFirst	11M7	LeftUpper	Attractiveness	7
CC17121982	AttractivenessFirst	13F7	RightUpper	Attractiveness	3
CC17121982	AttractivenessFirst	13M1	Norm	Attractiveness	5
CC17121982	AttractivenessFirst	13M2	LeftLower	Attractiveness	5
CC17121982	AttractivenessFirst	13M3	RIghtLower	Attractiveness	6
CC17121982	AttractivenessFirst	13M4	Norm	Attractiveness	5
CC17121982	AttractivenessFirst	3F1	RightUpper	Attractiveness	5
CC17121982	AttractivenessFirst	3F2	Norm	Attractiveness	7
CC17121982	AttractivenessFirst	3F3	LeftUpper	Attractiveness	5
CC17121982	AttractivenessFirst	3F4	RightUpper	Attractiveness	6
CC17121982	AttractivenessFirst	3M1	Norm	Attractiveness	4
CC17121982	AttractivenessFirst	3M2	LeftLower	Attractiveness	6
CC17121982	AttractivenessFirst	3M3	RIghtLower	Attractiveness	6
CC17121982	AttractivenessFirst	3M4	Norm	Attractiveness	5
CC17121982	AttractivenessFirst	3M5	LeftLower	Attractiveness	6
CC17121982	AttractivenessFirst	5F4	RIghtLower	Attractiveness	6
CC17121982	AttractivenessFirst	5F7	Norm	Attractiveness	7
CC17121982	AttractivenessFirst	5M1	LeftUpper	Attractiveness	6
CC17121982	AttractivenessFirst	5M3	RightUpper	Attractiveness	6
CC17121982	AttractivenessFirst	5M4	Norm	Attractiveness	5
CC17121982	AttractivenessFirst	5M6	RIghtLower	Attractiveness	6
CC17121982	AttractivenessFirst	7F1	Norm	Attractiveness	6
CC17121982	AttractivenessFirst	7F3	LeftLower	Attractiveness	6
CC17121982	AttractivenessFirst	7F4	RIghtLower	Attractiveness	6
CC17121982	AttractivenessFirst	7F5	Norm	Attractiveness	7
CC17121982	AttractivenessFirst	7F6	LeftUpper	Attractiveness	6
CC17121982	AttractivenessFirst	7M1	RightUpper	Attractiveness	6
CC17121982	AttractivenessFirst	7M2	Norm	Attractiveness	7
CC17121982	AttractivenessFirst	7M3	LeftUpper	Attractiveness	6
CC17121982	AttractivenessFirst	7M4	RightUpper	Attractiveness	6
CC17121982	AttractivenessFirst	7M5	Norm	Attractiveness	6
CC17121982	AttractivenessFirst	9F2	LeftLower	Attractiveness	6
CC17121982	AttractivenessFirst	9F3	RIghtLower	Attractiveness	7
CC17121982	AttractivenessFirst	9F4	Norm	Attractiveness	6
CC17121982	AttractivenessFirst	9M1	RightUpper	Attractiveness	4
CC17121982	AttractivenessFirst	9M3	Norm	Attractiveness	6
CC17121982	AttractivenessFirst	9M4	LeftUpper	Attractiveness	6
CC17121982	AttractivenessFirst	9M7	RightUpper	Attractiveness	4
CC17121982	AttractivenessFirst	9M8	Norm	Attractiveness	6
CC17121982	AttractivenessFirst	11F2	Norm	Cuteness	4
CC17121982	AttractivenessFirst	11F3	LeftLower	Cuteness	7
CC17121982	AttractivenessFirst	11F4	RIghtLower	Cuteness	7
CC17121982	AttractivenessFirst	11F6	Norm	Cuteness	7
CC17121982	AttractivenessFirst	11M2	LeftLower	Cuteness	4
CC17121982	AttractivenessFirst	11M3	LeftLower	Cuteness	5
CC17121982	AttractivenessFirst	11M3	RightUpper	Cuteness	6
CC17121982	AttractivenessFirst	11M6	Norm	Cuteness	7
CC17121982	AttractivenessFirst	11M7	LeftUpper	Cuteness	7
CC17121982	AttractivenessFirst	13F7	RightUpper	Cuteness	3
CC17121982	AttractivenessFirst	13M1	Norm	Cuteness	5
CC17121982	AttractivenessFirst	13M2	LeftLower	Cuteness	6
CC17121982	AttractivenessFirst	13M3	RIghtLower	Cuteness	7
CC17121982	AttractivenessFirst	13M4	Norm	Cuteness	4
CC17121982	AttractivenessFirst	3F1	RightUpper	Cuteness	6
CC17121982	AttractivenessFirst	3F2	Norm	Cuteness	7
CC17121982	AttractivenessFirst	3F3	LeftUpper	Cuteness	7
CC17121982	AttractivenessFirst	3F4	RightUpper	Cuteness	7
CC17121982	AttractivenessFirst	3M1	Norm	Cuteness	5
CC17121982	AttractivenessFirst	3M2	LeftLower	Cuteness	7
CC17121982	AttractivenessFirst	3M3	RIghtLower	Cuteness	5
CC17121982	AttractivenessFirst	3M4	Norm	Cuteness	6
CC17121982	AttractivenessFirst	3M5	LeftLower	Cuteness	6
CC17121982	AttractivenessFirst	5F4	RIghtLower	Cuteness	7
CC17121982	AttractivenessFirst	5F7	Norm	Cuteness	7
CC17121982	AttractivenessFirst	5M1	LeftUpper	Cuteness	6
CC17121982	AttractivenessFirst	5M3	RightUpper	Cuteness	7
CC17121982	AttractivenessFirst	5M6	RIghtLower	Cuteness	7
CC17121982	AttractivenessFirst	7F1	Norm	Cuteness	7
CC17121982	AttractivenessFirst	7F3	LeftLower	Cuteness	5
CC17121982	AttractivenessFirst	7F4	RIghtLower	Cuteness	7
CC17121982	AttractivenessFirst	7F5	Norm	Cuteness	7
CC17121982	AttractivenessFirst	7F6	LeftUpper	Cuteness	5
CC17121982	AttractivenessFirst	7M1	RightUpper	Cuteness	7
CC17121982	AttractivenessFirst	7M2	Norm	Cuteness	6
CC17121982	AttractivenessFirst	7M3	LeftUpper	Cuteness	7
CC17121982	AttractivenessFirst	7M4	RightUpper	Cuteness	7
CC17121982	AttractivenessFirst	7M5	Norm	Cuteness	6
CC17121982	AttractivenessFirst	9F2	LeftLower	Cuteness	6
CC17121982	AttractivenessFirst	9F3	RIghtLower	Cuteness	7
CC17121982	AttractivenessFirst	9F4	Norm	Cuteness	6
CC17121982	AttractivenessFirst	9M1	RightUpper	Cuteness	4
CC17121982	AttractivenessFirst	9M3	Norm	Cuteness	6
CC17121982	AttractivenessFirst	9M4	LeftUpper	Cuteness	7
CC17121982	AttractivenessFirst	9M7	RightUpper	Cuteness	4
CC17121982	AttractivenessFirst	9M8	Norm	Cuteness	7
ck05311978	AttractivenessFirst	11F2	LeftLower	Attractiveness	2
ck05311978	AttractivenessFirst	11F3	RIghtLower	Attractiveness	3
ck05311978	AttractivenessFirst	11F4	Norm	Attractiveness	5
ck05311978	AttractivenessFirst	11F6	LeftLower	Attractiveness	3
ck05311978	AttractivenessFirst	11M2	RIghtLower	Attractiveness	3
ck05311978	AttractivenessFirst	11M3	Norm	Attractiveness	2
ck05311978	AttractivenessFirst	11M6	LeftUpper	Attractiveness	4
ck05311978	AttractivenessFirst	11M7	RightUpper	Attractiveness	3
ck05311978	AttractivenessFirst	13F7	Norm	Attractiveness	2
ck05311978	AttractivenessFirst	13M1	LeftUpper	Attractiveness	3
ck05311978	AttractivenessFirst	13M2	RIghtLower	Attractiveness	4
ck05311978	AttractivenessFirst	13M3	Norm	Attractiveness	3
ck05311978	AttractivenessFirst	13M4	LeftLower	Attractiveness	3
ck05311978	AttractivenessFirst	3F1	Norm	Attractiveness	2
ck05311978	AttractivenessFirst	3F2	LeftUpper	Attractiveness	4
ck05311978	AttractivenessFirst	3F3	RightUpper	Attractiveness	5
ck05311978	AttractivenessFirst	3F4	Norm	Attractiveness	2
ck05311978	AttractivenessFirst	3M1	LeftUpper	Attractiveness	4
ck05311978	AttractivenessFirst	3M2	RIghtLower	Attractiveness	2
ck05311978	AttractivenessFirst	3M3	Norm	Attractiveness	3
ck05311978	AttractivenessFirst	3M4	LeftLower	Attractiveness	2
ck05311978	AttractivenessFirst	3M5	RIghtLower	Attractiveness	2
ck05311978	AttractivenessFirst	5F4	Norm	Attractiveness	2
ck05311978	AttractivenessFirst	5F7	LeftUpper	Attractiveness	4
ck05311978	AttractivenessFirst	5M1	RightUpper	Attractiveness	4
ck05311978	AttractivenessFirst	5M3	Norm	Attractiveness	3
ck05311978	AttractivenessFirst	5M4	LeftUpper	Attractiveness	2
ck05311978	AttractivenessFirst	5M6	Norm	Attractiveness	2
ck05311978	AttractivenessFirst	7F1	LeftLower	Attractiveness	3
ck05311978	AttractivenessFirst	7F3	RIghtLower	Attractiveness	2
ck05311978	AttractivenessFirst	7F4	Norm	Attractiveness	3
ck05311978	AttractivenessFirst	7F5	LeftLower	Attractiveness	4
ck05311978	AttractivenessFirst	7F6	RightUpper	Attractiveness	3
ck05311978	AttractivenessFirst	7M1	Norm	Attractiveness	3
ck05311978	AttractivenessFirst	7M2	LeftUpper	Attractiveness	3
ck05311978	AttractivenessFirst	7M3	RightUpper	Attractiveness	3
ck05311978	AttractivenessFirst	7M4	Norm	Attractiveness	3
ck05311978	AttractivenessFirst	7M5	LeftLower	Attractiveness	4
ck05311978	AttractivenessFirst	9F2	RIghtLower	Attractiveness	2
ck05311978	AttractivenessFirst	9F3	Norm	Attractiveness	3
ck05311978	AttractivenessFirst	9F4	LeftLower	Attractiveness	4
ck05311978	AttractivenessFirst	9F5	RIghtLower	Attractiveness	3
ck05311978	AttractivenessFirst	9M1	Norm	Attractiveness	2
ck05311978	AttractivenessFirst	9M3	LeftUpper	Attractiveness	4
ck05311978	AttractivenessFirst	9M4	RightUpper	Attractiveness	3
ck05311978	AttractivenessFirst	9M7	Norm	Attractiveness	3
ck05311978	AttractivenessFirst	9M8	LeftUpper	Attractiveness	3
ck05311978	AttractivenessFirst	11F2	LeftLower	Cuteness	2
ck05311978	AttractivenessFirst	11F3	RIghtLower	Cuteness	3
ck05311978	AttractivenessFirst	11F4	Norm	Cuteness	4
ck05311978	AttractivenessFirst	11F6	LeftLower	Cuteness	2
ck05311978	AttractivenessFirst	11M2	RIghtLower	Cuteness	2
ck05311978	AttractivenessFirst	11M3	Norm	Cuteness	3
ck05311978	AttractivenessFirst	11M7	RightUpper	Cuteness	3
ck05311978	AttractivenessFirst	13F7	Norm	Cuteness	2
ck05311978	AttractivenessFirst	13M1	LeftUpper	Cuteness	3
ck05311978	AttractivenessFirst	13M2	RIghtLower	Cuteness	3
ck05311978	AttractivenessFirst	13M3	Norm	Cuteness	3
ck05311978	AttractivenessFirst	13M4	LeftLower	Cuteness	3
ck05311978	AttractivenessFirst	3F1	Norm	Cuteness	2
ck05311978	AttractivenessFirst	3F2	LeftUpper	Cuteness	4
ck05311978	AttractivenessFirst	3F3	RightUpper	Cuteness	4
ck05311978	AttractivenessFirst	3F4	Norm	Cuteness	2
ck05311978	AttractivenessFirst	3M1	LeftUpper	Cuteness	4
ck05311978	AttractivenessFirst	3M2	RIghtLower	Cuteness	3
ck05311978	AttractivenessFirst	3M3	Norm	Cuteness	4
ck05311978	AttractivenessFirst	3M4	LeftLower	Cuteness	2
ck05311978	AttractivenessFirst	3M5	RIghtLower	Cuteness	2
ck05311978	AttractivenessFirst	5F4	Norm	Cuteness	3
ck05311978	AttractivenessFirst	5F7	LeftUpper	Cuteness	3
ck05311978	AttractivenessFirst	5M1	RightUpper	Cuteness	4
ck05311978	AttractivenessFirst	5M4	LeftUpper	Cuteness	2
ck05311978	AttractivenessFirst	5M4	Norm	Cuteness	3
ck05311978	AttractivenessFirst	5M6	Norm	Cuteness	3
ck05311978	AttractivenessFirst	7F1	LeftLower	Cuteness	4
ck05311978	AttractivenessFirst	7F3	RIghtLower	Cuteness	2
ck05311978	AttractivenessFirst	7F4	Norm	Cuteness	3
ck05311978	AttractivenessFirst	7F5	LeftLower	Cuteness	3
ck05311978	AttractivenessFirst	7F6	RightUpper	Cuteness	3
ck05311978	AttractivenessFirst	7M1	Norm	Cuteness	4
ck05311978	AttractivenessFirst	7M2	LeftUpper	Cuteness	3
ck05311978	AttractivenessFirst	7M3	RightUpper	Cuteness	3
ck05311978	AttractivenessFirst	7M4	Norm	Cuteness	2
ck05311978	AttractivenessFirst	7M5	LeftLower	Cuteness	3
ck05311978	AttractivenessFirst	9F2	RIghtLower	Cuteness	3
ck05311978	AttractivenessFirst	9F3	Norm	Cuteness	3
ck05311978	AttractivenessFirst	9F4	LeftLower	Cuteness	4
ck05311978	AttractivenessFirst	9F5	RIghtLower	Cuteness	3
ck05311978	AttractivenessFirst	9M1	Norm	Cuteness	2
ck05311978	AttractivenessFirst	9M3	LeftUpper	Cuteness	4
ck05311978	AttractivenessFirst	9M4	RightUpper	Cuteness	3
ck05311978	AttractivenessFirst	9M7	Norm	Cuteness	3
CL11091971	CutenessFirst	11F2	Norm	Attractiveness	6
CL11091971	CutenessFirst	11F3	LeftLower	Attractiveness	2
CL11091971	CutenessFirst	11F4	RIghtLower	Attractiveness	3
CL11091971	CutenessFirst	11F6	Norm	Attractiveness	5
CL11091971	CutenessFirst	11M2	LeftLower	Attractiveness	2
CL11091971	CutenessFirst	11M3	RightUpper	Attractiveness	3
CL11091971	CutenessFirst	11M6	Norm	Attractiveness	6
CL11091971	CutenessFirst	11M7	LeftUpper	Attractiveness	2
CL11091971	CutenessFirst	13F7	RightUpper	Attractiveness	2
CL11091971	CutenessFirst	13M1	Norm	Attractiveness	6
CL11091971	CutenessFirst	13M2	LeftLower	Attractiveness	1
CL11091971	CutenessFirst	13M3	RIghtLower	Attractiveness	3
CL11091971	CutenessFirst	13M4	Norm	Attractiveness	6
CL11091971	CutenessFirst	3F1	RightUpper	Attractiveness	2
CL11091971	CutenessFirst	3F2	Norm	Attractiveness	5
CL11091971	CutenessFirst	3F3	LeftUpper	Attractiveness	3
CL11091971	CutenessFirst	3F4	RightUpper	Attractiveness	2
CL11091971	CutenessFirst	3M1	Norm	Attractiveness	6
CL11091971	CutenessFirst	3M2	LeftLower	Attractiveness	2
CL11091971	CutenessFirst	3M3	RIghtLower	Attractiveness	3
CL11091971	CutenessFirst	3M4	Norm	Attractiveness	1
CL11091971	CutenessFirst	3M5	LeftLower	Attractiveness	3
CL11091971	CutenessFirst	5F4	RIghtLower	Attractiveness	3
CL11091971	CutenessFirst	5F7	Norm	Attractiveness	7
CL11091971	CutenessFirst	5M1	LeftUpper	Attractiveness	2
CL11091971	CutenessFirst	5M3	RightUpper	Attractiveness	2
CL11091971	CutenessFirst	5M4	Norm	Attractiveness	2
CL11091971	CutenessFirst	5M6	RIghtLower	Attractiveness	2
CL11091971	CutenessFirst	7F1	Norm	Attractiveness	6
CL11091971	CutenessFirst	7F3	LeftLower	Attractiveness	2
CL11091971	CutenessFirst	7F4	RIghtLower	Attractiveness	2
CL11091971	CutenessFirst	7F5	Norm	Attractiveness	7
CL11091971	CutenessFirst	7F6	LeftUpper	Attractiveness	2
CL11091971	CutenessFirst	7M1	RightUpper	Attractiveness	3
CL11091971	CutenessFirst	7M2	Norm	Attractiveness	6
CL11091971	CutenessFirst	7M3	LeftUpper	Attractiveness	1
CL11091971	CutenessFirst	7M4	RightUpper	Attractiveness	2
CL11091971	CutenessFirst	7M5	Norm	Attractiveness	7
CL11091971	CutenessFirst	9F2	LeftLower	Attractiveness	3
CL11091971	CutenessFirst	9F3	RIghtLower	Attractiveness	3
CL11091971	CutenessFirst	9F4	Norm	Attractiveness	6
CL11091971	CutenessFirst	9M1	RightUpper	Attractiveness	2
CL11091971	CutenessFirst	9M3	Norm	Attractiveness	6
CL11091971	CutenessFirst	9M4	LeftUpper	Attractiveness	4
CL11091971	CutenessFirst	9M7	RightUpper	Attractiveness	3
CL11091971	CutenessFirst	9M8	Norm	Attractiveness	5
CL11091971	CutenessFirst	11F2	Norm	Cuteness	5
CL11091971	CutenessFirst	11F3	LeftLower	Cuteness	3
CL11091971	CutenessFirst	11F4	RIghtLower	Cuteness	3
CL11091971	CutenessFirst	11F6	Norm	Cuteness	7
CL11091971	CutenessFirst	11M2	LeftLower	Cuteness	2
CL11091971	CutenessFirst	11M3	LeftLower	Cuteness	3
CL11091971	CutenessFirst	11M3	RightUpper	Cuteness	2
CL11091971	CutenessFirst	11M6	Norm	Cuteness	6
CL11091971	CutenessFirst	11M7	LeftUpper	Cuteness	3
CL11091971	CutenessFirst	13F7	RightUpper	Cuteness	3
CL11091971	CutenessFirst	13M1	Norm	Cuteness	5
CL11091971	CutenessFirst	13M2	LeftLower	Cuteness	3
CL11091971	CutenessFirst	13M3	RIghtLower	Cuteness	2
CL11091971	CutenessFirst	13M4	Norm	Cuteness	6
CL11091971	CutenessFirst	3F1	RightUpper	Cuteness	2
CL11091971	CutenessFirst	3F2	Norm	Cuteness	5
CL11091971	CutenessFirst	3F3	LeftUpper	Cuteness	2
CL11091971	CutenessFirst	3F4	RightUpper	Cuteness	2
CL11091971	CutenessFirst	3M1	Norm	Cuteness	5
CL11091971	CutenessFirst	3M2	LeftLower	Cuteness	3
CL11091971	CutenessFirst	3M3	RIghtLower	Cuteness	3
CL11091971	CutenessFirst	3M4	Norm	Cuteness	1
CL11091971	CutenessFirst	3M5	LeftLower	Cuteness	3
CL11091971	CutenessFirst	5F4	RIghtLower	Cuteness	3
CL11091971	CutenessFirst	5F7	Norm	Cuteness	7
CL11091971	CutenessFirst	5M1	LeftUpper	Cuteness	3
CL11091971	CutenessFirst	5M3	RightUpper	Cuteness	4
CL11091971	CutenessFirst	5M6	RIghtLower	Cuteness	3
CL11091971	CutenessFirst	7F1	Norm	Cuteness	6
CL11091971	CutenessFirst	7F3	LeftLower	Cuteness	3
CL11091971	CutenessFirst	7F4	RIghtLower	Cuteness	3
CL11091971	CutenessFirst	7F5	Norm	Cuteness	7
CL11091971	CutenessFirst	7F6	LeftUpper	Cuteness	3
CL11091971	CutenessFirst	7M1	RightUpper	Cuteness	3
CL11091971	CutenessFirst	7M2	Norm	Cuteness	6
CL11091971	CutenessFirst	7M3	LeftUpper	Cuteness	2
CL11091971	CutenessFirst	7M4	RightUpper	Cuteness	2
CL11091971	CutenessFirst	7M5	Norm	Cuteness	6
CL11091971	CutenessFirst	9F2	LeftLower	Cuteness	3
CL11091971	CutenessFirst	9F3	RIghtLower	Cuteness	3
CL11091971	CutenessFirst	9F4	Norm	Cuteness	6
CL11091971	CutenessFirst	9M1	RightUpper	Cuteness	2
CL11091971	CutenessFirst	9M3	Norm	Cuteness	6
CL11091971	CutenessFirst	9M4	LeftUpper	Cuteness	2
CL11091971	CutenessFirst	9M7	RightUpper	Cuteness	2
CL11091971	CutenessFirst	9M8	Norm	Cuteness	4
CO04041976	CutenessFirst	11F2	RIghtLower	Attractiveness	4
CO04041976	CutenessFirst	11F3	Norm	Attractiveness	4
CO04041976	CutenessFirst	11F4	LeftLower	Attractiveness	5
CO04041976	CutenessFirst	11F6	RIghtLower	Attractiveness	4
CO04041976	CutenessFirst	11M2	Norm	Attractiveness	5
CO04041976	CutenessFirst	11M3	LeftUpper	Attractiveness	4
CO04041976	CutenessFirst	11M6	RightUpper	Attractiveness	4
CO04041976	CutenessFirst	11M7	Norm	Attractiveness	5
CO04041976	CutenessFirst	13F7	LeftUpper	Attractiveness	3
CO04041976	CutenessFirst	13M1	RightUpper	Attractiveness	4
CO04041976	CutenessFirst	13M2	Norm	Attractiveness	5
CO04041976	CutenessFirst	13M3	LeftLower	Attractiveness	3
CO04041976	CutenessFirst	13M4	RIghtLower	Attractiveness	4
CO04041976	CutenessFirst	3F1	LeftUpper	Attractiveness	3
CO04041976	CutenessFirst	3F2	RightUpper	Attractiveness	4
CO04041976	CutenessFirst	3F3	Norm	Attractiveness	5
CO04041976	CutenessFirst	3F4	LeftUpper	Attractiveness	3
CO04041976	CutenessFirst	3M1	RightUpper	Attractiveness	3
CO04041976	CutenessFirst	3M2	Norm	Attractiveness	3
CO04041976	CutenessFirst	3M3	LeftLower	Attractiveness	4
CO04041976	CutenessFirst	3M4	RIghtLower	Attractiveness	3
CO04041976	CutenessFirst	3M5	Norm	Attractiveness	4
CO04041976	CutenessFirst	5F4	LeftLower	Attractiveness	4
CO04041976	CutenessFirst	5F7	RightUpper	Attractiveness	4
CO04041976	CutenessFirst	5M1	Norm	Attractiveness	3
CO04041976	CutenessFirst	5M3	LeftUpper	Attractiveness	5
CO04041976	CutenessFirst	5M4	RightUpper	Attractiveness	3
CO04041976	CutenessFirst	5M6	LeftLower	Attractiveness	4
CO04041976	CutenessFirst	7F1	RIghtLower	Attractiveness	4
CO04041976	CutenessFirst	7F3	Norm	Attractiveness	4
CO04041976	CutenessFirst	7F4	LeftLower	Attractiveness	5
CO04041976	CutenessFirst	7F5	RIghtLower	Attractiveness	4
CO04041976	CutenessFirst	7F6	Norm	Attractiveness	3
CO04041976	CutenessFirst	7M1	LeftUpper	Attractiveness	3
CO04041976	CutenessFirst	7M2	RightUpper	Attractiveness	4
CO04041976	CutenessFirst	7M3	Norm	Attractiveness	4
CO04041976	CutenessFirst	7M4	LeftUpper	Attractiveness	4
CO04041976	CutenessFirst	7M5	RIghtLower	Attractiveness	4
CO04041976	CutenessFirst	9F2	Norm	Attractiveness	5
CO04041976	CutenessFirst	9F3	LeftLower	Attractiveness	3
CO04041976	CutenessFirst	9F4	RIghtLower	Attractiveness	4
CO04041976	CutenessFirst	9F5	Norm	Attractiveness	4
CO04041976	CutenessFirst	9M1	LeftUpper	Attractiveness	2
CO04041976	CutenessFirst	9M3	RightUpper	Attractiveness	3
CO04041976	CutenessFirst	9M4	Norm	Attractiveness	4
CO04041976	CutenessFirst	9M7	LeftUpper	Attractiveness	3
CO04041976	CutenessFirst	9M8	RightUpper	Attractiveness	3
CO04041976	CutenessFirst	11F2	RIghtLower	Cuteness	5
CO04041976	CutenessFirst	11F3	Norm	Cuteness	4
CO04041976	CutenessFirst	11F4	LeftLower	Cuteness	5
CO04041976	CutenessFirst	11F6	RIghtLower	Cuteness	3
CO04041976	CutenessFirst	11M2	Norm	Cuteness	3
CO04041976	CutenessFirst	11M6	LeftUpper	Cuteness	4
CO04041976	CutenessFirst	11M6	RightUpper	Cuteness	5
CO04041976	CutenessFirst	11M7	Norm	Cuteness	5
CO04041976	CutenessFirst	13F7	LeftUpper	Cuteness	3
CO04041976	CutenessFirst	13M1	RightUpper	Cuteness	5
CO04041976	CutenessFirst	13M2	Norm	Cuteness	4
CO04041976	CutenessFirst	13M3	LeftLower	Cuteness	3
CO04041976	CutenessFirst	13M4	RIghtLower	Cuteness	4
CO04041976	CutenessFirst	3F1	LeftUpper	Cuteness	5
CO04041976	CutenessFirst	3F2	RightUpper	Cuteness	5
CO04041976	CutenessFirst	3F3	Norm	Cuteness	4
CO04041976	CutenessFirst	3F4	LeftUpper	Cuteness	3
CO04041976	CutenessFirst	3M1	RightUpper	Cuteness	3
CO04041976	CutenessFirst	3M2	Norm	Cuteness	3
CO04041976	CutenessFirst	3M3	LeftLower	Cuteness	5
CO04041976	CutenessFirst	3M4	RIghtLower	Cuteness	3
CO04041976	CutenessFirst	3M5	Norm	Cuteness	4
CO04041976	CutenessFirst	5F4	LeftLower	Cuteness	3
CO04041976	CutenessFirst	5F7	RightUpper	Cuteness	4
CO04041976	CutenessFirst	5M3	LeftUpper	Cuteness	4
CO04041976	CutenessFirst	5M3	Norm	Cuteness	4
CO04041976	CutenessFirst	5M4	RightUpper	Cuteness	3
CO04041976	CutenessFirst	5M6	LeftLower	Cuteness	3
CO04041976	CutenessFirst	7F1	RIghtLower	Cuteness	4
CO04041976	CutenessFirst	7F3	Norm	Cuteness	5
CO04041976	CutenessFirst	7F4	LeftLower	Cuteness	4
CO04041976	CutenessFirst	7F5	RIghtLower	Cuteness	4
CO04041976	CutenessFirst	7F6	Norm	Cuteness	2
CO04041976	CutenessFirst	7M1	LeftUpper	Cuteness	4
CO04041976	CutenessFirst	7M2	RightUpper	Cuteness	4
CO04041976	CutenessFirst	7M3	Norm	Cuteness	5
CO04041976	CutenessFirst	7M4	LeftUpper	Cuteness	3
CO04041976	CutenessFirst	7M5	RIghtLower	Cuteness	4
CO04041976	CutenessFirst	9F2	Norm	Cuteness	4
CO04041976	CutenessFirst	9F3	LeftLower	Cuteness	3
CO04041976	CutenessFirst	9F4	RIghtLower	Cuteness	5
CO04041976	CutenessFirst	9F5	Norm	Cuteness	4
CO04041976	CutenessFirst	9M1	LeftUpper	Cuteness	2
CO04041976	CutenessFirst	9M3	RightUpper	Cuteness	3
CO04041976	CutenessFirst	9M4	Norm	Cuteness	3
CO04041976	CutenessFirst	9M7	LeftUpper	Cuteness	3
CO04041976	CutenessFirst	9M8	RightUpper	Cuteness	3
CS07041983	AttractivenessFirst	11F2	LeftLower	Attractiveness	4
CS07041983	AttractivenessFirst	11F3	RIghtLower	Attractiveness	3
CS07041983	AttractivenessFirst	11F4	Norm	Attractiveness	3
CS07041983	AttractivenessFirst	11F6	LeftLower	Attractiveness	3
CS07041983	AttractivenessFirst	11M2	RIghtLower	Attractiveness	3
CS07041983	AttractivenessFirst	11M3	Norm	Attractiveness	3
CS07041983	AttractivenessFirst	11M6	LeftUpper	Attractiveness	4
CS07041983	AttractivenessFirst	11M7	RightUpper	Attractiveness	4
CS07041983	AttractivenessFirst	13F7	Norm	Attractiveness	2
CS07041983	AttractivenessFirst	13M1	LeftUpper	Attractiveness	4
CS07041983	AttractivenessFirst	13M2	RIghtLower	Attractiveness	3
CS07041983	AttractivenessFirst	13M3	Norm	Attractiveness	2
CS07041983	AttractivenessFirst	13M4	LeftLower	Attractiveness	4
CS07041983	AttractivenessFirst	3F1	Norm	Attractiveness	3
CS07041983	AttractivenessFirst	3F2	LeftUpper	Attractiveness	3
CS07041983	AttractivenessFirst	3F3	RightUpper	Attractiveness	3
CS07041983	AttractivenessFirst	3F4	Norm	Attractiveness	4
CS07041983	AttractivenessFirst	3M1	LeftUpper	Attractiveness	3
CS07041983	AttractivenessFirst	3M2	RIghtLower	Attractiveness	4
CS07041983	AttractivenessFirst	3M3	Norm	Attractiveness	3
CS07041983	AttractivenessFirst	3M4	LeftLower	Attractiveness	3
CS07041983	AttractivenessFirst	3M5	RIghtLower	Attractiveness	1
CS07041983	AttractivenessFirst	5F4	Norm	Attractiveness	4
CS07041983	AttractivenessFirst	5F7	LeftUpper	Attractiveness	4
CS07041983	AttractivenessFirst	5M1	RightUpper	Attractiveness	3
CS07041983	AttractivenessFirst	5M3	Norm	Attractiveness	5
CS07041983	AttractivenessFirst	5M4	LeftUpper	Attractiveness	3
CS07041983	AttractivenessFirst	5M6	Norm	Attractiveness	4
CS07041983	AttractivenessFirst	7F1	LeftLower	Attractiveness	3
CS07041983	AttractivenessFirst	7F3	RIghtLower	Attractiveness	4
CS07041983	AttractivenessFirst	7F4	Norm	Attractiveness	2
CS07041983	AttractivenessFirst	7F5	LeftLower	Attractiveness	5
CS07041983	AttractivenessFirst	7F6	RightUpper	Attractiveness	3
CS07041983	AttractivenessFirst	7M1	Norm	Attractiveness	4
CS07041983	AttractivenessFirst	7M2	LeftUpper	Attractiveness	2
CS07041983	AttractivenessFirst	7M3	RightUpper	Attractiveness	2
CS07041983	AttractivenessFirst	7M4	Norm	Attractiveness	3
CS07041983	AttractivenessFirst	7M5	LeftLower	Attractiveness	3
CS07041983	AttractivenessFirst	9F2	RIghtLower	Attractiveness	3
CS07041983	AttractivenessFirst	9F3	Norm	Attractiveness	3
CS07041983	AttractivenessFirst	9F4	LeftLower	Attractiveness	3
CS07041983	AttractivenessFirst	9F5	RIghtLower	Attractiveness	2
CS07041983	AttractivenessFirst	9M1	Norm	Attractiveness	1
CS07041983	AttractivenessFirst	9M3	LeftUpper	Attractiveness	3
CS07041983	AttractivenessFirst	9M4	RightUpper	Attractiveness	3
CS07041983	AttractivenessFirst	9M7	Norm	Attractiveness	4
CS07041983	AttractivenessFirst	9M8	LeftUpper	Attractiveness	3
CS07041983	AttractivenessFirst	11F2	LeftLower	Cuteness	6
CS07041983	AttractivenessFirst	11F3	RIghtLower	Cuteness	5
CS07041983	AttractivenessFirst	11F4	Norm	Cuteness	5
CS07041983	AttractivenessFirst	11F6	LeftLower	Cuteness	5
CS07041983	AttractivenessFirst	11M2	RIghtLower	Cuteness	6
CS07041983	AttractivenessFirst	11M3	Norm	Cuteness	4
CS07041983	AttractivenessFirst	11M7	RightUpper	Cuteness	6
CS07041983	AttractivenessFirst	13F7	Norm	Cuteness	4
CS07041983	AttractivenessFirst	13M1	LeftUpper	Cuteness	5
CS07041983	AttractivenessFirst	13M2	RIghtLower	Cuteness	4
CS07041983	AttractivenessFirst	13M3	Norm	Cuteness	6
CS07041983	AttractivenessFirst	13M4	LeftLower	Cuteness	5
CS07041983	AttractivenessFirst	3F1	Norm	Cuteness	6
CS07041983	AttractivenessFirst	3F2	LeftUpper	Cuteness	5
CS07041983	AttractivenessFirst	3F3	RightUpper	Cuteness	6
CS07041983	AttractivenessFirst	3F4	Norm	Cuteness	4
CS07041983	AttractivenessFirst	3M1	LeftUpper	Cuteness	5
CS07041983	AttractivenessFirst	3M2	RIghtLower	Cuteness	5
CS07041983	AttractivenessFirst	3M3	Norm	Cuteness	5
CS07041983	AttractivenessFirst	3M4	LeftLower	Cuteness	3
CS07041983	AttractivenessFirst	3M5	RIghtLower	Cuteness	1
CS07041983	AttractivenessFirst	5F4	Norm	Cuteness	6
CS07041983	AttractivenessFirst	5F7	LeftUpper	Cuteness	5
CS07041983	AttractivenessFirst	5M1	RightUpper	Cuteness	4
CS07041983	AttractivenessFirst	5M4	LeftUpper	Cuteness	5
CS07041983	AttractivenessFirst	5M4	Norm	Cuteness	5
CS07041983	AttractivenessFirst	5M6	Norm	Cuteness	6
CS07041983	AttractivenessFirst	7F1	LeftLower	Cuteness	4
CS07041983	AttractivenessFirst	7F3	RIghtLower	Cuteness	6
CS07041983	AttractivenessFirst	7F4	Norm	Cuteness	5
CS07041983	AttractivenessFirst	7F5	LeftLower	Cuteness	6
CS07041983	AttractivenessFirst	7F6	RightUpper	Cuteness	5
CS07041983	AttractivenessFirst	7M1	Norm	Cuteness	3
CS07041983	AttractivenessFirst	7M2	LeftUpper	Cuteness	5
CS07041983	AttractivenessFirst	7M3	RightUpper	Cuteness	3
CS07041983	AttractivenessFirst	7M4	Norm	Cuteness	5
CS07041983	AttractivenessFirst	7M5	LeftLower	Cuteness	6
CS07041983	AttractivenessFirst	9F2	RIghtLower	Cuteness	5
CS07041983	AttractivenessFirst	9F3	Norm	Cuteness	5
CS07041983	AttractivenessFirst	9F4	LeftLower	Cuteness	4
CS07041983	AttractivenessFirst	9F5	RIghtLower	Cuteness	4
CS07041983	AttractivenessFirst	9M1	Norm	Cuteness	2
CS07041983	AttractivenessFirst	9M3	LeftUpper	Cuteness	5
CS07041983	AttractivenessFirst	9M4	RightUpper	Cuteness	4
CS07041983	AttractivenessFirst	9M7	Norm	Cuteness	5
CS07171946	CutenessFirst	11F2	Norm	Attractiveness	7
CS07171946	CutenessFirst	11F3	LeftLower	Attractiveness	4
CS07171946	CutenessFirst	11F4	RIghtLower	Attractiveness	4
CS07171946	CutenessFirst	11F6	Norm	Attractiveness	4
CS07171946	CutenessFirst	11M2	LeftLower	Attractiveness	7
CS07171946	CutenessFirst	11M3	RightUpper	Attractiveness	2
CS07171946	CutenessFirst	11M6	Norm	Attractiveness	5
CS07171946	CutenessFirst	11M7	LeftUpper	Attractiveness	7
CS07171946	CutenessFirst	13F7	RightUpper	Attractiveness	2
CS07171946	CutenessFirst	13M1	Norm	Attractiveness	5
CS07171946	CutenessFirst	13M2	LeftLower	Attractiveness	2
CS07171946	CutenessFirst	13M3	RIghtLower	Attractiveness	4
CS07171946	CutenessFirst	13M4	Norm	Attractiveness	7
CS07171946	CutenessFirst	3F1	RightUpper	Attractiveness	1
CS07171946	CutenessFirst	3F2	Norm	Attractiveness	2
CS07171946	CutenessFirst	3F3	LeftUpper	Attractiveness	2
CS07171946	CutenessFirst	3F4	RightUpper	Attractiveness	3
CS07171946	CutenessFirst	3M1	Norm	Attractiveness	6
CS07171946	CutenessFirst	3M2	LeftLower	Attractiveness	2
CS07171946	CutenessFirst	3M3	RIghtLower	Attractiveness	1
CS07171946	CutenessFirst	3M4	Norm	Attractiveness	1
CS07171946	CutenessFirst	3M5	LeftLower	Attractiveness	1
CS07171946	CutenessFirst	5F4	RIghtLower	Attractiveness	1
CS07171946	CutenessFirst	5F7	Norm	Attractiveness	7
CS07171946	CutenessFirst	5M1	LeftUpper	Attractiveness	4
CS07171946	CutenessFirst	5M3	RightUpper	Attractiveness	6
CS07171946	CutenessFirst	5M4	Norm	Attractiveness	1
CS07171946	CutenessFirst	5M6	RIghtLower	Attractiveness	4
CS07171946	CutenessFirst	7F1	Norm	Attractiveness	5
CS07171946	CutenessFirst	7F3	LeftLower	Attractiveness	1
CS07171946	CutenessFirst	7F4	RIghtLower	Attractiveness	4
CS07171946	CutenessFirst	7F5	Norm	Attractiveness	4
CS07171946	CutenessFirst	7F6	LeftUpper	Attractiveness	1
CS07171946	CutenessFirst	7M1	RightUpper	Attractiveness	3
CS07171946	CutenessFirst	7M2	Norm	Attractiveness	4
CS07171946	CutenessFirst	7M3	LeftUpper	Attractiveness	1
CS07171946	CutenessFirst	7M4	RightUpper	Attractiveness	2
CS07171946	CutenessFirst	7M5	Norm	Attractiveness	5
CS07171946	CutenessFirst	9F2	LeftLower	Attractiveness	6
CS07171946	CutenessFirst	9F3	RIghtLower	Attractiveness	7
CS07171946	CutenessFirst	9F4	Norm	Attractiveness	7
CS07171946	CutenessFirst	9M1	RightUpper	Attractiveness	1
CS07171946	CutenessFirst	9M3	Norm	Attractiveness	4
CS07171946	CutenessFirst	9M4	LeftUpper	Attractiveness	2
CS07171946	CutenessFirst	9M7	RightUpper	Attractiveness	4
CS07171946	CutenessFirst	9M8	Norm	Attractiveness	1
CS07171946	CutenessFirst	11F2	Norm	Cuteness	7
CS07171946	CutenessFirst	11F3	LeftLower	Cuteness	1
CS07171946	CutenessFirst	11F4	RIghtLower	Cuteness	3
CS07171946	CutenessFirst	11F6	Norm	Cuteness	2
CS07171946	CutenessFirst	11M2	LeftLower	Cuteness	6
CS07171946	CutenessFirst	11M3	LeftLower	Cuteness	1
CS07171946	CutenessFirst	11M3	RightUpper	Cuteness	3
CS07171946	CutenessFirst	11M6	Norm	Cuteness	6
CS07171946	CutenessFirst	11M7	LeftUpper	Cuteness	5
CS07171946	CutenessFirst	13F7	RightUpper	Cuteness	1
CS07171946	CutenessFirst	13M1	Norm	Cuteness	5
CS07171946	CutenessFirst	13M2	LeftLower	Cuteness	2
CS07171946	CutenessFirst	13M3	RIghtLower	Cuteness	1
CS07171946	CutenessFirst	13M4	Norm	Cuteness	6
CS07171946	CutenessFirst	3F1	RightUpper	Cuteness	1
CS07171946	CutenessFirst	3F2	Norm	Cuteness	2
CS07171946	CutenessFirst	3F3	LeftUpper	Cuteness	3
CS07171946	CutenessFirst	3F4	RightUpper	Cuteness	2
CS07171946	CutenessFirst	3M1	Norm	Cuteness	3
CS07171946	CutenessFirst	3M2	LeftLower	Cuteness	4
CS07171946	CutenessFirst	3M3	RIghtLower	Cuteness	1
CS07171946	CutenessFirst	3M4	Norm	Cuteness	1
CS07171946	CutenessFirst	3M5	LeftLower	Cuteness	1
CS07171946	CutenessFirst	5F4	RIghtLower	Cuteness	1
CS07171946	CutenessFirst	5F7	Norm	Cuteness	7
CS07171946	CutenessFirst	5M1	LeftUpper	Cuteness	2
CS07171946	CutenessFirst	5M3	RightUpper	Cuteness	3
CS07171946	CutenessFirst	5M6	RIghtLower	Cuteness	4
CS07171946	CutenessFirst	7F1	Norm	Cuteness	1
CS07171946	CutenessFirst	7F3	LeftLower	Cuteness	1
CS07171946	CutenessFirst	7F4	RIghtLower	Cuteness	1
CS07171946	CutenessFirst	7F5	Norm	Cuteness	6
CS07171946	CutenessFirst	7F6	LeftUpper	Cuteness	1
CS07171946	CutenessFirst	7M1	RightUpper	Cuteness	1
CS07171946	CutenessFirst	7M2	Norm	Cuteness	1
CS07171946	CutenessFirst	7M3	LeftUpper	Cuteness	1
CS07171946	CutenessFirst	7M4	RightUpper	Cuteness	1
CS07171946	CutenessFirst	7M5	Norm	Cuteness	7
CS07171946	CutenessFirst	9F2	LeftLower	Cuteness	5
CS07171946	CutenessFirst	9F3	RIghtLower	Cuteness	6
CS07171946	CutenessFirst	9F4	Norm	Cuteness	4
CS07171946	CutenessFirst	9M1	RightUpper	Cuteness	1
CS07171946	CutenessFirst	9M3	Norm	Cuteness	4
CS07171946	CutenessFirst	9M4	LeftUpper	Cuteness	1
CS07171946	CutenessFirst	9M7	RightUpper	Cuteness	1
CS07171946	CutenessFirst	9M8	Norm	Cuteness	5
CS12231992	AttractivenessFirst	11F2	Norm	Attractiveness	2
CS12231992	AttractivenessFirst	11F3	LeftLower	Attractiveness	2
CS12231992	AttractivenessFirst	11F4	RIghtLower	Attractiveness	2
CS12231992	AttractivenessFirst	11F6	Norm	Attractiveness	2
CS12231992	AttractivenessFirst	11M2	LeftLower	Attractiveness	3
CS12231992	AttractivenessFirst	11M3	RightUpper	Attractiveness	3
CS12231992	AttractivenessFirst	11M6	Norm	Attractiveness	4
CS12231992	AttractivenessFirst	11M7	LeftUpper	Attractiveness	2
CS12231992	AttractivenessFirst	13F7	RightUpper	Attractiveness	2
CS12231992	AttractivenessFirst	13M1	Norm	Attractiveness	4
CS12231992	AttractivenessFirst	13M2	LeftLower	Attractiveness	2
CS12231992	AttractivenessFirst	13M3	RIghtLower	Attractiveness	2
CS12231992	AttractivenessFirst	13M4	Norm	Attractiveness	4
CS12231992	AttractivenessFirst	3F1	RightUpper	Attractiveness	3
CS12231992	AttractivenessFirst	3F2	Norm	Attractiveness	4
CS12231992	AttractivenessFirst	3F3	LeftUpper	Attractiveness	2
CS12231992	AttractivenessFirst	3F4	RightUpper	Attractiveness	2
CS12231992	AttractivenessFirst	3M1	Norm	Attractiveness	4
CS12231992	AttractivenessFirst	3M2	LeftLower	Attractiveness	3
CS12231992	AttractivenessFirst	3M3	RIghtLower	Attractiveness	3
CS12231992	AttractivenessFirst	3M4	Norm	Attractiveness	2
CS12231992	AttractivenessFirst	3M5	LeftLower	Attractiveness	2
CS12231992	AttractivenessFirst	5F4	RIghtLower	Attractiveness	2
CS12231992	AttractivenessFirst	5F7	Norm	Attractiveness	4
CS12231992	AttractivenessFirst	5M1	LeftUpper	Attractiveness	2
CS12231992	AttractivenessFirst	5M3	RightUpper	Attractiveness	3
CS12231992	AttractivenessFirst	5M4	Norm	Attractiveness	3
CS12231992	AttractivenessFirst	5M6	RIghtLower	Attractiveness	4
CS12231992	AttractivenessFirst	7F1	Norm	Attractiveness	4
CS12231992	AttractivenessFirst	7F3	LeftLower	Attractiveness	4
CS12231992	AttractivenessFirst	7F4	RIghtLower	Attractiveness	3
CS12231992	AttractivenessFirst	7F5	Norm	Attractiveness	5
CS12231992	AttractivenessFirst	7F6	LeftUpper	Attractiveness	2
CS12231992	AttractivenessFirst	7M1	RightUpper	Attractiveness	3
CS12231992	AttractivenessFirst	7M2	Norm	Attractiveness	3
CS12231992	AttractivenessFirst	7M3	LeftUpper	Attractiveness	3
CS12231992	AttractivenessFirst	7M4	RightUpper	Attractiveness	2
CS12231992	AttractivenessFirst	7M5	Norm	Attractiveness	4
CS12231992	AttractivenessFirst	9F2	LeftLower	Attractiveness	3
CS12231992	AttractivenessFirst	9F3	RIghtLower	Attractiveness	3
CS12231992	AttractivenessFirst	9F4	Norm	Attractiveness	4
CS12231992	AttractivenessFirst	9M1	RightUpper	Attractiveness	1
CS12231992	AttractivenessFirst	9M3	Norm	Attractiveness	4
CS12231992	AttractivenessFirst	9M4	LeftUpper	Attractiveness	2
CS12231992	AttractivenessFirst	9M7	RightUpper	Attractiveness	3
CS12231992	AttractivenessFirst	9M8	Norm	Attractiveness	4
CS12231992	AttractivenessFirst	11F2	Norm	Cuteness	4
CS12231992	AttractivenessFirst	11F3	LeftLower	Cuteness	2
CS12231992	AttractivenessFirst	11F4	RIghtLower	Cuteness	4
CS12231992	AttractivenessFirst	11F6	Norm	Cuteness	2
CS12231992	AttractivenessFirst	11M2	LeftLower	Cuteness	1
CS12231992	AttractivenessFirst	11M3	LeftLower	Cuteness	2
CS12231992	AttractivenessFirst	11M3	RightUpper	Cuteness	3
CS12231992	AttractivenessFirst	11M6	Norm	Cuteness	4
CS12231992	AttractivenessFirst	11M7	LeftUpper	Cuteness	3
CS12231992	AttractivenessFirst	13F7	RightUpper	Cuteness	2
CS12231992	AttractivenessFirst	13M1	Norm	Cuteness	4
CS12231992	AttractivenessFirst	13M2	LeftLower	Cuteness	3
CS12231992	AttractivenessFirst	13M3	RIghtLower	Cuteness	2
CS12231992	AttractivenessFirst	13M4	Norm	Cuteness	4
CS12231992	AttractivenessFirst	3F1	RightUpper	Cuteness	3
CS12231992	AttractivenessFirst	3F2	Norm	Cuteness	3
CS12231992	AttractivenessFirst	3F3	LeftUpper	Cuteness	2
CS12231992	AttractivenessFirst	3F4	RightUpper	Cuteness	2
CS12231992	AttractivenessFirst	3M1	Norm	Cuteness	4
CS12231992	AttractivenessFirst	3M2	LeftLower	Cuteness	2
CS12231992	AttractivenessFirst	3M3	RIghtLower	Cuteness	3
CS12231992	AttractivenessFirst	3M4	Norm	Cuteness	1
CS12231992	AttractivenessFirst	3M5	LeftLower	Cuteness	1
CS12231992	AttractivenessFirst	5F4	RIghtLower	Cuteness	3
CS12231992	AttractivenessFirst	5F7	Norm	Cuteness	5
CS12231992	AttractivenessFirst	5M1	LeftUpper	Cuteness	2
CS12231992	AttractivenessFirst	5M3	RightUpper	Cuteness	5
CS12231992	AttractivenessFirst	5M6	RIghtLower	Cuteness	3
CS12231992	AttractivenessFirst	7F1	Norm	Cuteness	4
CS12231992	AttractivenessFirst	7F3	LeftLower	Cuteness	2
CS12231992	AttractivenessFirst	7F4	RIghtLower	Cuteness	5
CS12231992	AttractivenessFirst	7F5	Norm	Cuteness	5
CS12231992	AttractivenessFirst	7F6	LeftUpper	Cuteness	2
CS12231992	AttractivenessFirst	7M1	RightUpper	Cuteness	3
CS12231992	AttractivenessFirst	7M2	Norm	Cuteness	4
CS12231992	AttractivenessFirst	7M3	LeftUpper	Cuteness	3
CS12231992	AttractivenessFirst	7M4	RightUpper	Cuteness	3
CS12231992	AttractivenessFirst	7M5	Norm	Cuteness	4
CS12231992	AttractivenessFirst	9F2	LeftLower	Cuteness	4
CS12231992	AttractivenessFirst	9F3	RIghtLower	Cuteness	2
CS12231992	AttractivenessFirst	9F4	Norm	Cuteness	2
CS12231992	AttractivenessFirst	9M1	RightUpper	Cuteness	1
CS12231992	AttractivenessFirst	9M3	Norm	Cuteness	2
CS12231992	AttractivenessFirst	9M4	LeftUpper	Cuteness	1
CS12231992	AttractivenessFirst	9M7	RightUpper	Cuteness	2
CS12231992	AttractivenessFirst	9M8	Norm	Cuteness	4
cv12211977	AttractivenessFirst	11F2	Norm	Attractiveness	3
cv12211977	AttractivenessFirst	11F3	LeftLower	Attractiveness	3
cv12211977	AttractivenessFirst	11F4	RIghtLower	Attractiveness	3
cv12211977	AttractivenessFirst	11F6	Norm	Attractiveness	3
cv12211977	AttractivenessFirst	11M2	LeftLower	Attractiveness	2
cv12211977	AttractivenessFirst	11M3	RightUpper	Attractiveness	2
cv12211977	AttractivenessFirst	11M6	Norm	Attractiveness	3
cv12211977	AttractivenessFirst	11M7	LeftUpper	Attractiveness	3
cv12211977	AttractivenessFirst	13F7	RightUpper	Attractiveness	1
cv12211977	AttractivenessFirst	13M1	Norm	Attractiveness	3
cv12211977	AttractivenessFirst	13M2	LeftLower	Attractiveness	1
cv12211977	AttractivenessFirst	13M3	RIghtLower	Attractiveness	2
cv12211977	AttractivenessFirst	13M4	Norm	Attractiveness	3
cv12211977	AttractivenessFirst	3F1	RightUpper	Attractiveness	2
cv12211977	AttractivenessFirst	3F2	Norm	Attractiveness	4
cv12211977	AttractivenessFirst	3F3	LeftUpper	Attractiveness	3
cv12211977	AttractivenessFirst	3F4	RightUpper	Attractiveness	1
cv12211977	AttractivenessFirst	3M1	Norm	Attractiveness	1
cv12211977	AttractivenessFirst	3M2	LeftLower	Attractiveness	1
cv12211977	AttractivenessFirst	3M3	RIghtLower	Attractiveness	3
cv12211977	AttractivenessFirst	3M4	Norm	Attractiveness	1
cv12211977	AttractivenessFirst	3M5	LeftLower	Attractiveness	1
cv12211977	AttractivenessFirst	5F4	RIghtLower	Attractiveness	1
cv12211977	AttractivenessFirst	5F7	Norm	Attractiveness	3
cv12211977	AttractivenessFirst	5M1	LeftUpper	Attractiveness	2
cv12211977	AttractivenessFirst	5M3	RightUpper	Attractiveness	3
cv12211977	AttractivenessFirst	5M4	Norm	Attractiveness	3
cv12211977	AttractivenessFirst	5M6	RIghtLower	Attractiveness	3
cv12211977	AttractivenessFirst	7F1	Norm	Attractiveness	3
cv12211977	AttractivenessFirst	7F3	LeftLower	Attractiveness	3
cv12211977	AttractivenessFirst	7F4	RIghtLower	Attractiveness	2
cv12211977	AttractivenessFirst	7F5	Norm	Attractiveness	3
cv12211977	AttractivenessFirst	7F6	LeftUpper	Attractiveness	1
cv12211977	AttractivenessFirst	7M1	RightUpper	Attractiveness	2
cv12211977	AttractivenessFirst	7M2	Norm	Attractiveness	1
cv12211977	AttractivenessFirst	7M3	LeftUpper	Attractiveness	2
cv12211977	AttractivenessFirst	7M4	RightUpper	Attractiveness	2
cv12211977	AttractivenessFirst	7M5	Norm	Attractiveness	3
cv12211977	AttractivenessFirst	9F2	LeftLower	Attractiveness	3
cv12211977	AttractivenessFirst	9F3	RIghtLower	Attractiveness	2
cv12211977	AttractivenessFirst	9F4	Norm	Attractiveness	3
cv12211977	AttractivenessFirst	9M1	RightUpper	Attractiveness	1
cv12211977	AttractivenessFirst	9M3	Norm	Attractiveness	3
cv12211977	AttractivenessFirst	9M4	LeftUpper	Attractiveness	3
cv12211977	AttractivenessFirst	9M7	RightUpper	Attractiveness	1
cv12211977	AttractivenessFirst	9M8	Norm	Attractiveness	1
cv12211977	AttractivenessFirst	11F2	Norm	Cuteness	4
cv12211977	AttractivenessFirst	11F3	LeftLower	Cuteness	2
cv12211977	AttractivenessFirst	11F4	RIghtLower	Cuteness	3
cv12211977	AttractivenessFirst	11F6	Norm	Cuteness	2
cv12211977	AttractivenessFirst	11M2	LeftLower	Cuteness	2
cv12211977	AttractivenessFirst	11M3	LeftLower	Cuteness	2
cv12211977	AttractivenessFirst	11M3	RightUpper	Cuteness	1
cv12211977	AttractivenessFirst	11M6	Norm	Cuteness	2
cv12211977	AttractivenessFirst	11M7	LeftUpper	Cuteness	3
cv12211977	AttractivenessFirst	13F7	RightUpper	Cuteness	1
cv12211977	AttractivenessFirst	13M1	Norm	Cuteness	2
cv12211977	AttractivenessFirst	13M2	LeftLower	Cuteness	1
cv12211977	AttractivenessFirst	13M3	RIghtLower	Cuteness	2
cv12211977	AttractivenessFirst	13M4	Norm	Cuteness	3
cv12211977	AttractivenessFirst	3F1	RightUpper	Cuteness	2
cv12211977	AttractivenessFirst	3F2	Norm	Cuteness	4
cv12211977	AttractivenessFirst	3F3	LeftUpper	Cuteness	3
cv12211977	AttractivenessFirst	3F4	RightUpper	Cuteness	2
cv12211977	AttractivenessFirst	3M1	Norm	Cuteness	3
cv12211977	AttractivenessFirst	3M2	LeftLower	Cuteness	1
cv12211977	AttractivenessFirst	3M3	RIghtLower	Cuteness	3
cv12211977	AttractivenessFirst	3M4	Norm	Cuteness	1
cv12211977	AttractivenessFirst	3M5	LeftLower	Cuteness	1
cv12211977	AttractivenessFirst	5F4	RIghtLower	Cuteness	3
cv12211977	AttractivenessFirst	5F7	Norm	Cuteness	3
cv12211977	AttractivenessFirst	5M1	LeftUpper	Cuteness	2
cv12211977	AttractivenessFirst	5M3	RightUpper	Cuteness	4
cv12211977	AttractivenessFirst	5M6	RIghtLower	Cuteness	2
cv12211977	AttractivenessFirst	7F1	Norm	Cuteness	3
cv12211977	AttractivenessFirst	7F3	LeftLower	Cuteness	2
cv12211977	AttractivenessFirst	7F4	RIghtLower	Cuteness	2
cv12211977	AttractivenessFirst	7F5	Norm	Cuteness	3
cv12211977	AttractivenessFirst	7F6	LeftUpper	Cuteness	2
cv12211977	AttractivenessFirst	7M1	RightUpper	Cuteness	3
cv12211977	AttractivenessFirst	7M2	Norm	Cuteness	2
cv12211977	AttractivenessFirst	7M3	LeftUpper	Cuteness	4
cv12211977	AttractivenessFirst	7M4	RightUpper	Cuteness	2
cv12211977	AttractivenessFirst	7M5	Norm	Cuteness	3
cv12211977	AttractivenessFirst	9F2	LeftLower	Cuteness	3
cv12211977	AttractivenessFirst	9F3	RIghtLower	Cuteness	2
cv12211977	AttractivenessFirst	9F4	Norm	Cuteness	4
cv12211977	AttractivenessFirst	9M1	RightUpper	Cuteness	1
cv12211977	AttractivenessFirst	9M3	Norm	Cuteness	3
cv12211977	AttractivenessFirst	9M4	LeftUpper	Cuteness	2
cv12211977	AttractivenessFirst	9M7	RightUpper	Cuteness	1
cv12211977	AttractivenessFirst	9M8	Norm	Cuteness	3
CW08121986	AttractivenessFirst	11F2	RIghtLower	Attractiveness	6
CW08121986	AttractivenessFirst	11F3	Norm	Attractiveness	3
CW08121986	AttractivenessFirst	11F4	LeftLower	Attractiveness	2
CW08121986	AttractivenessFirst	11F6	RIghtLower	Attractiveness	4
CW08121986	AttractivenessFirst	11M2	Norm	Attractiveness	3
CW08121986	AttractivenessFirst	11M3	LeftUpper	Attractiveness	4
CW08121986	AttractivenessFirst	11M6	RightUpper	Attractiveness	5
CW08121986	AttractivenessFirst	11M7	Norm	Attractiveness	3
CW08121986	AttractivenessFirst	13F7	LeftUpper	Attractiveness	2
CW08121986	AttractivenessFirst	13M1	RightUpper	Attractiveness	2
CW08121986	AttractivenessFirst	13M2	Norm	Attractiveness	1
CW08121986	AttractivenessFirst	13M3	LeftLower	Attractiveness	1
CW08121986	AttractivenessFirst	13M4	RIghtLower	Attractiveness	4
CW08121986	AttractivenessFirst	3F1	LeftUpper	Attractiveness	1
CW08121986	AttractivenessFirst	3F2	RightUpper	Attractiveness	5
CW08121986	AttractivenessFirst	3F3	Norm	Attractiveness	2
CW08121986	AttractivenessFirst	3F4	LeftUpper	Attractiveness	2
CW08121986	AttractivenessFirst	3M1	RightUpper	Attractiveness	2
CW08121986	AttractivenessFirst	3M2	Norm	Attractiveness	1
CW08121986	AttractivenessFirst	3M3	LeftLower	Attractiveness	4
CW08121986	AttractivenessFirst	3M4	RIghtLower	Attractiveness	2
CW08121986	AttractivenessFirst	3M5	Norm	Attractiveness	2
CW08121986	AttractivenessFirst	5F4	LeftLower	Attractiveness	2
CW08121986	AttractivenessFirst	5F7	RightUpper	Attractiveness	3
CW08121986	AttractivenessFirst	5M1	Norm	Attractiveness	4
CW08121986	AttractivenessFirst	5M3	LeftUpper	Attractiveness	5
CW08121986	AttractivenessFirst	5M4	RightUpper	Attractiveness	2
CW08121986	AttractivenessFirst	5M6	LeftLower	Attractiveness	1
CW08121986	AttractivenessFirst	7F1	RIghtLower	Attractiveness	5
CW08121986	AttractivenessFirst	7F3	Norm	Attractiveness	7
CW08121986	AttractivenessFirst	7F4	LeftLower	Attractiveness	6
CW08121986	AttractivenessFirst	7F5	RIghtLower	Attractiveness	2
CW08121986	AttractivenessFirst	7F6	Norm	Attractiveness	1
CW08121986	AttractivenessFirst	7M1	LeftUpper	Attractiveness	2
CW08121986	AttractivenessFirst	7M2	RightUpper	Attractiveness	3
CW08121986	AttractivenessFirst	7M3	Norm	Attractiveness	5
CW08121986	AttractivenessFirst	7M4	LeftUpper	Attractiveness	5
CW08121986	AttractivenessFirst	7M5	RIghtLower	Attractiveness	4
CW08121986	AttractivenessFirst	9F2	Norm	Attractiveness	2
CW08121986	AttractivenessFirst	9F3	LeftLower	Attractiveness	4
CW08121986	AttractivenessFirst	9F4	RIghtLower	Attractiveness	4
CW08121986	AttractivenessFirst	9F5	Norm	Attractiveness	3
CW08121986	AttractivenessFirst	9M1	LeftUpper	Attractiveness	1
CW08121986	AttractivenessFirst	9M3	RightUpper	Attractiveness	1
CW08121986	AttractivenessFirst	9M4	Norm	Attractiveness	2
CW08121986	AttractivenessFirst	9M7	LeftUpper	Attractiveness	2
CW08121986	AttractivenessFirst	9M8	RightUpper	Attractiveness	2
CW08121986	AttractivenessFirst	11F2	RIghtLower	Cuteness	7
CW08121986	AttractivenessFirst	11F3	Norm	Cuteness	3
CW08121986	AttractivenessFirst	11F4	LeftLower	Cuteness	4
CW08121986	AttractivenessFirst	11F6	RIghtLower	Cuteness	2
CW08121986	AttractivenessFirst	11M2	Norm	Cuteness	6
CW08121986	AttractivenessFirst	11M6	LeftUpper	Cuteness	5
CW08121986	AttractivenessFirst	11M6	RightUpper	Cuteness	4
CW08121986	AttractivenessFirst	11M7	Norm	Cuteness	3
CW08121986	AttractivenessFirst	13F7	LeftUpper	Cuteness	2
CW08121986	AttractivenessFirst	13M1	RightUpper	Cuteness	1
CW08121986	AttractivenessFirst	13M2	Norm	Cuteness	3
CW08121986	AttractivenessFirst	13M3	LeftLower	Cuteness	3
CW08121986	AttractivenessFirst	13M4	RIghtLower	Cuteness	5
CW08121986	AttractivenessFirst	3F1	LeftUpper	Cuteness	2
CW08121986	AttractivenessFirst	3F2	RightUpper	Cuteness	3
CW08121986	AttractivenessFirst	3F3	Norm	Cuteness	4
CW08121986	AttractivenessFirst	3F4	LeftUpper	Cuteness	1
CW08121986	AttractivenessFirst	3M1	RightUpper	Cuteness	2
CW08121986	AttractivenessFirst	3M2	Norm	Cuteness	2
CW08121986	AttractivenessFirst	3M3	LeftLower	Cuteness	3
CW08121986	AttractivenessFirst	3M4	RIghtLower	Cuteness	3
CW08121986	AttractivenessFirst	3M5	Norm	Cuteness	1
CW08121986	AttractivenessFirst	5F4	LeftLower	Cuteness	3
CW08121986	AttractivenessFirst	5F7	RightUpper	Cuteness	3
CW08121986	AttractivenessFirst	5M3	LeftUpper	Cuteness	5
CW08121986	AttractivenessFirst	5M3	Norm	Cuteness	6
CW08121986	AttractivenessFirst	5M4	RightUpper	Cuteness	2
CW08121986	AttractivenessFirst	5M6	LeftLower	Cuteness	2
CW08121986	AttractivenessFirst	7F1	RIghtLower	Cuteness	4
CW08121986	AttractivenessFirst	7F3	Norm	Cuteness	7
CW08121986	AttractivenessFirst	7F4	LeftLower	Cuteness	4
CW08121986	AttractivenessFirst	7F5	RIghtLower	Cuteness	5
CW08121986	AttractivenessFirst	7F6	Norm	Cuteness	3
CW08121986	AttractivenessFirst	7M1	LeftUpper	Cuteness	5
CW08121986	AttractivenessFirst	7M2	RightUpper	Cuteness	1
CW08121986	AttractivenessFirst	7M3	Norm	Cuteness	2
CW08121986	AttractivenessFirst	7M4	LeftUpper	Cuteness	5
CW08121986	AttractivenessFirst	7M5	RIghtLower	Cuteness	6
CW08121986	AttractivenessFirst	9F2	Norm	Cuteness	5
CW08121986	AttractivenessFirst	9F3	LeftLower	Cuteness	4
CW08121986	AttractivenessFirst	9F4	RIghtLower	Cuteness	4
CW08121986	AttractivenessFirst	9F5	Norm	Cuteness	3
CW08121986	AttractivenessFirst	9M1	LeftUpper	Cuteness	1
CW08121986	AttractivenessFirst	9M3	RightUpper	Cuteness	4
CW08121986	AttractivenessFirst	9M4	Norm	Cuteness	1
CW08121986	AttractivenessFirst	9M7	LeftUpper	Cuteness	3
CW08121986	AttractivenessFirst	9M8	RightUpper	Cuteness	4
DA07241961	CutenessFirst	11F2	RIghtLower	Attractiveness	7
DA07241961	CutenessFirst	11F3	Norm	Attractiveness	4
DA07241961	CutenessFirst	11F4	LeftLower	Attractiveness	2
DA07241961	CutenessFirst	11F6	RIghtLower	Attractiveness	5
DA07241961	CutenessFirst	11M2	Norm	Attractiveness	2
DA07241961	CutenessFirst	11M3	LeftUpper	Attractiveness	4
DA07241961	CutenessFirst	11M6	RightUpper	Attractiveness	4
DA07241961	CutenessFirst	11M7	Norm	Attractiveness	6
DA07241961	CutenessFirst	13F7	LeftUpper	Attractiveness	3
DA07241961	CutenessFirst	13M1	RightUpper	Attractiveness	3
DA07241961	CutenessFirst	13M2	Norm	Attractiveness	4
DA07241961	CutenessFirst	13M3	LeftLower	Attractiveness	1
DA07241961	CutenessFirst	13M4	RIghtLower	Attractiveness	3
DA07241961	CutenessFirst	3F1	LeftUpper	Attractiveness	6
DA07241961	CutenessFirst	3F2	RightUpper	Attractiveness	4
DA07241961	CutenessFirst	3F3	Norm	Attractiveness	5
DA07241961	CutenessFirst	3F4	LeftUpper	Attractiveness	5
DA07241961	CutenessFirst	3M1	RightUpper	Attractiveness	2
DA07241961	CutenessFirst	3M2	Norm	Attractiveness	3
DA07241961	CutenessFirst	3M3	LeftLower	Attractiveness	3
DA07241961	CutenessFirst	3M4	RIghtLower	Attractiveness	1
DA07241961	CutenessFirst	3M5	Norm	Attractiveness	1
DA07241961	CutenessFirst	5F4	LeftLower	Attractiveness	3
DA07241961	CutenessFirst	5F7	RightUpper	Attractiveness	6
DA07241961	CutenessFirst	5M1	Norm	Attractiveness	4
DA07241961	CutenessFirst	5M3	LeftUpper	Attractiveness	3
DA07241961	CutenessFirst	5M4	RightUpper	Attractiveness	1
DA07241961	CutenessFirst	5M6	LeftLower	Attractiveness	4
DA07241961	CutenessFirst	7F1	RIghtLower	Attractiveness	5
DA07241961	CutenessFirst	7F3	Norm	Attractiveness	3
DA07241961	CutenessFirst	7F4	LeftLower	Attractiveness	3
DA07241961	CutenessFirst	7F5	RIghtLower	Attractiveness	5
DA07241961	CutenessFirst	7F6	Norm	Attractiveness	2
DA07241961	CutenessFirst	7M1	LeftUpper	Attractiveness	2
DA07241961	CutenessFirst	7M2	RightUpper	Attractiveness	3
DA07241961	CutenessFirst	7M3	Norm	Attractiveness	3
DA07241961	CutenessFirst	7M4	LeftUpper	Attractiveness	4
DA07241961	CutenessFirst	7M5	RIghtLower	Attractiveness	4
DA07241961	CutenessFirst	9F2	Norm	Attractiveness	7
DA07241961	CutenessFirst	9F3	LeftLower	Attractiveness	5
DA07241961	CutenessFirst	9F4	RIghtLower	Attractiveness	5
DA07241961	CutenessFirst	9F5	Norm	Attractiveness	5
DA07241961	CutenessFirst	9M1	LeftUpper	Attractiveness	1
DA07241961	CutenessFirst	9M3	RightUpper	Attractiveness	4
DA07241961	CutenessFirst	9M4	Norm	Attractiveness	2
DA07241961	CutenessFirst	9M7	LeftUpper	Attractiveness	2
DA07241961	CutenessFirst	9M8	RightUpper	Attractiveness	3
DA07241961	CutenessFirst	11F2	RIghtLower	Cuteness	5
DA07241961	CutenessFirst	11F3	Norm	Cuteness	3
DA07241961	CutenessFirst	11F4	LeftLower	Cuteness	4
DA07241961	CutenessFirst	11F6	RIghtLower	Cuteness	3
DA07241961	CutenessFirst	11M2	Norm	Cuteness	2
DA07241961	CutenessFirst	11M6	LeftUpper	Cuteness	3
DA07241961	CutenessFirst	11M6	RightUpper	Cuteness	4
DA07241961	CutenessFirst	11M7	Norm	Cuteness	5
DA07241961	CutenessFirst	13F7	LeftUpper	Cuteness	2
DA07241961	CutenessFirst	13M1	RightUpper	Cuteness	3
DA07241961	CutenessFirst	13M2	Norm	Cuteness	3
DA07241961	CutenessFirst	13M3	LeftLower	Cuteness	3
DA07241961	CutenessFirst	13M4	RIghtLower	Cuteness	5
DA07241961	CutenessFirst	3F1	LeftUpper	Cuteness	5
DA07241961	CutenessFirst	3F2	RightUpper	Cuteness	4
DA07241961	CutenessFirst	3F3	Norm	Cuteness	5
DA07241961	CutenessFirst	3F4	LeftUpper	Cuteness	3
DA07241961	CutenessFirst	3M1	RightUpper	Cuteness	2
DA07241961	CutenessFirst	3M2	Norm	Cuteness	5
DA07241961	CutenessFirst	3M3	LeftLower	Cuteness	2
DA07241961	CutenessFirst	3M4	RIghtLower	Cuteness	1
DA07241961	CutenessFirst	3M5	Norm	Cuteness	5
DA07241961	CutenessFirst	5F4	LeftLower	Cuteness	3
DA07241961	CutenessFirst	5F7	RightUpper	Cuteness	5
DA07241961	CutenessFirst	5M3	LeftUpper	Cuteness	4
DA07241961	CutenessFirst	5M3	Norm	Cuteness	3
DA07241961	CutenessFirst	5M4	RightUpper	Cuteness	2
DA07241961	CutenessFirst	5M6	LeftLower	Cuteness	4
DA07241961	CutenessFirst	7F1	RIghtLower	Cuteness	4
DA07241961	CutenessFirst	7F3	Norm	Cuteness	3
DA07241961	CutenessFirst	7F4	LeftLower	Cuteness	4
DA07241961	CutenessFirst	7F5	RIghtLower	Cuteness	3
DA07241961	CutenessFirst	7F6	Norm	Cuteness	4
DA07241961	CutenessFirst	7M1	LeftUpper	Cuteness	2
DA07241961	CutenessFirst	7M2	RightUpper	Cuteness	3
DA07241961	CutenessFirst	7M3	Norm	Cuteness	3
DA07241961	CutenessFirst	7M4	LeftUpper	Cuteness	6
DA07241961	CutenessFirst	7M5	RIghtLower	Cuteness	2
DA07241961	CutenessFirst	9F2	Norm	Cuteness	7
DA07241961	CutenessFirst	9F3	LeftLower	Cuteness	6
DA07241961	CutenessFirst	9F4	RIghtLower	Cuteness	4
DA07241961	CutenessFirst	9F5	Norm	Cuteness	3
DA07241961	CutenessFirst	9M1	LeftUpper	Cuteness	2
DA07241961	CutenessFirst	9M3	RightUpper	Cuteness	4
DA07241961	CutenessFirst	9M4	Norm	Cuteness	4
DA07241961	CutenessFirst	9M7	LeftUpper	Cuteness	3
DA07241961	CutenessFirst	9M8	RightUpper	Cuteness	4
DB05011967	AttractivenessFirst	11F2	RIghtLower	Attractiveness	3
DB05011967	AttractivenessFirst	11F3	Norm	Attractiveness	4
DB05011967	AttractivenessFirst	11F4	LeftLower	Attractiveness	2
DB05011967	AttractivenessFirst	11F6	RIghtLower	Attractiveness	6
DB05011967	AttractivenessFirst	11M2	Norm	Attractiveness	6
DB05011967	AttractivenessFirst	11M3	LeftUpper	Attractiveness	1
DB05011967	AttractivenessFirst	11M6	RightUpper	Attractiveness	2
DB05011967	AttractivenessFirst	11M7	Norm	Attractiveness	6
DB05011967	AttractivenessFirst	13F7	LeftUpper	Attractiveness	1
DB05011967	AttractivenessFirst	13M1	RightUpper	Attractiveness	1
DB05011967	AttractivenessFirst	13M2	Norm	Attractiveness	5
DB05011967	AttractivenessFirst	13M3	LeftLower	Attractiveness	2
DB05011967	AttractivenessFirst	13M4	RIghtLower	Attractiveness	2
DB05011967	AttractivenessFirst	3F1	LeftUpper	Attractiveness	1
DB05011967	AttractivenessFirst	3F2	RightUpper	Attractiveness	3
DB05011967	AttractivenessFirst	3F3	Norm	Attractiveness	6
DB05011967	AttractivenessFirst	3F4	LeftUpper	Attractiveness	2
DB05011967	AttractivenessFirst	3M1	RightUpper	Attractiveness	2
DB05011967	AttractivenessFirst	3M2	Norm	Attractiveness	6
DB05011967	AttractivenessFirst	3M3	LeftLower	Attractiveness	2
DB05011967	AttractivenessFirst	3M4	RIghtLower	Attractiveness	2
DB05011967	AttractivenessFirst	3M5	Norm	Attractiveness	3
DB05011967	AttractivenessFirst	5F4	LeftLower	Attractiveness	2
DB05011967	AttractivenessFirst	5F7	RightUpper	Attractiveness	2
DB05011967	AttractivenessFirst	5M1	Norm	Attractiveness	6
DB05011967	AttractivenessFirst	5M3	LeftUpper	Attractiveness	2
DB05011967	AttractivenessFirst	5M4	RightUpper	Attractiveness	1
DB05011967	AttractivenessFirst	5M6	LeftLower	Attractiveness	3
DB05011967	AttractivenessFirst	7F1	RIghtLower	Attractiveness	2
DB05011967	AttractivenessFirst	7F3	Norm	Attractiveness	2
DB05011967	AttractivenessFirst	7F4	LeftLower	Attractiveness	3
DB05011967	AttractivenessFirst	7F5	RIghtLower	Attractiveness	3
DB05011967	AttractivenessFirst	7F6	Norm	Attractiveness	4
DB05011967	AttractivenessFirst	7M1	LeftUpper	Attractiveness	1
DB05011967	AttractivenessFirst	7M2	RightUpper	Attractiveness	1
DB05011967	AttractivenessFirst	7M3	Norm	Attractiveness	4
DB05011967	AttractivenessFirst	7M4	LeftUpper	Attractiveness	1
DB05011967	AttractivenessFirst	7M5	RIghtLower	Attractiveness	3
DB05011967	AttractivenessFirst	9F2	Norm	Attractiveness	6
DB05011967	AttractivenessFirst	9F3	LeftLower	Attractiveness	3
DB05011967	AttractivenessFirst	9F4	RIghtLower	Attractiveness	2
DB05011967	AttractivenessFirst	9F5	Norm	Attractiveness	6
DB05011967	AttractivenessFirst	9M1	LeftUpper	Attractiveness	2
DB05011967	AttractivenessFirst	9M3	RightUpper	Attractiveness	3
DB05011967	AttractivenessFirst	9M4	Norm	Attractiveness	7
DB05011967	AttractivenessFirst	9M7	LeftUpper	Attractiveness	2
DB05011967	AttractivenessFirst	9M8	RightUpper	Attractiveness	1
DB05011967	AttractivenessFirst	11F2	RIghtLower	Cuteness	1
DB05011967	AttractivenessFirst	11F3	Norm	Cuteness	5
DB05011967	AttractivenessFirst	11F4	LeftLower	Cuteness	3
DB05011967	AttractivenessFirst	11F6	RIghtLower	Cuteness	4
DB05011967	AttractivenessFirst	11M2	Norm	Cuteness	7
DB05011967	AttractivenessFirst	11M6	LeftUpper	Cuteness	1
DB05011967	AttractivenessFirst	11M6	RightUpper	Cuteness	2
DB05011967	AttractivenessFirst	11M7	Norm	Cuteness	6
DB05011967	AttractivenessFirst	13F7	LeftUpper	Cuteness	2
DB05011967	AttractivenessFirst	13M1	RightUpper	Cuteness	1
DB05011967	AttractivenessFirst	13M2	Norm	Cuteness	5
DB05011967	AttractivenessFirst	13M3	LeftLower	Cuteness	2
DB05011967	AttractivenessFirst	13M4	RIghtLower	Cuteness	4
DB05011967	AttractivenessFirst	3F1	LeftUpper	Cuteness	2
DB05011967	AttractivenessFirst	3F2	RightUpper	Cuteness	2
DB05011967	AttractivenessFirst	3F3	Norm	Cuteness	6
DB05011967	AttractivenessFirst	3F4	LeftUpper	Cuteness	2
DB05011967	AttractivenessFirst	3M1	RightUpper	Cuteness	3
DB05011967	AttractivenessFirst	3M2	Norm	Cuteness	5
DB05011967	AttractivenessFirst	3M3	LeftLower	Cuteness	1
DB05011967	AttractivenessFirst	3M4	RIghtLower	Cuteness	1
DB05011967	AttractivenessFirst	3M5	Norm	Cuteness	1
DB05011967	AttractivenessFirst	5F4	LeftLower	Cuteness	1
DB05011967	AttractivenessFirst	5F7	RightUpper	Cuteness	3
DB05011967	AttractivenessFirst	5M3	LeftUpper	Cuteness	1
DB05011967	AttractivenessFirst	5M3	Norm	Cuteness	6
DB05011967	AttractivenessFirst	5M4	RightUpper	Cuteness	1
DB05011967	AttractivenessFirst	5M6	LeftLower	Cuteness	2
DB05011967	AttractivenessFirst	7F1	RIghtLower	Cuteness	3
DB05011967	AttractivenessFirst	7F3	Norm	Cuteness	1
DB05011967	AttractivenessFirst	7F4	LeftLower	Cuteness	2
DB05011967	AttractivenessFirst	7F5	RIghtLower	Cuteness	3
DB05011967	AttractivenessFirst	7F6	Norm	Cuteness	5
DB05011967	AttractivenessFirst	7M1	LeftUpper	Cuteness	3
DB05011967	AttractivenessFirst	7M2	RightUpper	Cuteness	1
DB05011967	AttractivenessFirst	7M3	Norm	Cuteness	5
DB05011967	AttractivenessFirst	7M4	LeftUpper	Cuteness	1
DB05011967	AttractivenessFirst	7M5	RIghtLower	Cuteness	2
DB05011967	AttractivenessFirst	9F2	Norm	Cuteness	7
DB05011967	AttractivenessFirst	9F3	LeftLower	Cuteness	4
DB05011967	AttractivenessFirst	9F4	RIghtLower	Cuteness	3
DB05011967	AttractivenessFirst	9F5	Norm	Cuteness	6
DB05011967	AttractivenessFirst	9M1	LeftUpper	Cuteness	2
DB05011967	AttractivenessFirst	9M3	RightUpper	Cuteness	1
DB05011967	AttractivenessFirst	9M4	Norm	Cuteness	6
DB05011967	AttractivenessFirst	9M7	LeftUpper	Cuteness	3
DB05011967	AttractivenessFirst	9M8	RightUpper	Cuteness	1
dm07141989	CutenessFirst	11F2	RIghtLower	Attractiveness	1
dm07141989	CutenessFirst	11F3	Norm	Attractiveness	2
dm07141989	CutenessFirst	11F4	LeftLower	Attractiveness	6
dm07141989	CutenessFirst	11F6	RIghtLower	Attractiveness	2
dm07141989	CutenessFirst	11M2	Norm	Attractiveness	3
dm07141989	CutenessFirst	11M3	LeftUpper	Attractiveness	3
dm07141989	CutenessFirst	11M6	RightUpper	Attractiveness	5
dm07141989	CutenessFirst	11M7	Norm	Attractiveness	5
dm07141989	CutenessFirst	13F7	LeftUpper	Attractiveness	2
dm07141989	CutenessFirst	13M1	RightUpper	Attractiveness	3
dm07141989	CutenessFirst	13M2	Norm	Attractiveness	3
dm07141989	CutenessFirst	13M3	LeftLower	Attractiveness	4
dm07141989	CutenessFirst	13M4	RIghtLower	Attractiveness	5
dm07141989	CutenessFirst	3F1	LeftUpper	Attractiveness	2
dm07141989	CutenessFirst	3F2	RightUpper	Attractiveness	4
dm07141989	CutenessFirst	3F3	Norm	Attractiveness	2
dm07141989	CutenessFirst	3F4	LeftUpper	Attractiveness	2
dm07141989	CutenessFirst	3M1	RightUpper	Attractiveness	2
dm07141989	CutenessFirst	3M2	Norm	Attractiveness	2
dm07141989	CutenessFirst	3M3	LeftLower	Attractiveness	2
dm07141989	CutenessFirst	3M4	RIghtLower	Attractiveness	1
dm07141989	CutenessFirst	3M5	Norm	Attractiveness	1
dm07141989	CutenessFirst	5F4	LeftLower	Attractiveness	2
dm07141989	CutenessFirst	5F7	RightUpper	Attractiveness	4
dm07141989	CutenessFirst	5M1	Norm	Attractiveness	5
dm07141989	CutenessFirst	5M3	LeftUpper	Attractiveness	3
dm07141989	CutenessFirst	5M4	RightUpper	Attractiveness	1
dm07141989	CutenessFirst	5M6	LeftLower	Attractiveness	2
dm07141989	CutenessFirst	7F1	RIghtLower	Attractiveness	4
dm07141989	CutenessFirst	7F3	Norm	Attractiveness	4
dm07141989	CutenessFirst	7F4	LeftLower	Attractiveness	3
dm07141989	CutenessFirst	7F5	RIghtLower	Attractiveness	2
dm07141989	CutenessFirst	7F6	Norm	Attractiveness	4
dm07141989	CutenessFirst	7M1	LeftUpper	Attractiveness	2
dm07141989	CutenessFirst	7M2	RightUpper	Attractiveness	3
dm07141989	CutenessFirst	7M3	Norm	Attractiveness	1
dm07141989	CutenessFirst	7M4	LeftUpper	Attractiveness	4
dm07141989	CutenessFirst	7M5	RIghtLower	Attractiveness	4
dm07141989	CutenessFirst	9F2	Norm	Attractiveness	4
dm07141989	CutenessFirst	9F3	LeftLower	Attractiveness	2
dm07141989	CutenessFirst	9F4	RIghtLower	Attractiveness	2
dm07141989	CutenessFirst	9F5	Norm	Attractiveness	5
dm07141989	CutenessFirst	9M1	LeftUpper	Attractiveness	1
dm07141989	CutenessFirst	9M3	RightUpper	Attractiveness	3
dm07141989	CutenessFirst	9M4	Norm	Attractiveness	3
dm07141989	CutenessFirst	9M7	LeftUpper	Attractiveness	3
dm07141989	CutenessFirst	9M8	RightUpper	Attractiveness	2
dm07141989	CutenessFirst	11F2	RIghtLower	Cuteness	2
dm07141989	CutenessFirst	11F3	Norm	Cuteness	2
dm07141989	CutenessFirst	11F4	LeftLower	Cuteness	4
dm07141989	CutenessFirst	11F6	RIghtLower	Cuteness	2
dm07141989	CutenessFirst	11M2	Norm	Cuteness	2
dm07141989	CutenessFirst	11M6	LeftUpper	Cuteness	3
dm07141989	CutenessFirst	11M6	RightUpper	Cuteness	3
dm07141989	CutenessFirst	11M7	Norm	Cuteness	3
dm07141989	CutenessFirst	13F7	LeftUpper	Cuteness	2
dm07141989	CutenessFirst	13M1	RightUpper	Cuteness	3
dm07141989	CutenessFirst	13M2	Norm	Cuteness	4
dm07141989	CutenessFirst	13M3	LeftLower	Cuteness	2
dm07141989	CutenessFirst	13M4	RIghtLower	Cuteness	4
dm07141989	CutenessFirst	3F1	LeftUpper	Cuteness	4
dm07141989	CutenessFirst	3F2	RightUpper	Cuteness	4
dm07141989	CutenessFirst	3F3	Norm	Cuteness	2
dm07141989	CutenessFirst	3F4	LeftUpper	Cuteness	4
dm07141989	CutenessFirst	3M1	RightUpper	Cuteness	1
dm07141989	CutenessFirst	3M2	Norm	Cuteness	4
dm07141989	CutenessFirst	3M3	LeftLower	Cuteness	2
dm07141989	CutenessFirst	3M4	RIghtLower	Cuteness	5
dm07141989	CutenessFirst	3M5	Norm	Cuteness	2
dm07141989	CutenessFirst	5F4	LeftLower	Cuteness	1
dm07141989	CutenessFirst	5F7	RightUpper	Cuteness	2
dm07141989	CutenessFirst	5M3	LeftUpper	Cuteness	4
dm07141989	CutenessFirst	5M3	Norm	Cuteness	2
dm07141989	CutenessFirst	5M4	RightUpper	Cuteness	1
dm07141989	CutenessFirst	5M6	LeftLower	Cuteness	2
dm07141989	CutenessFirst	7F1	RIghtLower	Cuteness	5
dm07141989	CutenessFirst	7F3	Norm	Cuteness	3
dm07141989	CutenessFirst	7F4	LeftLower	Cuteness	3
dm07141989	CutenessFirst	7F5	RIghtLower	Cuteness	3
dm07141989	CutenessFirst	7F6	Norm	Cuteness	4
dm07141989	CutenessFirst	7M1	LeftUpper	Cuteness	2
dm07141989	CutenessFirst	7M2	RightUpper	Cuteness	3
dm07141989	CutenessFirst	7M3	Norm	Cuteness	2
dm07141989	CutenessFirst	7M4	LeftUpper	Cuteness	4
dm07141989	CutenessFirst	7M5	RIghtLower	Cuteness	2
dm07141989	CutenessFirst	9F2	Norm	Cuteness	3
dm07141989	CutenessFirst	9F3	LeftLower	Cuteness	2
dm07141989	CutenessFirst	9F4	RIghtLower	Cuteness	2
dm07141989	CutenessFirst	9F5	Norm	Cuteness	3
dm07141989	CutenessFirst	9M1	LeftUpper	Cuteness	1
dm07141989	CutenessFirst	9M3	RightUpper	Cuteness	2
dm07141989	CutenessFirst	9M4	Norm	Cuteness	5
dm07141989	CutenessFirst	9M7	LeftUpper	Cuteness	3
dm07141989	CutenessFirst	9M8	RightUpper	Cuteness	3
dp06091967	CutenessFirst	11F2	Norm	Attractiveness	2
dp06091967	CutenessFirst	11F3	LeftLower	Attractiveness	5
dp06091967	CutenessFirst	11F4	RIghtLower	Attractiveness	7
dp06091967	CutenessFirst	11F6	Norm	Attractiveness	5
dp06091967	CutenessFirst	11M2	LeftLower	Attractiveness	3
dp06091967	CutenessFirst	11M3	RightUpper	Attractiveness	5
dp06091967	CutenessFirst	11M6	Norm	Attractiveness	5
dp06091967	CutenessFirst	11M7	LeftUpper	Attractiveness	7
dp06091967	CutenessFirst	13F7	RightUpper	Attractiveness	3
dp06091967	CutenessFirst	13M1	Norm	Attractiveness	5
dp06091967	CutenessFirst	13M2	LeftLower	Attractiveness	6
dp06091967	CutenessFirst	13M3	RIghtLower	Attractiveness	5
dp06091967	CutenessFirst	13M4	Norm	Attractiveness	2
dp06091967	CutenessFirst	3F1	RightUpper	Attractiveness	7
dp06091967	CutenessFirst	3F2	Norm	Attractiveness	7
dp06091967	CutenessFirst	3F3	LeftUpper	Attractiveness	5
dp06091967	CutenessFirst	3F4	RightUpper	Attractiveness	6
dp06091967	CutenessFirst	3M1	Norm	Attractiveness	5
dp06091967	CutenessFirst	3M2	LeftLower	Attractiveness	5
dp06091967	CutenessFirst	3M3	RIghtLower	Attractiveness	3
dp06091967	CutenessFirst	3M4	Norm	Attractiveness	7
dp06091967	CutenessFirst	3M5	LeftLower	Attractiveness	7
dp06091967	CutenessFirst	5F4	RIghtLower	Attractiveness	7
dp06091967	CutenessFirst	5F7	Norm	Attractiveness	7
dp06091967	CutenessFirst	5M1	LeftUpper	Attractiveness	3
dp06091967	CutenessFirst	5M3	RightUpper	Attractiveness	5
dp06091967	CutenessFirst	5M4	Norm	Attractiveness	3
dp06091967	CutenessFirst	5M6	RIghtLower	Attractiveness	7
dp06091967	CutenessFirst	7F1	Norm	Attractiveness	5
dp06091967	CutenessFirst	7F3	LeftLower	Attractiveness	7
dp06091967	CutenessFirst	7F4	RIghtLower	Attractiveness	7
dp06091967	CutenessFirst	7F5	Norm	Attractiveness	7
dp06091967	CutenessFirst	7F6	LeftUpper	Attractiveness	4
dp06091967	CutenessFirst	7M1	RightUpper	Attractiveness	6
dp06091967	CutenessFirst	7M2	Norm	Attractiveness	2
dp06091967	CutenessFirst	7M3	LeftUpper	Attractiveness	5
dp06091967	CutenessFirst	7M4	RightUpper	Attractiveness	5
dp06091967	CutenessFirst	7M5	Norm	Attractiveness	3
dp06091967	CutenessFirst	9F2	LeftLower	Attractiveness	7
dp06091967	CutenessFirst	9F3	RIghtLower	Attractiveness	7
dp06091967	CutenessFirst	9F4	Norm	Attractiveness	6
dp06091967	CutenessFirst	9M1	RightUpper	Attractiveness	2
dp06091967	CutenessFirst	9M3	Norm	Attractiveness	2
dp06091967	CutenessFirst	9M4	LeftUpper	Attractiveness	1
dp06091967	CutenessFirst	9M7	RightUpper	Attractiveness	2
dp06091967	CutenessFirst	9M8	Norm	Attractiveness	6
dp06091967	CutenessFirst	11F2	Norm	Cuteness	4
dp06091967	CutenessFirst	11F3	LeftLower	Cuteness	4
dp06091967	CutenessFirst	11F4	RIghtLower	Cuteness	6
dp06091967	CutenessFirst	11F6	Norm	Cuteness	7
dp06091967	CutenessFirst	11M2	LeftLower	Cuteness	4
dp06091967	CutenessFirst	11M3	LeftLower	Cuteness	5
dp06091967	CutenessFirst	11M3	RightUpper	Cuteness	6
dp06091967	CutenessFirst	11M6	Norm	Cuteness	6
dp06091967	CutenessFirst	11M7	LeftUpper	Cuteness	7
dp06091967	CutenessFirst	13F7	RightUpper	Cuteness	5
dp06091967	CutenessFirst	13M1	Norm	Cuteness	5
dp06091967	CutenessFirst	13M2	LeftLower	Cuteness	4
dp06091967	CutenessFirst	13M3	RIghtLower	Cuteness	3
dp06091967	CutenessFirst	13M4	Norm	Cuteness	6
dp06091967	CutenessFirst	3F1	RightUpper	Cuteness	6
dp06091967	CutenessFirst	3F2	Norm	Cuteness	7
dp06091967	CutenessFirst	3F3	LeftUpper	Cuteness	6
dp06091967	CutenessFirst	3F4	RightUpper	Cuteness	6
dp06091967	CutenessFirst	3M1	Norm	Cuteness	5
dp06091967	CutenessFirst	3M2	LeftLower	Cuteness	6
dp06091967	CutenessFirst	3M3	RIghtLower	Cuteness	4
dp06091967	CutenessFirst	3M4	Norm	Cuteness	6
dp06091967	CutenessFirst	3M5	LeftLower	Cuteness	7
dp06091967	CutenessFirst	5F4	RIghtLower	Cuteness	7
dp06091967	CutenessFirst	5F7	Norm	Cuteness	7
dp06091967	CutenessFirst	5M1	LeftUpper	Cuteness	6
dp06091967	CutenessFirst	5M3	RightUpper	Cuteness	7
dp06091967	CutenessFirst	5M6	RIghtLower	Cuteness	5
dp06091967	CutenessFirst	7F1	Norm	Cuteness	7
dp06091967	CutenessFirst	7F3	LeftLower	Cuteness	6
dp06091967	CutenessFirst	7F4	RIghtLower	Cuteness	6
dp06091967	CutenessFirst	7F5	Norm	Cuteness	7
dp06091967	CutenessFirst	7F6	LeftUpper	Cuteness	5
dp06091967	CutenessFirst	7M1	RightUpper	Cuteness	5
dp06091967	CutenessFirst	7M2	Norm	Cuteness	4
dp06091967	CutenessFirst	7M3	LeftUpper	Cuteness	5
dp06091967	CutenessFirst	7M4	RightUpper	Cuteness	5
dp06091967	CutenessFirst	7M5	Norm	Cuteness	5
dp06091967	CutenessFirst	9F2	LeftLower	Cuteness	5
dp06091967	CutenessFirst	9F3	RIghtLower	Cuteness	6
dp06091967	CutenessFirst	9F4	Norm	Cuteness	6
dp06091967	CutenessFirst	9M1	RightUpper	Cuteness	3
dp06091967	CutenessFirst	9M3	Norm	Cuteness	5
dp06091967	CutenessFirst	9M4	LeftUpper	Cuteness	4
dp06091967	CutenessFirst	9M7	RightUpper	Cuteness	4
dp06091967	CutenessFirst	9M8	Norm	Cuteness	6
DR05271975	CutenessFirst	11F2	RIghtLower	Attractiveness	4
DR05271975	CutenessFirst	11F3	Norm	Attractiveness	2
DR05271975	CutenessFirst	11F4	LeftLower	Attractiveness	5
DR05271975	CutenessFirst	11F6	RIghtLower	Attractiveness	4
DR05271975	CutenessFirst	11M2	Norm	Attractiveness	6
DR05271975	CutenessFirst	11M3	LeftUpper	Attractiveness	4
DR05271975	CutenessFirst	11M6	RightUpper	Attractiveness	4
DR05271975	CutenessFirst	11M7	Norm	Attractiveness	5
DR05271975	CutenessFirst	13F7	LeftUpper	Attractiveness	3
DR05271975	CutenessFirst	13M1	RightUpper	Attractiveness	3
DR05271975	CutenessFirst	13M2	Norm	Attractiveness	5
DR05271975	CutenessFirst	13M3	LeftLower	Attractiveness	4
DR05271975	CutenessFirst	13M4	RIghtLower	Attractiveness	4
DR05271975	CutenessFirst	3F1	LeftUpper	Attractiveness	3
DR05271975	CutenessFirst	3F2	RightUpper	Attractiveness	4
DR05271975	CutenessFirst	3F3	Norm	Attractiveness	4
DR05271975	CutenessFirst	3F4	LeftUpper	Attractiveness	3
DR05271975	CutenessFirst	3M1	RightUpper	Attractiveness	2
DR05271975	CutenessFirst	3M2	Norm	Attractiveness	6
DR05271975	CutenessFirst	3M3	LeftLower	Attractiveness	4
DR05271975	CutenessFirst	3M4	RIghtLower	Attractiveness	2
DR05271975	CutenessFirst	3M5	Norm	Attractiveness	2
DR05271975	CutenessFirst	5F4	LeftLower	Attractiveness	3
DR05271975	CutenessFirst	5F7	RightUpper	Attractiveness	4
DR05271975	CutenessFirst	5M1	Norm	Attractiveness	4
DR05271975	CutenessFirst	5M3	LeftUpper	Attractiveness	4
DR05271975	CutenessFirst	5M4	RightUpper	Attractiveness	2
DR05271975	CutenessFirst	5M6	LeftLower	Attractiveness	4
DR05271975	CutenessFirst	7F1	RIghtLower	Attractiveness	2
DR05271975	CutenessFirst	7F3	Norm	Attractiveness	4
DR05271975	CutenessFirst	7F4	LeftLower	Attractiveness	4
DR05271975	CutenessFirst	7F5	RIghtLower	Attractiveness	4
DR05271975	CutenessFirst	7F6	Norm	Attractiveness	3
DR05271975	CutenessFirst	7M1	LeftUpper	Attractiveness	3
DR05271975	CutenessFirst	7M2	RightUpper	Attractiveness	3
DR05271975	CutenessFirst	7M3	Norm	Attractiveness	5
DR05271975	CutenessFirst	7M4	LeftUpper	Attractiveness	5
DR05271975	CutenessFirst	7M5	RIghtLower	Attractiveness	4
DR05271975	CutenessFirst	9F2	Norm	Attractiveness	5
DR05271975	CutenessFirst	9F3	LeftLower	Attractiveness	5
DR05271975	CutenessFirst	9F4	RIghtLower	Attractiveness	5
DR05271975	CutenessFirst	9F5	Norm	Attractiveness	2
DR05271975	CutenessFirst	9M1	LeftUpper	Attractiveness	1
DR05271975	CutenessFirst	9M3	RightUpper	Attractiveness	4
DR05271975	CutenessFirst	9M4	Norm	Attractiveness	3
DR05271975	CutenessFirst	9M7	LeftUpper	Attractiveness	3
DR05271975	CutenessFirst	9M8	RightUpper	Attractiveness	3
DR05271975	CutenessFirst	11F2	RIghtLower	Cuteness	4
DR05271975	CutenessFirst	11F3	Norm	Cuteness	2
DR05271975	CutenessFirst	11F4	LeftLower	Cuteness	6
DR05271975	CutenessFirst	11F6	RIghtLower	Cuteness	4
DR05271975	CutenessFirst	11M2	Norm	Cuteness	3
DR05271975	CutenessFirst	11M6	LeftUpper	Cuteness	4
DR05271975	CutenessFirst	11M6	RightUpper	Cuteness	4
DR05271975	CutenessFirst	11M7	Norm	Cuteness	4
DR05271975	CutenessFirst	13F7	LeftUpper	Cuteness	3
DR05271975	CutenessFirst	13M1	RightUpper	Cuteness	4
DR05271975	CutenessFirst	13M2	Norm	Cuteness	3
DR05271975	CutenessFirst	13M3	LeftLower	Cuteness	4
DR05271975	CutenessFirst	13M4	RIghtLower	Cuteness	5
DR05271975	CutenessFirst	3F1	LeftUpper	Cuteness	3
DR05271975	CutenessFirst	3F2	RightUpper	Cuteness	4
DR05271975	CutenessFirst	3F3	Norm	Cuteness	5
DR05271975	CutenessFirst	3F4	LeftUpper	Cuteness	3
DR05271975	CutenessFirst	3M1	RightUpper	Cuteness	4
DR05271975	CutenessFirst	3M2	Norm	Cuteness	5
DR05271975	CutenessFirst	3M3	LeftLower	Cuteness	3
DR05271975	CutenessFirst	3M4	RIghtLower	Cuteness	2
DR05271975	CutenessFirst	3M5	Norm	Cuteness	3
DR05271975	CutenessFirst	5F4	LeftLower	Cuteness	3
DR05271975	CutenessFirst	5F7	RightUpper	Cuteness	3
DR05271975	CutenessFirst	5M3	LeftUpper	Cuteness	5
DR05271975	CutenessFirst	5M3	Norm	Cuteness	4
DR05271975	CutenessFirst	5M4	RightUpper	Cuteness	5
DR05271975	CutenessFirst	5M6	LeftLower	Cuteness	4
DR05271975	CutenessFirst	7F1	RIghtLower	Cuteness	4
DR05271975	CutenessFirst	7F3	Norm	Cuteness	4
DR05271975	CutenessFirst	7F4	LeftLower	Cuteness	5
DR05271975	CutenessFirst	7F5	RIghtLower	Cuteness	5
DR05271975	CutenessFirst	7F6	Norm	Cuteness	3
DR05271975	CutenessFirst	7M1	LeftUpper	Cuteness	4
DR05271975	CutenessFirst	7M2	RightUpper	Cuteness	4
DR05271975	CutenessFirst	7M3	Norm	Cuteness	4
DR05271975	CutenessFirst	7M4	LeftUpper	Cuteness	4
DR05271975	CutenessFirst	7M5	RIghtLower	Cuteness	4
DR05271975	CutenessFirst	9F2	Norm	Cuteness	3
DR05271975	CutenessFirst	9F3	LeftLower	Cuteness	4
DR05271975	CutenessFirst	9F4	RIghtLower	Cuteness	5
DR05271975	CutenessFirst	9F5	Norm	Cuteness	2
DR05271975	CutenessFirst	9M1	LeftUpper	Cuteness	2
DR05271975	CutenessFirst	9M3	RightUpper	Cuteness	5
DR05271975	CutenessFirst	9M4	Norm	Cuteness	4
DR05271975	CutenessFirst	9M7	LeftUpper	Cuteness	4
DR05271975	CutenessFirst	9M8	RightUpper	Cuteness	3
DS09061966	CutenessFirst	11F2	LeftLower	Attractiveness	3
DS09061966	CutenessFirst	11F3	RIghtLower	Attractiveness	4
DS09061966	CutenessFirst	11F4	Norm	Attractiveness	6
DS09061966	CutenessFirst	11F6	LeftLower	Attractiveness	4
DS09061966	CutenessFirst	11M2	RIghtLower	Attractiveness	5
DS09061966	CutenessFirst	11M3	Norm	Attractiveness	3
DS09061966	CutenessFirst	11M6	LeftUpper	Attractiveness	4
DS09061966	CutenessFirst	11M7	RightUpper	Attractiveness	5
DS09061966	CutenessFirst	13F7	Norm	Attractiveness	2
DS09061966	CutenessFirst	13M1	LeftUpper	Attractiveness	4
DS09061966	CutenessFirst	13M2	RIghtLower	Attractiveness	4
DS09061966	CutenessFirst	13M3	Norm	Attractiveness	4
DS09061966	CutenessFirst	13M4	LeftLower	Attractiveness	5
DS09061966	CutenessFirst	3F1	Norm	Attractiveness	2
DS09061966	CutenessFirst	3F2	LeftUpper	Attractiveness	3
DS09061966	CutenessFirst	3F3	RightUpper	Attractiveness	5
DS09061966	CutenessFirst	3F4	Norm	Attractiveness	2
DS09061966	CutenessFirst	3M1	LeftUpper	Attractiveness	2
DS09061966	CutenessFirst	3M2	RIghtLower	Attractiveness	2
DS09061966	CutenessFirst	3M3	Norm	Attractiveness	2
DS09061966	CutenessFirst	3M4	LeftLower	Attractiveness	2
DS09061966	CutenessFirst	3M5	RIghtLower	Attractiveness	1
DS09061966	CutenessFirst	5F4	Norm	Attractiveness	3
DS09061966	CutenessFirst	5F7	LeftUpper	Attractiveness	3
DS09061966	CutenessFirst	5M1	RightUpper	Attractiveness	3
DS09061966	CutenessFirst	5M3	Norm	Attractiveness	5
DS09061966	CutenessFirst	5M4	LeftUpper	Attractiveness	4
DS09061966	CutenessFirst	5M6	Norm	Attractiveness	4
DS09061966	CutenessFirst	7F1	LeftLower	Attractiveness	4
DS09061966	CutenessFirst	7F3	RIghtLower	Attractiveness	4
DS09061966	CutenessFirst	7F4	Norm	Attractiveness	6
DS09061966	CutenessFirst	7F5	LeftLower	Attractiveness	4
DS09061966	CutenessFirst	7F6	RightUpper	Attractiveness	2
DS09061966	CutenessFirst	7M1	Norm	Attractiveness	3
DS09061966	CutenessFirst	7M2	LeftUpper	Attractiveness	4
DS09061966	CutenessFirst	7M3	RightUpper	Attractiveness	5
DS09061966	CutenessFirst	7M4	Norm	Attractiveness	6
DS09061966	CutenessFirst	7M5	LeftLower	Attractiveness	4
DS09061966	CutenessFirst	9F2	RIghtLower	Attractiveness	3
DS09061966	CutenessFirst	9F3	Norm	Attractiveness	2
DS09061966	CutenessFirst	9F4	LeftLower	Attractiveness	4
DS09061966	CutenessFirst	9F5	RIghtLower	Attractiveness	4
DS09061966	CutenessFirst	9M1	Norm	Attractiveness	1
DS09061966	CutenessFirst	9M3	LeftUpper	Attractiveness	3
DS09061966	CutenessFirst	9M4	RightUpper	Attractiveness	3
DS09061966	CutenessFirst	9M7	Norm	Attractiveness	2
DS09061966	CutenessFirst	9M8	LeftUpper	Attractiveness	3
DS09061966	CutenessFirst	11F2	LeftLower	Cuteness	2
DS09061966	CutenessFirst	11F3	RIghtLower	Cuteness	2
DS09061966	CutenessFirst	11F4	Norm	Cuteness	4
DS09061966	CutenessFirst	11F6	LeftLower	Cuteness	2
DS09061966	CutenessFirst	11M2	RIghtLower	Cuteness	5
DS09061966	CutenessFirst	11M3	Norm	Cuteness	4
DS09061966	CutenessFirst	11M7	RightUpper	Cuteness	4
DS09061966	CutenessFirst	13F7	Norm	Cuteness	2
DS09061966	CutenessFirst	13M1	LeftUpper	Cuteness	3
DS09061966	CutenessFirst	13M2	RIghtLower	Cuteness	3
DS09061966	CutenessFirst	13M3	Norm	Cuteness	3
DS09061966	CutenessFirst	13M4	LeftLower	Cuteness	5
DS09061966	CutenessFirst	3F1	Norm	Cuteness	3
DS09061966	CutenessFirst	3F2	LeftUpper	Cuteness	3
DS09061966	CutenessFirst	3F3	RightUpper	Cuteness	3
DS09061966	CutenessFirst	3F4	Norm	Cuteness	2
DS09061966	CutenessFirst	3M1	LeftUpper	Cuteness	2
DS09061966	CutenessFirst	3M2	RIghtLower	Cuteness	2
DS09061966	CutenessFirst	3M3	Norm	Cuteness	3
DS09061966	CutenessFirst	3M4	LeftLower	Cuteness	2
DS09061966	CutenessFirst	3M5	RIghtLower	Cuteness	1
DS09061966	CutenessFirst	5F4	Norm	Cuteness	3
DS09061966	CutenessFirst	5F7	LeftUpper	Cuteness	3
DS09061966	CutenessFirst	5M1	RightUpper	Cuteness	2
DS09061966	CutenessFirst	5M4	LeftUpper	Cuteness	2
DS09061966	CutenessFirst	5M4	Norm	Cuteness	5
DS09061966	CutenessFirst	5M6	Norm	Cuteness	4
DS09061966	CutenessFirst	7F1	LeftLower	Cuteness	4
DS09061966	CutenessFirst	7F3	RIghtLower	Cuteness	3
DS09061966	CutenessFirst	7F4	Norm	Cuteness	4
DS09061966	CutenessFirst	7F5	LeftLower	Cuteness	3
DS09061966	CutenessFirst	7F6	RightUpper	Cuteness	2
DS09061966	CutenessFirst	7M1	Norm	Cuteness	2
DS09061966	CutenessFirst	7M2	LeftUpper	Cuteness	2
DS09061966	CutenessFirst	7M3	RightUpper	Cuteness	4
DS09061966	CutenessFirst	7M4	Norm	Cuteness	4
DS09061966	CutenessFirst	7M5	LeftLower	Cuteness	3
DS09061966	CutenessFirst	9F2	RIghtLower	Cuteness	3
DS09061966	CutenessFirst	9F3	Norm	Cuteness	2
DS09061966	CutenessFirst	9F4	LeftLower	Cuteness	3
DS09061966	CutenessFirst	9F5	RIghtLower	Cuteness	2
DS09061966	CutenessFirst	9M1	Norm	Cuteness	1
DS09061966	CutenessFirst	9M3	LeftUpper	Cuteness	2
DS09061966	CutenessFirst	9M4	RightUpper	Cuteness	2
DS09061966	CutenessFirst	9M7	Norm	Cuteness	2
DW10251989	CutenessFirst	11F2	Norm	Attractiveness	3
DW10251989	CutenessFirst	11F3	LeftLower	Attractiveness	2
DW10251989	CutenessFirst	11F4	RIghtLower	Attractiveness	6
DW10251989	CutenessFirst	11F6	Norm	Attractiveness	3
DW10251989	CutenessFirst	11M2	LeftLower	Attractiveness	6
DW10251989	CutenessFirst	11M3	RightUpper	Attractiveness	4
DW10251989	CutenessFirst	11M6	Norm	Attractiveness	4
DW10251989	CutenessFirst	11M7	LeftUpper	Attractiveness	4
DW10251989	CutenessFirst	13F7	RightUpper	Attractiveness	4
DW10251989	CutenessFirst	13M1	Norm	Attractiveness	5
DW10251989	CutenessFirst	13M2	LeftLower	Attractiveness	3
DW10251989	CutenessFirst	13M3	RIghtLower	Attractiveness	3
DW10251989	CutenessFirst	13M4	Norm	Attractiveness	5
DW10251989	CutenessFirst	3F1	RightUpper	Attractiveness	3
DW10251989	CutenessFirst	3F2	Norm	Attractiveness	3
DW10251989	CutenessFirst	3F3	LeftUpper	Attractiveness	3
DW10251989	CutenessFirst	3F4	RightUpper	Attractiveness	2
DW10251989	CutenessFirst	3M1	Norm	Attractiveness	2
DW10251989	CutenessFirst	3M2	LeftLower	Attractiveness	3
DW10251989	CutenessFirst	3M3	RIghtLower	Attractiveness	3
DW10251989	CutenessFirst	3M4	Norm	Attractiveness	1
DW10251989	CutenessFirst	3M5	LeftLower	Attractiveness	2
DW10251989	CutenessFirst	5F4	RIghtLower	Attractiveness	3
DW10251989	CutenessFirst	5F7	Norm	Attractiveness	3
DW10251989	CutenessFirst	5M1	LeftUpper	Attractiveness	3
DW10251989	CutenessFirst	5M3	RightUpper	Attractiveness	5
DW10251989	CutenessFirst	5M4	Norm	Attractiveness	2
DW10251989	CutenessFirst	5M6	RIghtLower	Attractiveness	3
DW10251989	CutenessFirst	7F1	Norm	Attractiveness	4
DW10251989	CutenessFirst	7F3	LeftLower	Attractiveness	4
DW10251989	CutenessFirst	7F4	RIghtLower	Attractiveness	4
DW10251989	CutenessFirst	7F5	Norm	Attractiveness	5
DW10251989	CutenessFirst	7F6	LeftUpper	Attractiveness	2
DW10251989	CutenessFirst	7M1	RightUpper	Attractiveness	4
DW10251989	CutenessFirst	7M2	Norm	Attractiveness	3
DW10251989	CutenessFirst	7M3	LeftUpper	Attractiveness	2
DW10251989	CutenessFirst	7M4	RightUpper	Attractiveness	3
DW10251989	CutenessFirst	7M5	Norm	Attractiveness	4
DW10251989	CutenessFirst	9F2	LeftLower	Attractiveness	5
DW10251989	CutenessFirst	9F3	RIghtLower	Attractiveness	4
DW10251989	CutenessFirst	9F4	Norm	Attractiveness	3
DW10251989	CutenessFirst	9M1	RightUpper	Attractiveness	2
DW10251989	CutenessFirst	9M3	Norm	Attractiveness	3
DW10251989	CutenessFirst	9M4	LeftUpper	Attractiveness	2
DW10251989	CutenessFirst	9M7	RightUpper	Attractiveness	3
DW10251989	CutenessFirst	9M8	Norm	Attractiveness	3
DW10251989	CutenessFirst	11F2	Norm	Cuteness	5
DW10251989	CutenessFirst	11F3	LeftLower	Cuteness	3
DW10251989	CutenessFirst	11F4	RIghtLower	Cuteness	5
DW10251989	CutenessFirst	11F6	Norm	Cuteness	3
DW10251989	CutenessFirst	11M2	LeftLower	Cuteness	4
DW10251989	CutenessFirst	11M3	LeftLower	Cuteness	4
DW10251989	CutenessFirst	11M3	RightUpper	Cuteness	5
DW10251989	CutenessFirst	11M6	Norm	Cuteness	4
DW10251989	CutenessFirst	11M7	LeftUpper	Cuteness	3
DW10251989	CutenessFirst	13F7	RightUpper	Cuteness	4
DW10251989	CutenessFirst	13M1	Norm	Cuteness	3
DW10251989	CutenessFirst	13M2	LeftLower	Cuteness	4
DW10251989	CutenessFirst	13M3	RIghtLower	Cuteness	3
DW10251989	CutenessFirst	13M4	Norm	Cuteness	4
DW10251989	CutenessFirst	3F1	RightUpper	Cuteness	3
DW10251989	CutenessFirst	3F2	Norm	Cuteness	5
DW10251989	CutenessFirst	3F3	LeftUpper	Cuteness	4
DW10251989	CutenessFirst	3F4	RightUpper	Cuteness	4
DW10251989	CutenessFirst	3M1	Norm	Cuteness	3
DW10251989	CutenessFirst	3M2	LeftLower	Cuteness	2
DW10251989	CutenessFirst	3M3	RIghtLower	Cuteness	5
DW10251989	CutenessFirst	3M4	Norm	Cuteness	2
DW10251989	CutenessFirst	3M5	LeftLower	Cuteness	3
DW10251989	CutenessFirst	5F4	RIghtLower	Cuteness	3
DW10251989	CutenessFirst	5F7	Norm	Cuteness	4
DW10251989	CutenessFirst	5M1	LeftUpper	Cuteness	4
DW10251989	CutenessFirst	5M3	RightUpper	Cuteness	5
DW10251989	CutenessFirst	5M6	RIghtLower	Cuteness	5
DW10251989	CutenessFirst	7F1	Norm	Cuteness	3
DW10251989	CutenessFirst	7F3	LeftLower	Cuteness	5
DW10251989	CutenessFirst	7F4	RIghtLower	Cuteness	5
DW10251989	CutenessFirst	7F5	Norm	Cuteness	4
DW10251989	CutenessFirst	7F6	LeftUpper	Cuteness	2
DW10251989	CutenessFirst	7M1	RightUpper	Cuteness	3
DW10251989	CutenessFirst	7M2	Norm	Cuteness	3
DW10251989	CutenessFirst	7M3	LeftUpper	Cuteness	6
DW10251989	CutenessFirst	7M4	RightUpper	Cuteness	4
DW10251989	CutenessFirst	7M5	Norm	Cuteness	3
DW10251989	CutenessFirst	9F2	LeftLower	Cuteness	5
DW10251989	CutenessFirst	9F3	RIghtLower	Cuteness	6
DW10251989	CutenessFirst	9F4	Norm	Cuteness	4
DW10251989	CutenessFirst	9M1	RightUpper	Cuteness	2
DW10251989	CutenessFirst	9M3	Norm	Cuteness	4
DW10251989	CutenessFirst	9M4	LeftUpper	Cuteness	4
DW10251989	CutenessFirst	9M7	RightUpper	Cuteness	3
DW10251989	CutenessFirst	9M8	Norm	Cuteness	4
ER02201988	CutenessFirst	11F2	Norm	Attractiveness	1
ER02201988	CutenessFirst	11F3	LeftLower	Attractiveness	1
ER02201988	CutenessFirst	11F4	RIghtLower	Attractiveness	2
ER02201988	CutenessFirst	11F6	Norm	Attractiveness	1
ER02201988	CutenessFirst	11M2	LeftLower	Attractiveness	1
ER02201988	CutenessFirst	11M3	RightUpper	Attractiveness	3
ER02201988	CutenessFirst	11M6	Norm	Attractiveness	2
ER02201988	CutenessFirst	11M7	LeftUpper	Attractiveness	2
ER02201988	CutenessFirst	13F7	RightUpper	Attractiveness	1
ER02201988	CutenessFirst	13M1	Norm	Attractiveness	2
ER02201988	CutenessFirst	13M2	LeftLower	Attractiveness	1
ER02201988	CutenessFirst	13M3	RIghtLower	Attractiveness	2
ER02201988	CutenessFirst	13M4	Norm	Attractiveness	2
ER02201988	CutenessFirst	3F1	RightUpper	Attractiveness	1
ER02201988	CutenessFirst	3F2	Norm	Attractiveness	5
ER02201988	CutenessFirst	3F3	LeftUpper	Attractiveness	3
ER02201988	CutenessFirst	3F4	RightUpper	Attractiveness	1
ER02201988	CutenessFirst	3M1	Norm	Attractiveness	3
ER02201988	CutenessFirst	3M2	LeftLower	Attractiveness	1
ER02201988	CutenessFirst	3M3	RIghtLower	Attractiveness	2
ER02201988	CutenessFirst	3M4	Norm	Attractiveness	2
ER02201988	CutenessFirst	3M5	LeftLower	Attractiveness	1
ER02201988	CutenessFirst	5F4	RIghtLower	Attractiveness	3
ER02201988	CutenessFirst	5F7	Norm	Attractiveness	2
ER02201988	CutenessFirst	5M1	LeftUpper	Attractiveness	1
ER02201988	CutenessFirst	5M3	RightUpper	Attractiveness	1
ER02201988	CutenessFirst	5M4	Norm	Attractiveness	1
ER02201988	CutenessFirst	5M6	RIghtLower	Attractiveness	3
ER02201988	CutenessFirst	7F1	Norm	Attractiveness	5
ER02201988	CutenessFirst	7F3	LeftLower	Attractiveness	4
ER02201988	CutenessFirst	7F4	RIghtLower	Attractiveness	4
ER02201988	CutenessFirst	7F5	Norm	Attractiveness	6
ER02201988	CutenessFirst	7F6	LeftUpper	Attractiveness	1
ER02201988	CutenessFirst	7M1	RightUpper	Attractiveness	3
ER02201988	CutenessFirst	7M2	Norm	Attractiveness	2
ER02201988	CutenessFirst	7M3	LeftUpper	Attractiveness	3
ER02201988	CutenessFirst	7M4	RightUpper	Attractiveness	2
ER02201988	CutenessFirst	7M5	Norm	Attractiveness	3
ER02201988	CutenessFirst	9F2	LeftLower	Attractiveness	1
ER02201988	CutenessFirst	9F3	RIghtLower	Attractiveness	3
ER02201988	CutenessFirst	9F4	Norm	Attractiveness	5
ER02201988	CutenessFirst	9M1	RightUpper	Attractiveness	1
ER02201988	CutenessFirst	9M3	Norm	Attractiveness	1
ER02201988	CutenessFirst	9M4	LeftUpper	Attractiveness	1
ER02201988	CutenessFirst	9M7	RightUpper	Attractiveness	2
ER02201988	CutenessFirst	9M8	Norm	Attractiveness	1
ER02201988	CutenessFirst	11F2	Norm	Cuteness	1
ER02201988	CutenessFirst	11F3	LeftLower	Cuteness	3
ER02201988	CutenessFirst	11F4	RIghtLower	Cuteness	4
ER02201988	CutenessFirst	11F6	Norm	Cuteness	2
ER02201988	CutenessFirst	11M2	LeftLower	Cuteness	1
ER02201988	CutenessFirst	11M3	LeftLower	Cuteness	4
ER02201988	CutenessFirst	11M3	RightUpper	Cuteness	2
ER02201988	CutenessFirst	11M6	Norm	Cuteness	4
ER02201988	CutenessFirst	11M7	LeftUpper	Cuteness	2
ER02201988	CutenessFirst	13F7	RightUpper	Cuteness	4
ER02201988	CutenessFirst	13M1	Norm	Cuteness	1
ER02201988	CutenessFirst	13M2	LeftLower	Cuteness	1
ER02201988	CutenessFirst	13M3	RIghtLower	Cuteness	1
ER02201988	CutenessFirst	13M4	Norm	Cuteness	4
ER02201988	CutenessFirst	3F1	RightUpper	Cuteness	2
ER02201988	CutenessFirst	3F2	Norm	Cuteness	5
ER02201988	CutenessFirst	3F3	LeftUpper	Cuteness	4
ER02201988	CutenessFirst	3F4	RightUpper	Cuteness	1
ER02201988	CutenessFirst	3M1	Norm	Cuteness	2
ER02201988	CutenessFirst	3M2	LeftLower	Cuteness	1
ER02201988	CutenessFirst	3M3	RIghtLower	Cuteness	2
ER02201988	CutenessFirst	3M4	Norm	Cuteness	2
ER02201988	CutenessFirst	3M5	LeftLower	Cuteness	2
ER02201988	CutenessFirst	5F4	RIghtLower	Cuteness	1
ER02201988	CutenessFirst	5F7	Norm	Cuteness	5
ER02201988	CutenessFirst	5M1	LeftUpper	Cuteness	1
ER02201988	CutenessFirst	5M3	RightUpper	Cuteness	3
ER02201988	CutenessFirst	5M6	RIghtLower	Cuteness	4
ER02201988	CutenessFirst	7F1	Norm	Cuteness	3
ER02201988	CutenessFirst	7F3	LeftLower	Cuteness	5
ER02201988	CutenessFirst	7F4	RIghtLower	Cuteness	4
ER02201988	CutenessFirst	7F5	Norm	Cuteness	6
ER02201988	CutenessFirst	7F6	LeftUpper	Cuteness	2
ER02201988	CutenessFirst	7M1	RightUpper	Cuteness	3
ER02201988	CutenessFirst	7M2	Norm	Cuteness	2
ER02201988	CutenessFirst	7M3	LeftUpper	Cuteness	4
ER02201988	CutenessFirst	7M4	RightUpper	Cuteness	3
ER02201988	CutenessFirst	7M5	Norm	Cuteness	4
ER02201988	CutenessFirst	9F2	LeftLower	Cuteness	1
ER02201988	CutenessFirst	9F3	RIghtLower	Cuteness	3
ER02201988	CutenessFirst	9F4	Norm	Cuteness	6
ER02201988	CutenessFirst	9M1	RightUpper	Cuteness	2
ER02201988	CutenessFirst	9M3	Norm	Cuteness	3
ER02201988	CutenessFirst	9M4	LeftUpper	Cuteness	1
ER02201988	CutenessFirst	9M7	RightUpper	Cuteness	3
ER02201988	CutenessFirst	9M8	Norm	Cuteness	1
GO03051988	AttractivenessFirst	11F2	LeftLower	Attractiveness	1
GO03051988	AttractivenessFirst	11F3	RIghtLower	Attractiveness	1
GO03051988	AttractivenessFirst	11F4	Norm	Attractiveness	4
GO03051988	AttractivenessFirst	11F6	LeftLower	Attractiveness	2
GO03051988	AttractivenessFirst	11M2	RIghtLower	Attractiveness	4
GO03051988	AttractivenessFirst	11M3	Norm	Attractiveness	6
GO03051988	AttractivenessFirst	11M6	LeftUpper	Attractiveness	2
GO03051988	AttractivenessFirst	11M7	RightUpper	Attractiveness	5
GO03051988	AttractivenessFirst	13F7	Norm	Attractiveness	2
GO03051988	AttractivenessFirst	13M1	LeftUpper	Attractiveness	2
GO03051988	AttractivenessFirst	13M2	RIghtLower	Attractiveness	1
GO03051988	AttractivenessFirst	13M3	Norm	Attractiveness	6
GO03051988	AttractivenessFirst	13M4	LeftLower	Attractiveness	3
GO03051988	AttractivenessFirst	3F1	Norm	Attractiveness	3
GO03051988	AttractivenessFirst	3F2	LeftUpper	Attractiveness	3
GO03051988	AttractivenessFirst	3F3	RightUpper	Attractiveness	3
GO03051988	AttractivenessFirst	3F4	Norm	Attractiveness	4
GO03051988	AttractivenessFirst	3M1	LeftUpper	Attractiveness	1
GO03051988	AttractivenessFirst	3M2	RIghtLower	Attractiveness	1
GO03051988	AttractivenessFirst	3M3	Norm	Attractiveness	5
GO03051988	AttractivenessFirst	3M4	LeftLower	Attractiveness	1
GO03051988	AttractivenessFirst	3M5	RIghtLower	Attractiveness	1
GO03051988	AttractivenessFirst	5F4	Norm	Attractiveness	3
GO03051988	AttractivenessFirst	5F7	LeftUpper	Attractiveness	1
GO03051988	AttractivenessFirst	5M1	RightUpper	Attractiveness	1
GO03051988	AttractivenessFirst	5M3	Norm	Attractiveness	5
GO03051988	AttractivenessFirst	5M4	LeftUpper	Attractiveness	1
GO03051988	AttractivenessFirst	5M6	Norm	Attractiveness	5
GO03051988	AttractivenessFirst	7F1	LeftLower	Attractiveness	3
GO03051988	AttractivenessFirst	7F3	RIghtLower	Attractiveness	5
GO03051988	AttractivenessFirst	7F4	Norm	Attractiveness	6
GO03051988	AttractivenessFirst	7F5	LeftLower	Attractiveness	2
GO03051988	AttractivenessFirst	7F6	RightUpper	Attractiveness	1
GO03051988	AttractivenessFirst	7M1	Norm	Attractiveness	3
GO03051988	AttractivenessFirst	7M2	LeftUpper	Attractiveness	1
GO03051988	AttractivenessFirst	7M3	RightUpper	Attractiveness	4
GO03051988	AttractivenessFirst	7M4	Norm	Attractiveness	3
GO03051988	AttractivenessFirst	7M5	LeftLower	Attractiveness	3
GO03051988	AttractivenessFirst	9F2	RIghtLower	Attractiveness	3
GO03051988	AttractivenessFirst	9F3	Norm	Attractiveness	4
GO03051988	AttractivenessFirst	9F4	LeftLower	Attractiveness	1
GO03051988	AttractivenessFirst	9F5	RIghtLower	Attractiveness	2
GO03051988	AttractivenessFirst	9M1	Norm	Attractiveness	3
GO03051988	AttractivenessFirst	9M3	LeftUpper	Attractiveness	1
GO03051988	AttractivenessFirst	9M4	RightUpper	Attractiveness	2
GO03051988	AttractivenessFirst	9M7	Norm	Attractiveness	7
GO03051988	AttractivenessFirst	9M8	LeftUpper	Attractiveness	2
GO03051988	AttractivenessFirst	11F2	LeftLower	Cuteness	1
GO03051988	AttractivenessFirst	11F3	RIghtLower	Cuteness	1
GO03051988	AttractivenessFirst	11F4	Norm	Cuteness	5
GO03051988	AttractivenessFirst	11F6	LeftLower	Cuteness	2
GO03051988	AttractivenessFirst	11M2	RIghtLower	Cuteness	2
GO03051988	AttractivenessFirst	11M3	Norm	Cuteness	7
GO03051988	AttractivenessFirst	11M7	RightUpper	Cuteness	3
GO03051988	AttractivenessFirst	13F7	Norm	Cuteness	4
GO03051988	AttractivenessFirst	13M1	LeftUpper	Cuteness	5
GO03051988	AttractivenessFirst	13M2	RIghtLower	Cuteness	1
GO03051988	AttractivenessFirst	13M3	Norm	Cuteness	2
GO03051988	AttractivenessFirst	13M4	LeftLower	Cuteness	6
GO03051988	AttractivenessFirst	3F1	Norm	Cuteness	5
GO03051988	AttractivenessFirst	3F2	LeftUpper	Cuteness	2
GO03051988	AttractivenessFirst	3F3	RightUpper	Cuteness	4
GO03051988	AttractivenessFirst	3F4	Norm	Cuteness	4
GO03051988	AttractivenessFirst	3M1	LeftUpper	Cuteness	3
GO03051988	AttractivenessFirst	3M2	RIghtLower	Cuteness	2
GO03051988	AttractivenessFirst	3M3	Norm	Cuteness	7
GO03051988	AttractivenessFirst	3M4	LeftLower	Cuteness	1
GO03051988	AttractivenessFirst	3M5	RIghtLower	Cuteness	1
GO03051988	AttractivenessFirst	5F4	Norm	Cuteness	5
GO03051988	AttractivenessFirst	5F7	LeftUpper	Cuteness	1
GO03051988	AttractivenessFirst	5M1	RightUpper	Cuteness	3
GO03051988	AttractivenessFirst	5M4	LeftUpper	Cuteness	1
GO03051988	AttractivenessFirst	5M4	Norm	Cuteness	7
GO03051988	AttractivenessFirst	5M6	Norm	Cuteness	7
GO03051988	AttractivenessFirst	7F1	LeftLower	Cuteness	5
GO03051988	AttractivenessFirst	7F3	RIghtLower	Cuteness	6
GO03051988	AttractivenessFirst	7F4	Norm	Cuteness	6
GO03051988	AttractivenessFirst	7F5	LeftLower	Cuteness	2
GO03051988	AttractivenessFirst	7F6	RightUpper	Cuteness	2
GO03051988	AttractivenessFirst	7M1	Norm	Cuteness	3
GO03051988	AttractivenessFirst	7M2	LeftUpper	Cuteness	3
GO03051988	AttractivenessFirst	7M3	RightUpper	Cuteness	5
GO03051988	AttractivenessFirst	7M4	Norm	Cuteness	7
GO03051988	AttractivenessFirst	7M5	LeftLower	Cuteness	3
GO03051988	AttractivenessFirst	9F2	RIghtLower	Cuteness	5
GO03051988	AttractivenessFirst	9F3	Norm	Cuteness	7
GO03051988	AttractivenessFirst	9F4	LeftLower	Cuteness	1
GO03051988	AttractivenessFirst	9F5	RIghtLower	Cuteness	1
GO03051988	AttractivenessFirst	9M1	Norm	Cuteness	1
GO03051988	AttractivenessFirst	9M3	LeftUpper	Cuteness	2
GO03051988	AttractivenessFirst	9M4	RightUpper	Cuteness	3
GO03051988	AttractivenessFirst	9M7	Norm	Cuteness	7
HH12051983	CutenessFirst	11F2	RIghtLower	Attractiveness	1
HH12051983	CutenessFirst	11F3	Norm	Attractiveness	2
HH12051983	CutenessFirst	11F4	LeftLower	Attractiveness	3
HH12051983	CutenessFirst	11F6	RIghtLower	Attractiveness	2
HH12051983	CutenessFirst	11M2	Norm	Attractiveness	4
HH12051983	CutenessFirst	11M3	LeftUpper	Attractiveness	2
HH12051983	CutenessFirst	11M6	RightUpper	Attractiveness	3
HH12051983	CutenessFirst	11M7	Norm	Attractiveness	4
HH12051983	CutenessFirst	13F7	LeftUpper	Attractiveness	2
HH12051983	CutenessFirst	13M1	RightUpper	Attractiveness	2
HH12051983	CutenessFirst	13M2	Norm	Attractiveness	2
HH12051983	CutenessFirst	13M3	LeftLower	Attractiveness	2
HH12051983	CutenessFirst	13M4	RIghtLower	Attractiveness	2
HH12051983	CutenessFirst	3F1	LeftUpper	Attractiveness	1
HH12051983	CutenessFirst	3F2	RightUpper	Attractiveness	2
HH12051983	CutenessFirst	3F3	Norm	Attractiveness	4
HH12051983	CutenessFirst	3F4	LeftUpper	Attractiveness	1
HH12051983	CutenessFirst	3M1	RightUpper	Attractiveness	4
HH12051983	CutenessFirst	3M2	Norm	Attractiveness	2
HH12051983	CutenessFirst	3M3	LeftLower	Attractiveness	1
HH12051983	CutenessFirst	3M4	RIghtLower	Attractiveness	2
HH12051983	CutenessFirst	3M5	Norm	Attractiveness	2
HH12051983	CutenessFirst	5F4	LeftLower	Attractiveness	2
HH12051983	CutenessFirst	5F7	RightUpper	Attractiveness	4
HH12051983	CutenessFirst	5M1	Norm	Attractiveness	2
HH12051983	CutenessFirst	5M3	LeftUpper	Attractiveness	3
HH12051983	CutenessFirst	5M4	RightUpper	Attractiveness	1
HH12051983	CutenessFirst	5M6	LeftLower	Attractiveness	3
HH12051983	CutenessFirst	7F1	RIghtLower	Attractiveness	3
HH12051983	CutenessFirst	7F3	Norm	Attractiveness	3
HH12051983	CutenessFirst	7F4	LeftLower	Attractiveness	4
HH12051983	CutenessFirst	7F5	RIghtLower	Attractiveness	2
HH12051983	CutenessFirst	7F6	Norm	Attractiveness	2
HH12051983	CutenessFirst	7M1	LeftUpper	Attractiveness	3
HH12051983	CutenessFirst	7M2	RightUpper	Attractiveness	2
HH12051983	CutenessFirst	7M3	Norm	Attractiveness	1
HH12051983	CutenessFirst	7M4	LeftUpper	Attractiveness	3
HH12051983	CutenessFirst	7M5	RIghtLower	Attractiveness	2
HH12051983	CutenessFirst	9F2	Norm	Attractiveness	3
HH12051983	CutenessFirst	9F3	LeftLower	Attractiveness	2
HH12051983	CutenessFirst	9F4	RIghtLower	Attractiveness	3
HH12051983	CutenessFirst	9F5	Norm	Attractiveness	5
HH12051983	CutenessFirst	9M1	LeftUpper	Attractiveness	1
HH12051983	CutenessFirst	9M3	RightUpper	Attractiveness	2
HH12051983	CutenessFirst	9M4	Norm	Attractiveness	3
HH12051983	CutenessFirst	9M7	LeftUpper	Attractiveness	2
HH12051983	CutenessFirst	9M8	RightUpper	Attractiveness	2
HH12051983	CutenessFirst	11F2	RIghtLower	Cuteness	1
HH12051983	CutenessFirst	11F3	Norm	Cuteness	1
HH12051983	CutenessFirst	11F4	LeftLower	Cuteness	3
HH12051983	CutenessFirst	11F6	RIghtLower	Cuteness	1
HH12051983	CutenessFirst	11M2	Norm	Cuteness	4
HH12051983	CutenessFirst	11M6	LeftUpper	Cuteness	1
HH12051983	CutenessFirst	11M6	RightUpper	Cuteness	2
HH12051983	CutenessFirst	11M7	Norm	Cuteness	5
HH12051983	CutenessFirst	13F7	LeftUpper	Cuteness	1
HH12051983	CutenessFirst	13M1	RightUpper	Cuteness	2
HH12051983	CutenessFirst	13M2	Norm	Cuteness	2
HH12051983	CutenessFirst	13M3	LeftLower	Cuteness	1
HH12051983	CutenessFirst	13M4	RIghtLower	Cuteness	1
HH12051983	CutenessFirst	3F1	LeftUpper	Cuteness	2
HH12051983	CutenessFirst	3F2	RightUpper	Cuteness	1
HH12051983	CutenessFirst	3F3	Norm	Cuteness	2
HH12051983	CutenessFirst	3F4	LeftUpper	Cuteness	1
HH12051983	CutenessFirst	3M1	RightUpper	Cuteness	3
HH12051983	CutenessFirst	3M2	Norm	Cuteness	2
HH12051983	CutenessFirst	3M3	LeftLower	Cuteness	1
HH12051983	CutenessFirst	3M4	RIghtLower	Cuteness	1
HH12051983	CutenessFirst	3M5	Norm	Cuteness	1
HH12051983	CutenessFirst	5F4	LeftLower	Cuteness	1
HH12051983	CutenessFirst	5F7	RightUpper	Cuteness	3
HH12051983	CutenessFirst	5M3	LeftUpper	Cuteness	2
HH12051983	CutenessFirst	5M3	Norm	Cuteness	3
HH12051983	CutenessFirst	5M4	RightUpper	Cuteness	2
HH12051983	CutenessFirst	5M6	LeftLower	Cuteness	2
HH12051983	CutenessFirst	7F1	RIghtLower	Cuteness	2
HH12051983	CutenessFirst	7F3	Norm	Cuteness	1
HH12051983	CutenessFirst	7F4	LeftLower	Cuteness	4
HH12051983	CutenessFirst	7F5	RIghtLower	Cuteness	2
HH12051983	CutenessFirst	7F6	Norm	Cuteness	4
HH12051983	CutenessFirst	7M1	LeftUpper	Cuteness	1
HH12051983	CutenessFirst	7M2	RightUpper	Cuteness	1
HH12051983	CutenessFirst	7M3	Norm	Cuteness	4
HH12051983	CutenessFirst	7M4	LeftUpper	Cuteness	2
HH12051983	CutenessFirst	7M5	RIghtLower	Cuteness	2
HH12051983	CutenessFirst	9F2	Norm	Cuteness	4
HH12051983	CutenessFirst	9F3	LeftLower	Cuteness	1
HH12051983	CutenessFirst	9F4	RIghtLower	Cuteness	2
HH12051983	CutenessFirst	9F5	Norm	Cuteness	2
HH12051983	CutenessFirst	9M1	LeftUpper	Cuteness	1
HH12051983	CutenessFirst	9M3	RightUpper	Cuteness	1
HH12051983	CutenessFirst	9M4	Norm	Cuteness	2
HH12051983	CutenessFirst	9M7	LeftUpper	Cuteness	1
HH12051983	CutenessFirst	9M8	RightUpper	Cuteness	2
HM02051979	CutenessFirst	11F2	LeftLower	Attractiveness	3
HM02051979	CutenessFirst	11F3	RIghtLower	Attractiveness	3
HM02051979	CutenessFirst	11F4	Norm	Attractiveness	5
HM02051979	CutenessFirst	11F6	LeftLower	Attractiveness	3
HM02051979	CutenessFirst	11M2	RIghtLower	Attractiveness	5
HM02051979	CutenessFirst	11M3	Norm	Attractiveness	3
HM02051979	CutenessFirst	11M6	LeftUpper	Attractiveness	4
HM02051979	CutenessFirst	11M7	RightUpper	Attractiveness	4
HM02051979	CutenessFirst	13F7	Norm	Attractiveness	1
HM02051979	CutenessFirst	13M1	LeftUpper	Attractiveness	2
HM02051979	CutenessFirst	13M2	RIghtLower	Attractiveness	2
HM02051979	CutenessFirst	13M3	Norm	Attractiveness	3
HM02051979	CutenessFirst	13M4	LeftLower	Attractiveness	5
HM02051979	CutenessFirst	3F1	Norm	Attractiveness	2
HM02051979	CutenessFirst	3F2	LeftUpper	Attractiveness	3
HM02051979	CutenessFirst	3F3	RightUpper	Attractiveness	4
HM02051979	CutenessFirst	3F4	Norm	Attractiveness	2
HM02051979	CutenessFirst	3M1	LeftUpper	Attractiveness	1
HM02051979	CutenessFirst	3M2	RIghtLower	Attractiveness	5
HM02051979	CutenessFirst	3M3	Norm	Attractiveness	4
HM02051979	CutenessFirst	3M4	LeftLower	Attractiveness	1
HM02051979	CutenessFirst	3M5	RIghtLower	Attractiveness	1
HM02051979	CutenessFirst	5F4	Norm	Attractiveness	2
HM02051979	CutenessFirst	5F7	LeftUpper	Attractiveness	2
HM02051979	CutenessFirst	5M1	RightUpper	Attractiveness	3
HM02051979	CutenessFirst	5M3	Norm	Attractiveness	2
HM02051979	CutenessFirst	5M4	LeftUpper	Attractiveness	1
HM02051979	CutenessFirst	5M6	Norm	Attractiveness	3
HM02051979	CutenessFirst	7F1	LeftLower	Attractiveness	4
HM02051979	CutenessFirst	7F3	RIghtLower	Attractiveness	3
HM02051979	CutenessFirst	7F4	Norm	Attractiveness	4
HM02051979	CutenessFirst	7F5	LeftLower	Attractiveness	4
HM02051979	CutenessFirst	7F6	RightUpper	Attractiveness	2
HM02051979	CutenessFirst	7M1	Norm	Attractiveness	2
HM02051979	CutenessFirst	7M2	LeftUpper	Attractiveness	3
HM02051979	CutenessFirst	7M3	RightUpper	Attractiveness	2
HM02051979	CutenessFirst	7M4	Norm	Attractiveness	4
HM02051979	CutenessFirst	7M5	LeftLower	Attractiveness	5
HM02051979	CutenessFirst	9F2	RIghtLower	Attractiveness	3
HM02051979	CutenessFirst	9F3	Norm	Attractiveness	5
HM02051979	CutenessFirst	9F4	LeftLower	Attractiveness	4
HM02051979	CutenessFirst	9F5	RIghtLower	Attractiveness	3
HM02051979	CutenessFirst	9M1	Norm	Attractiveness	1
HM02051979	CutenessFirst	9M3	LeftUpper	Attractiveness	2
HM02051979	CutenessFirst	9M4	RightUpper	Attractiveness	2
HM02051979	CutenessFirst	9M7	Norm	Attractiveness	4
HM02051979	CutenessFirst	9M8	LeftUpper	Attractiveness	1
HM02051979	CutenessFirst	11F2	LeftLower	Cuteness	3
HM02051979	CutenessFirst	11F3	RIghtLower	Cuteness	2
HM02051979	CutenessFirst	11F4	Norm	Cuteness	2
HM02051979	CutenessFirst	11F6	LeftLower	Cuteness	2
HM02051979	CutenessFirst	11M2	RIghtLower	Cuteness	5
HM02051979	CutenessFirst	11M3	Norm	Cuteness	3
HM02051979	CutenessFirst	11M7	RightUpper	Cuteness	5
HM02051979	CutenessFirst	13F7	Norm	Cuteness	1
HM02051979	CutenessFirst	13M1	LeftUpper	Cuteness	1
HM02051979	CutenessFirst	13M2	RIghtLower	Cuteness	2
HM02051979	CutenessFirst	13M3	Norm	Cuteness	2
HM02051979	CutenessFirst	13M4	LeftLower	Cuteness	3
HM02051979	CutenessFirst	3F1	Norm	Cuteness	3
HM02051979	CutenessFirst	3F2	LeftUpper	Cuteness	1
HM02051979	CutenessFirst	3F3	RightUpper	Cuteness	3
HM02051979	CutenessFirst	3F4	Norm	Cuteness	2
HM02051979	CutenessFirst	3M1	LeftUpper	Cuteness	2
HM02051979	CutenessFirst	3M2	RIghtLower	Cuteness	2
HM02051979	CutenessFirst	3M3	Norm	Cuteness	3
HM02051979	CutenessFirst	3M4	LeftLower	Cuteness	1
HM02051979	CutenessFirst	3M5	RIghtLower	Cuteness	1
HM02051979	CutenessFirst	5F4	Norm	Cuteness	3
HM02051979	CutenessFirst	5F7	LeftUpper	Cuteness	2
HM02051979	CutenessFirst	5M1	RightUpper	Cuteness	1
HM02051979	CutenessFirst	5M4	LeftUpper	Cuteness	1
HM02051979	CutenessFirst	5M4	Norm	Cuteness	3
HM02051979	CutenessFirst	5M6	Norm	Cuteness	4
HM02051979	CutenessFirst	7F1	LeftLower	Cuteness	4
HM02051979	CutenessFirst	7F3	RIghtLower	Cuteness	3
HM02051979	CutenessFirst	7F4	Norm	Cuteness	3
HM02051979	CutenessFirst	7F5	LeftLower	Cuteness	3
HM02051979	CutenessFirst	7F6	RightUpper	Cuteness	1
HM02051979	CutenessFirst	7M1	Norm	Cuteness	1
HM02051979	CutenessFirst	7M2	LeftUpper	Cuteness	3
HM02051979	CutenessFirst	7M3	RightUpper	Cuteness	2
HM02051979	CutenessFirst	7M4	Norm	Cuteness	2
HM02051979	CutenessFirst	7M5	LeftLower	Cuteness	3
HM02051979	CutenessFirst	9F2	RIghtLower	Cuteness	2
HM02051979	CutenessFirst	9F3	Norm	Cuteness	5
HM02051979	CutenessFirst	9F4	LeftLower	Cuteness	3
HM02051979	CutenessFirst	9F5	RIghtLower	Cuteness	2
HM02051979	CutenessFirst	9M1	Norm	Cuteness	1
HM02051979	CutenessFirst	9M3	LeftUpper	Cuteness	2
HM02051979	CutenessFirst	9M4	RightUpper	Cuteness	1
HM02051979	CutenessFirst	9M7	Norm	Cuteness	5
HN10101990	CutenessFirst	11F2	LeftLower	Attractiveness	3
HN10101990	CutenessFirst	11F3	RIghtLower	Attractiveness	3
HN10101990	CutenessFirst	11F4	Norm	Attractiveness	5
HN10101990	CutenessFirst	11F6	LeftLower	Attractiveness	3
HN10101990	CutenessFirst	11M2	RIghtLower	Attractiveness	3
HN10101990	CutenessFirst	11M3	Norm	Attractiveness	4
HN10101990	CutenessFirst	11M6	LeftUpper	Attractiveness	2
HN10101990	CutenessFirst	11M7	RightUpper	Attractiveness	3
HN10101990	CutenessFirst	13F7	Norm	Attractiveness	2
HN10101990	CutenessFirst	13M1	LeftUpper	Attractiveness	2
HN10101990	CutenessFirst	13M2	RIghtLower	Attractiveness	3
HN10101990	CutenessFirst	13M3	Norm	Attractiveness	4
HN10101990	CutenessFirst	13M4	LeftLower	Attractiveness	4
HN10101990	CutenessFirst	3F1	Norm	Attractiveness	4
HN10101990	CutenessFirst	3F2	LeftUpper	Attractiveness	2
HN10101990	CutenessFirst	3F3	RightUpper	Attractiveness	2
HN10101990	CutenessFirst	3F4	Norm	Attractiveness	4
HN10101990	CutenessFirst	3M1	LeftUpper	Attractiveness	3
HN10101990	CutenessFirst	3M2	RIghtLower	Attractiveness	2
HN10101990	CutenessFirst	3M3	Norm	Attractiveness	3
HN10101990	CutenessFirst	3M4	LeftLower	Attractiveness	2
HN10101990	CutenessFirst	3M5	RIghtLower	Attractiveness	1
HN10101990	CutenessFirst	5F4	Norm	Attractiveness	4
HN10101990	CutenessFirst	5F7	LeftUpper	Attractiveness	2
HN10101990	CutenessFirst	5M1	RightUpper	Attractiveness	3
HN10101990	CutenessFirst	5M3	Norm	Attractiveness	6
HN10101990	CutenessFirst	5M4	LeftUpper	Attractiveness	1
HN10101990	CutenessFirst	5M6	Norm	Attractiveness	5
HN10101990	CutenessFirst	7F1	LeftLower	Attractiveness	2
HN10101990	CutenessFirst	7F3	RIghtLower	Attractiveness	3
HN10101990	CutenessFirst	7F4	Norm	Attractiveness	6
HN10101990	CutenessFirst	7F5	LeftLower	Attractiveness	2
HN10101990	CutenessFirst	7F6	RightUpper	Attractiveness	2
HN10101990	CutenessFirst	7M1	Norm	Attractiveness	5
HN10101990	CutenessFirst	7M2	LeftUpper	Attractiveness	3
HN10101990	CutenessFirst	7M3	RightUpper	Attractiveness	2
HN10101990	CutenessFirst	7M4	Norm	Attractiveness	5
HN10101990	CutenessFirst	7M5	LeftLower	Attractiveness	3
HN10101990	CutenessFirst	9F2	RIghtLower	Attractiveness	3
HN10101990	CutenessFirst	9F3	Norm	Attractiveness	5
HN10101990	CutenessFirst	9F4	LeftLower	Attractiveness	2
HN10101990	CutenessFirst	9F5	RIghtLower	Attractiveness	3
HN10101990	CutenessFirst	9M1	Norm	Attractiveness	3
HN10101990	CutenessFirst	9M3	LeftUpper	Attractiveness	3
HN10101990	CutenessFirst	9M4	RightUpper	Attractiveness	2
HN10101990	CutenessFirst	9M7	Norm	Attractiveness	4
HN10101990	CutenessFirst	9M8	LeftUpper	Attractiveness	1
HN10101990	CutenessFirst	11F2	LeftLower	Cuteness	2
HN10101990	CutenessFirst	11F3	RIghtLower	Cuteness	2
HN10101990	CutenessFirst	11F4	Norm	Cuteness	4
HN10101990	CutenessFirst	11F6	LeftLower	Cuteness	3
HN10101990	CutenessFirst	11M2	RIghtLower	Cuteness	2
HN10101990	CutenessFirst	11M3	Norm	Cuteness	4
HN10101990	CutenessFirst	11M7	RightUpper	Cuteness	2
HN10101990	CutenessFirst	13F7	Norm	Cuteness	3
HN10101990	CutenessFirst	13M1	LeftUpper	Cuteness	2
HN10101990	CutenessFirst	13M2	RIghtLower	Cuteness	2
HN10101990	CutenessFirst	13M3	Norm	Cuteness	4
HN10101990	CutenessFirst	13M4	LeftLower	Cuteness	3
HN10101990	CutenessFirst	3F1	Norm	Cuteness	3
HN10101990	CutenessFirst	3F2	LeftUpper	Cuteness	2
HN10101990	CutenessFirst	3F3	RightUpper	Cuteness	2
HN10101990	CutenessFirst	3F4	Norm	Cuteness	4
HN10101990	CutenessFirst	3M1	LeftUpper	Cuteness	3
HN10101990	CutenessFirst	3M2	RIghtLower	Cuteness	1
HN10101990	CutenessFirst	3M3	Norm	Cuteness	5
HN10101990	CutenessFirst	3M4	LeftLower	Cuteness	2
HN10101990	CutenessFirst	3M5	RIghtLower	Cuteness	1
HN10101990	CutenessFirst	5F4	Norm	Cuteness	4
HN10101990	CutenessFirst	5F7	LeftUpper	Cuteness	2
HN10101990	CutenessFirst	5M1	RightUpper	Cuteness	1
HN10101990	CutenessFirst	5M4	LeftUpper	Cuteness	1
HN10101990	CutenessFirst	5M4	Norm	Cuteness	5
HN10101990	CutenessFirst	5M6	Norm	Cuteness	4
HN10101990	CutenessFirst	7F1	LeftLower	Cuteness	2
HN10101990	CutenessFirst	7F3	RIghtLower	Cuteness	2
HN10101990	CutenessFirst	7F4	Norm	Cuteness	5
HN10101990	CutenessFirst	7F5	LeftLower	Cuteness	3
HN10101990	CutenessFirst	7F6	RightUpper	Cuteness	2
HN10101990	CutenessFirst	7M1	Norm	Cuteness	4
HN10101990	CutenessFirst	7M2	LeftUpper	Cuteness	2
HN10101990	CutenessFirst	7M3	RightUpper	Cuteness	2
HN10101990	CutenessFirst	7M4	Norm	Cuteness	4
HN10101990	CutenessFirst	7M5	LeftLower	Cuteness	1
HN10101990	CutenessFirst	9F2	RIghtLower	Cuteness	3
HN10101990	CutenessFirst	9F3	Norm	Cuteness	4
HN10101990	CutenessFirst	9F4	LeftLower	Cuteness	2
HN10101990	CutenessFirst	9F5	RIghtLower	Cuteness	3
HN10101990	CutenessFirst	9M1	Norm	Cuteness	3
HN10101990	CutenessFirst	9M3	LeftUpper	Cuteness	2
HN10101990	CutenessFirst	9M4	RightUpper	Cuteness	2
HN10101990	CutenessFirst	9M7	Norm	Cuteness	4
JA12191986	AttractivenessFirst	11F2	RIghtLower	Attractiveness	2
JA12191986	AttractivenessFirst	11F3	Norm	Attractiveness	6
JA12191986	AttractivenessFirst	11F4	LeftLower	Attractiveness	3
JA12191986	AttractivenessFirst	11F6	RIghtLower	Attractiveness	2
JA12191986	AttractivenessFirst	11M2	Norm	Attractiveness	6
JA12191986	AttractivenessFirst	11M3	LeftUpper	Attractiveness	4
JA12191986	AttractivenessFirst	11M6	RightUpper	Attractiveness	2
JA12191986	AttractivenessFirst	11M7	Norm	Attractiveness	6
JA12191986	AttractivenessFirst	13F7	LeftUpper	Attractiveness	2
JA12191986	AttractivenessFirst	13M1	RightUpper	Attractiveness	2
JA12191986	AttractivenessFirst	13M2	Norm	Attractiveness	5
JA12191986	AttractivenessFirst	13M3	LeftLower	Attractiveness	3
JA12191986	AttractivenessFirst	13M4	RIghtLower	Attractiveness	2
JA12191986	AttractivenessFirst	3F1	LeftUpper	Attractiveness	3
JA12191986	AttractivenessFirst	3F2	RightUpper	Attractiveness	2
JA12191986	AttractivenessFirst	3F3	Norm	Attractiveness	5
JA12191986	AttractivenessFirst	3F4	LeftUpper	Attractiveness	2
JA12191986	AttractivenessFirst	3M1	RightUpper	Attractiveness	2
JA12191986	AttractivenessFirst	3M2	Norm	Attractiveness	6
JA12191986	AttractivenessFirst	3M3	LeftLower	Attractiveness	3
JA12191986	AttractivenessFirst	3M4	RIghtLower	Attractiveness	2
JA12191986	AttractivenessFirst	3M5	Norm	Attractiveness	5
JA12191986	AttractivenessFirst	5F4	LeftLower	Attractiveness	2
JA12191986	AttractivenessFirst	5F7	RightUpper	Attractiveness	3
JA12191986	AttractivenessFirst	5M1	Norm	Attractiveness	6
JA12191986	AttractivenessFirst	5M3	LeftUpper	Attractiveness	2
JA12191986	AttractivenessFirst	5M4	RightUpper	Attractiveness	2
JA12191986	AttractivenessFirst	5M6	LeftLower	Attractiveness	3
JA12191986	AttractivenessFirst	7F1	RIghtLower	Attractiveness	2
JA12191986	AttractivenessFirst	7F3	Norm	Attractiveness	4
JA12191986	AttractivenessFirst	7F4	LeftLower	Attractiveness	5
JA12191986	AttractivenessFirst	7F5	RIghtLower	Attractiveness	5
JA12191986	AttractivenessFirst	7F6	Norm	Attractiveness	6
JA12191986	AttractivenessFirst	7M1	LeftUpper	Attractiveness	3
JA12191986	AttractivenessFirst	7M2	RightUpper	Attractiveness	2
JA12191986	AttractivenessFirst	7M3	Norm	Attractiveness	5
JA12191986	AttractivenessFirst	7M4	LeftUpper	Attractiveness	2
JA12191986	AttractivenessFirst	7M5	RIghtLower	Attractiveness	3
JA12191986	AttractivenessFirst	9F2	Norm	Attractiveness	5
JA12191986	AttractivenessFirst	9F3	LeftLower	Attractiveness	3
JA12191986	AttractivenessFirst	9F4	RIghtLower	Attractiveness	3
JA12191986	AttractivenessFirst	9F5	Norm	Attractiveness	4
JA12191986	AttractivenessFirst	9M1	LeftUpper	Attractiveness	2
JA12191986	AttractivenessFirst	9M3	RightUpper	Attractiveness	3
JA12191986	AttractivenessFirst	9M4	Norm	Attractiveness	5
JA12191986	AttractivenessFirst	9M7	LeftUpper	Attractiveness	2
JA12191986	AttractivenessFirst	9M8	RightUpper	Attractiveness	3
JA12191986	AttractivenessFirst	11F2	RIghtLower	Cuteness	7
JA12191986	AttractivenessFirst	11F3	Norm	Cuteness	7
JA12191986	AttractivenessFirst	11F4	LeftLower	Cuteness	5
JA12191986	AttractivenessFirst	11F6	RIghtLower	Cuteness	6
JA12191986	AttractivenessFirst	11M2	Norm	Cuteness	7
JA12191986	AttractivenessFirst	11M6	LeftUpper	Cuteness	6
JA12191986	AttractivenessFirst	11M6	RightUpper	Cuteness	6
JA12191986	AttractivenessFirst	11M7	Norm	Cuteness	6
JA12191986	AttractivenessFirst	13F7	LeftUpper	Cuteness	5
JA12191986	AttractivenessFirst	13M1	RightUpper	Cuteness	6
JA12191986	AttractivenessFirst	13M2	Norm	Cuteness	6
JA12191986	AttractivenessFirst	13M3	LeftLower	Cuteness	7
JA12191986	AttractivenessFirst	13M4	RIghtLower	Cuteness	6
JA12191986	AttractivenessFirst	3F1	LeftUpper	Cuteness	6
JA12191986	AttractivenessFirst	3F2	RightUpper	Cuteness	6
JA12191986	AttractivenessFirst	3F3	Norm	Cuteness	6
JA12191986	AttractivenessFirst	3F4	LeftUpper	Cuteness	6
JA12191986	AttractivenessFirst	3M1	RightUpper	Cuteness	6
JA12191986	AttractivenessFirst	3M2	Norm	Cuteness	7
JA12191986	AttractivenessFirst	3M3	LeftLower	Cuteness	6
JA12191986	AttractivenessFirst	3M4	RIghtLower	Cuteness	5
JA12191986	AttractivenessFirst	3M5	Norm	Cuteness	6
JA12191986	AttractivenessFirst	5F4	LeftLower	Cuteness	5
JA12191986	AttractivenessFirst	5F7	RightUpper	Cuteness	6
JA12191986	AttractivenessFirst	5M3	LeftUpper	Cuteness	6
JA12191986	AttractivenessFirst	5M3	Norm	Cuteness	6
JA12191986	AttractivenessFirst	5M4	RightUpper	Cuteness	6
JA12191986	AttractivenessFirst	5M6	LeftLower	Cuteness	5
JA12191986	AttractivenessFirst	7F1	RIghtLower	Cuteness	6
JA12191986	AttractivenessFirst	7F3	Norm	Cuteness	6
JA12191986	AttractivenessFirst	7F4	LeftLower	Cuteness	6
JA12191986	AttractivenessFirst	7F5	RIghtLower	Cuteness	6
JA12191986	AttractivenessFirst	7F6	Norm	Cuteness	6
JA12191986	AttractivenessFirst	7M1	LeftUpper	Cuteness	6
JA12191986	AttractivenessFirst	7M2	RightUpper	Cuteness	4
JA12191986	AttractivenessFirst	7M3	Norm	Cuteness	7
JA12191986	AttractivenessFirst	7M4	LeftUpper	Cuteness	6
JA12191986	AttractivenessFirst	7M5	RIghtLower	Cuteness	6
JA12191986	AttractivenessFirst	9F2	Norm	Cuteness	7
JA12191986	AttractivenessFirst	9F3	LeftLower	Cuteness	6
JA12191986	AttractivenessFirst	9F4	RIghtLower	Cuteness	6
JA12191986	AttractivenessFirst	9F5	Norm	Cuteness	7
JA12191986	AttractivenessFirst	9M1	LeftUpper	Cuteness	5
JA12191986	AttractivenessFirst	9M3	RightUpper	Cuteness	6
JA12191986	AttractivenessFirst	9M4	Norm	Cuteness	7
JA12191986	AttractivenessFirst	9M7	LeftUpper	Cuteness	6
JA12191986	AttractivenessFirst	9M8	RightUpper	Cuteness	6
JB07111990	CutenessFirst	11F2	LeftLower	Attractiveness	2
JB07111990	CutenessFirst	11F3	RIghtLower	Attractiveness	3
JB07111990	CutenessFirst	11F4	Norm	Attractiveness	4
JB07111990	CutenessFirst	11F6	LeftLower	Attractiveness	3
JB07111990	CutenessFirst	11M2	RIghtLower	Attractiveness	3
JB07111990	CutenessFirst	11M3	Norm	Attractiveness	3
JB07111990	CutenessFirst	11M6	LeftUpper	Attractiveness	3
JB07111990	CutenessFirst	11M7	RightUpper	Attractiveness	3
JB07111990	CutenessFirst	13F7	Norm	Attractiveness	1
JB07111990	CutenessFirst	13M1	LeftUpper	Attractiveness	4
JB07111990	CutenessFirst	13M2	RIghtLower	Attractiveness	4
JB07111990	CutenessFirst	13M3	Norm	Attractiveness	3
JB07111990	CutenessFirst	13M4	LeftLower	Attractiveness	5
JB07111990	CutenessFirst	3F1	Norm	Attractiveness	3
JB07111990	CutenessFirst	3F2	LeftUpper	Attractiveness	2
JB07111990	CutenessFirst	3F3	RightUpper	Attractiveness	3
JB07111990	CutenessFirst	3F4	Norm	Attractiveness	1
JB07111990	CutenessFirst	3M1	LeftUpper	Attractiveness	1
JB07111990	CutenessFirst	3M2	RIghtLower	Attractiveness	1
JB07111990	CutenessFirst	3M3	Norm	Attractiveness	2
JB07111990	CutenessFirst	3M4	LeftLower	Attractiveness	1
JB07111990	CutenessFirst	3M5	RIghtLower	Attractiveness	1
JB07111990	CutenessFirst	5F4	Norm	Attractiveness	3
JB07111990	CutenessFirst	5F7	LeftUpper	Attractiveness	4
JB07111990	CutenessFirst	5M1	RightUpper	Attractiveness	3
JB07111990	CutenessFirst	5M3	Norm	Attractiveness	4
JB07111990	CutenessFirst	5M4	LeftUpper	Attractiveness	2
JB07111990	CutenessFirst	5M6	Norm	Attractiveness	4
JB07111990	CutenessFirst	7F1	LeftLower	Attractiveness	4
JB07111990	CutenessFirst	7F3	RIghtLower	Attractiveness	4
JB07111990	CutenessFirst	7F4	Norm	Attractiveness	4
JB07111990	CutenessFirst	7F5	LeftLower	Attractiveness	2
JB07111990	CutenessFirst	7F6	RightUpper	Attractiveness	1
JB07111990	CutenessFirst	7M1	Norm	Attractiveness	1
JB07111990	CutenessFirst	7M2	LeftUpper	Attractiveness	2
JB07111990	CutenessFirst	7M3	RightUpper	Attractiveness	4
JB07111990	CutenessFirst	7M4	Norm	Attractiveness	1
JB07111990	CutenessFirst	7M5	LeftLower	Attractiveness	3
JB07111990	CutenessFirst	9F2	RIghtLower	Attractiveness	3
JB07111990	CutenessFirst	9F3	Norm	Attractiveness	3
JB07111990	CutenessFirst	9F4	LeftLower	Attractiveness	3
JB07111990	CutenessFirst	9F5	RIghtLower	Attractiveness	2
JB07111990	CutenessFirst	9M1	Norm	Attractiveness	1
JB07111990	CutenessFirst	9M3	LeftUpper	Attractiveness	3
JB07111990	CutenessFirst	9M4	RightUpper	Attractiveness	3
JB07111990	CutenessFirst	9M7	Norm	Attractiveness	4
JB07111990	CutenessFirst	9M8	LeftUpper	Attractiveness	1
JB07111990	CutenessFirst	11F2	LeftLower	Cuteness	3
JB07111990	CutenessFirst	11F3	RIghtLower	Cuteness	4
JB07111990	CutenessFirst	11F4	Norm	Cuteness	3
JB07111990	CutenessFirst	11F6	LeftLower	Cuteness	5
JB07111990	CutenessFirst	11M2	RIghtLower	Cuteness	2
JB07111990	CutenessFirst	11M3	Norm	Cuteness	2
JB07111990	CutenessFirst	11M7	RightUpper	Cuteness	5
JB07111990	CutenessFirst	13F7	Norm	Cuteness	1
JB07111990	CutenessFirst	13M1	LeftUpper	Cuteness	5
JB07111990	CutenessFirst	13M2	RIghtLower	Cuteness	2
JB07111990	CutenessFirst	13M3	Norm	Cuteness	5
JB07111990	CutenessFirst	13M4	LeftLower	Cuteness	6
JB07111990	CutenessFirst	3F1	Norm	Cuteness	5
JB07111990	CutenessFirst	3F2	LeftUpper	Cuteness	6
JB07111990	CutenessFirst	3F3	RightUpper	Cuteness	3
JB07111990	CutenessFirst	3F4	Norm	Cuteness	2
JB07111990	CutenessFirst	3M1	LeftUpper	Cuteness	3
JB07111990	CutenessFirst	3M2	RIghtLower	Cuteness	2
JB07111990	CutenessFirst	3M3	Norm	Cuteness	2
JB07111990	CutenessFirst	3M4	LeftLower	Cuteness	2
JB07111990	CutenessFirst	3M5	RIghtLower	Cuteness	2
JB07111990	CutenessFirst	5F4	Norm	Cuteness	3
JB07111990	CutenessFirst	5F7	LeftUpper	Cuteness	4
JB07111990	CutenessFirst	5M1	RightUpper	Cuteness	2
JB07111990	CutenessFirst	5M4	LeftUpper	Cuteness	3
JB07111990	CutenessFirst	5M4	Norm	Cuteness	4
JB07111990	CutenessFirst	5M6	Norm	Cuteness	5
JB07111990	CutenessFirst	7F1	LeftLower	Cuteness	5
JB07111990	CutenessFirst	7F3	RIghtLower	Cuteness	5
JB07111990	CutenessFirst	7F4	Norm	Cuteness	3
JB07111990	CutenessFirst	7F5	LeftLower	Cuteness	2
JB07111990	CutenessFirst	7F6	RightUpper	Cuteness	1
JB07111990	CutenessFirst	7M1	Norm	Cuteness	1
JB07111990	CutenessFirst	7M2	LeftUpper	Cuteness	3
JB07111990	CutenessFirst	7M3	RightUpper	Cuteness	4
JB07111990	CutenessFirst	7M4	Norm	Cuteness	1
JB07111990	CutenessFirst	7M5	LeftLower	Cuteness	2
JB07111990	CutenessFirst	9F2	RIghtLower	Cuteness	3
JB07111990	CutenessFirst	9F3	Norm	Cuteness	4
JB07111990	CutenessFirst	9F4	LeftLower	Cuteness	2
JB07111990	CutenessFirst	9F5	RIghtLower	Cuteness	4
JB07111990	CutenessFirst	9M1	Norm	Cuteness	1
JB07111990	CutenessFirst	9M3	LeftUpper	Cuteness	3
JB07111990	CutenessFirst	9M4	RightUpper	Cuteness	2
JB07111990	CutenessFirst	9M7	Norm	Cuteness	2
JB11131986	CutenessFirst	11F2	Norm	Attractiveness	3
JB11131986	CutenessFirst	11F3	LeftLower	Attractiveness	4
JB11131986	CutenessFirst	11F4	RIghtLower	Attractiveness	6
JB11131986	CutenessFirst	11F6	Norm	Attractiveness	5
JB11131986	CutenessFirst	11M2	LeftLower	Attractiveness	4
JB11131986	CutenessFirst	11M3	RightUpper	Attractiveness	2
JB11131986	CutenessFirst	11M6	Norm	Attractiveness	6
JB11131986	CutenessFirst	11M7	LeftUpper	Attractiveness	6
JB11131986	CutenessFirst	13F7	RightUpper	Attractiveness	2
JB11131986	CutenessFirst	13M1	Norm	Attractiveness	6
JB11131986	CutenessFirst	13M2	LeftLower	Attractiveness	2
JB11131986	CutenessFirst	13M3	RIghtLower	Attractiveness	6
JB11131986	CutenessFirst	13M4	Norm	Attractiveness	7
JB11131986	CutenessFirst	3F1	RightUpper	Attractiveness	1
JB11131986	CutenessFirst	3F2	Norm	Attractiveness	3
JB11131986	CutenessFirst	3F3	LeftUpper	Attractiveness	2
JB11131986	CutenessFirst	3F4	RightUpper	Attractiveness	2
JB11131986	CutenessFirst	3M1	Norm	Attractiveness	2
JB11131986	CutenessFirst	3M2	LeftLower	Attractiveness	2
JB11131986	CutenessFirst	3M3	RIghtLower	Attractiveness	1
JB11131986	CutenessFirst	3M4	Norm	Attractiveness	1
JB11131986	CutenessFirst	3M5	LeftLower	Attractiveness	1
JB11131986	CutenessFirst	5F4	RIghtLower	Attractiveness	2
JB11131986	CutenessFirst	5F7	Norm	Attractiveness	5
JB11131986	CutenessFirst	5M1	LeftUpper	Attractiveness	3
JB11131986	CutenessFirst	5M3	RightUpper	Attractiveness	2
JB11131986	CutenessFirst	5M4	Norm	Attractiveness	2
JB11131986	CutenessFirst	5M6	RIghtLower	Attractiveness	4
JB11131986	CutenessFirst	7F1	Norm	Attractiveness	6
JB11131986	CutenessFirst	7F3	LeftLower	Attractiveness	4
JB11131986	CutenessFirst	7F4	RIghtLower	Attractiveness	3
JB11131986	CutenessFirst	7F5	Norm	Attractiveness	5
JB11131986	CutenessFirst	7F6	LeftUpper	Attractiveness	1
JB11131986	CutenessFirst	7M1	RightUpper	Attractiveness	3
JB11131986	CutenessFirst	7M2	Norm	Attractiveness	3
JB11131986	CutenessFirst	7M3	LeftUpper	Attractiveness	3
JB11131986	CutenessFirst	7M4	RightUpper	Attractiveness	1
JB11131986	CutenessFirst	7M5	Norm	Attractiveness	3
JB11131986	CutenessFirst	9F2	LeftLower	Attractiveness	1
JB11131986	CutenessFirst	9F3	RIghtLower	Attractiveness	2
JB11131986	CutenessFirst	9F4	Norm	Attractiveness	5
JB11131986	CutenessFirst	9M1	RightUpper	Attractiveness	1
JB11131986	CutenessFirst	9M3	Norm	Attractiveness	4
JB11131986	CutenessFirst	9M4	LeftUpper	Attractiveness	4
JB11131986	CutenessFirst	9M7	RightUpper	Attractiveness	1
JB11131986	CutenessFirst	9M8	Norm	Attractiveness	5
JB11131986	CutenessFirst	11F2	Norm	Cuteness	4
JB11131986	CutenessFirst	11F3	LeftLower	Cuteness	2
JB11131986	CutenessFirst	11F4	RIghtLower	Cuteness	4
JB11131986	CutenessFirst	11F6	Norm	Cuteness	6
JB11131986	CutenessFirst	11M2	LeftLower	Cuteness	5
JB11131986	CutenessFirst	11M3	LeftLower	Cuteness	2
JB11131986	CutenessFirst	11M3	RightUpper	Cuteness	3
JB11131986	CutenessFirst	11M6	Norm	Cuteness	5
JB11131986	CutenessFirst	11M7	LeftUpper	Cuteness	3
JB11131986	CutenessFirst	13F7	RightUpper	Cuteness	2
JB11131986	CutenessFirst	13M1	Norm	Cuteness	6
JB11131986	CutenessFirst	13M2	LeftLower	Cuteness	2
JB11131986	CutenessFirst	13M3	RIghtLower	Cuteness	2
JB11131986	CutenessFirst	13M4	Norm	Cuteness	5
JB11131986	CutenessFirst	3F1	RightUpper	Cuteness	1
JB11131986	CutenessFirst	3F2	Norm	Cuteness	5
JB11131986	CutenessFirst	3F3	LeftUpper	Cuteness	2
JB11131986	CutenessFirst	3F4	RightUpper	Cuteness	2
JB11131986	CutenessFirst	3M1	Norm	Cuteness	3
JB11131986	CutenessFirst	3M2	LeftLower	Cuteness	2
JB11131986	CutenessFirst	3M3	RIghtLower	Cuteness	2
JB11131986	CutenessFirst	3M4	Norm	Cuteness	2
JB11131986	CutenessFirst	3M5	LeftLower	Cuteness	1
JB11131986	CutenessFirst	5F4	RIghtLower	Cuteness	2
JB11131986	CutenessFirst	5F7	Norm	Cuteness	5
JB11131986	CutenessFirst	5M1	LeftUpper	Cuteness	1
JB11131986	CutenessFirst	5M3	RightUpper	Cuteness	2
JB11131986	CutenessFirst	5M6	RIghtLower	Cuteness	3
JB11131986	CutenessFirst	7F1	Norm	Cuteness	6
JB11131986	CutenessFirst	7F3	LeftLower	Cuteness	4
JB11131986	CutenessFirst	7F4	RIghtLower	Cuteness	4
JB11131986	CutenessFirst	7F5	Norm	Cuteness	4
JB11131986	CutenessFirst	7F6	LeftUpper	Cuteness	2
JB11131986	CutenessFirst	7M1	RightUpper	Cuteness	4
JB11131986	CutenessFirst	7M2	Norm	Cuteness	4
JB11131986	CutenessFirst	7M3	LeftUpper	Cuteness	3
JB11131986	CutenessFirst	7M4	RightUpper	Cuteness	3
JB11131986	CutenessFirst	7M5	Norm	Cuteness	4
JB11131986	CutenessFirst	9F2	LeftLower	Cuteness	3
JB11131986	CutenessFirst	9F3	RIghtLower	Cuteness	3
JB11131986	CutenessFirst	9F4	Norm	Cuteness	7
JB11131986	CutenessFirst	9M1	RightUpper	Cuteness	1
JB11131986	CutenessFirst	9M3	Norm	Cuteness	6
JB11131986	CutenessFirst	9M4	LeftUpper	Cuteness	2
JB11131986	CutenessFirst	9M7	RightUpper	Cuteness	4
JB11131986	CutenessFirst	9M8	Norm	Cuteness	6
JB12011990	AttractivenessFirst	11F2	Norm	Attractiveness	4
JB12011990	AttractivenessFirst	11F3	LeftLower	Attractiveness	2
JB12011990	AttractivenessFirst	11F4	RIghtLower	Attractiveness	3
JB12011990	AttractivenessFirst	11F6	Norm	Attractiveness	4
JB12011990	AttractivenessFirst	11M2	LeftLower	Attractiveness	2
JB12011990	AttractivenessFirst	11M3	RightUpper	Attractiveness	2
JB12011990	AttractivenessFirst	11M6	Norm	Attractiveness	4
JB12011990	AttractivenessFirst	11M7	LeftUpper	Attractiveness	2
JB12011990	AttractivenessFirst	13F7	RightUpper	Attractiveness	2
JB12011990	AttractivenessFirst	13M1	Norm	Attractiveness	5
JB12011990	AttractivenessFirst	13M2	LeftLower	Attractiveness	2
JB12011990	AttractivenessFirst	13M3	RIghtLower	Attractiveness	2
JB12011990	AttractivenessFirst	13M4	Norm	Attractiveness	5
JB12011990	AttractivenessFirst	3F1	RightUpper	Attractiveness	2
JB12011990	AttractivenessFirst	3F2	Norm	Attractiveness	5
JB12011990	AttractivenessFirst	3F3	LeftUpper	Attractiveness	2
JB12011990	AttractivenessFirst	3F4	RightUpper	Attractiveness	2
JB12011990	AttractivenessFirst	3M1	Norm	Attractiveness	5
JB12011990	AttractivenessFirst	3M2	LeftLower	Attractiveness	2
JB12011990	AttractivenessFirst	3M3	RIghtLower	Attractiveness	2
JB12011990	AttractivenessFirst	3M4	Norm	Attractiveness	3
JB12011990	AttractivenessFirst	3M5	LeftLower	Attractiveness	1
JB12011990	AttractivenessFirst	5F4	RIghtLower	Attractiveness	2
JB12011990	AttractivenessFirst	5F7	Norm	Attractiveness	5
JB12011990	AttractivenessFirst	5M1	LeftUpper	Attractiveness	2
JB12011990	AttractivenessFirst	5M3	RightUpper	Attractiveness	3
JB12011990	AttractivenessFirst	5M4	Norm	Attractiveness	4
JB12011990	AttractivenessFirst	5M6	RIghtLower	Attractiveness	2
JB12011990	AttractivenessFirst	7F1	Norm	Attractiveness	4
JB12011990	AttractivenessFirst	7F3	LeftLower	Attractiveness	2
JB12011990	AttractivenessFirst	7F4	RIghtLower	Attractiveness	2
JB12011990	AttractivenessFirst	7F5	Norm	Attractiveness	5
JB12011990	AttractivenessFirst	7F6	LeftUpper	Attractiveness	2
JB12011990	AttractivenessFirst	7M1	RightUpper	Attractiveness	2
JB12011990	AttractivenessFirst	7M2	Norm	Attractiveness	4
JB12011990	AttractivenessFirst	7M3	LeftUpper	Attractiveness	1
JB12011990	AttractivenessFirst	7M4	RightUpper	Attractiveness	2
JB12011990	AttractivenessFirst	7M5	Norm	Attractiveness	5
JB12011990	AttractivenessFirst	9F2	LeftLower	Attractiveness	2
JB12011990	AttractivenessFirst	9F3	RIghtLower	Attractiveness	2
JB12011990	AttractivenessFirst	9F4	Norm	Attractiveness	6
JB12011990	AttractivenessFirst	9M1	RightUpper	Attractiveness	2
JB12011990	AttractivenessFirst	9M3	Norm	Attractiveness	4
JB12011990	AttractivenessFirst	9M4	LeftUpper	Attractiveness	2
JB12011990	AttractivenessFirst	9M7	RightUpper	Attractiveness	3
JB12011990	AttractivenessFirst	9M8	Norm	Attractiveness	4
JB12011990	AttractivenessFirst	11F2	Norm	Cuteness	3
JB12011990	AttractivenessFirst	11F3	LeftLower	Cuteness	1
JB12011990	AttractivenessFirst	11F4	RIghtLower	Cuteness	1
JB12011990	AttractivenessFirst	11F6	Norm	Cuteness	5
JB12011990	AttractivenessFirst	11M2	LeftLower	Cuteness	1
JB12011990	AttractivenessFirst	11M3	LeftLower	Cuteness	1
JB12011990	AttractivenessFirst	11M3	RightUpper	Cuteness	1
JB12011990	AttractivenessFirst	11M6	Norm	Cuteness	6
JB12011990	AttractivenessFirst	11M7	LeftUpper	Cuteness	1
JB12011990	AttractivenessFirst	13F7	RightUpper	Cuteness	1
JB12011990	AttractivenessFirst	13M1	Norm	Cuteness	4
JB12011990	AttractivenessFirst	13M2	LeftLower	Cuteness	1
JB12011990	AttractivenessFirst	13M3	RIghtLower	Cuteness	1
JB12011990	AttractivenessFirst	13M4	Norm	Cuteness	4
JB12011990	AttractivenessFirst	3F1	RightUpper	Cuteness	1
JB12011990	AttractivenessFirst	3F2	Norm	Cuteness	6
JB12011990	AttractivenessFirst	3F3	LeftUpper	Cuteness	1
JB12011990	AttractivenessFirst	3F4	RightUpper	Cuteness	1
JB12011990	AttractivenessFirst	3M1	Norm	Cuteness	6
JB12011990	AttractivenessFirst	3M2	LeftLower	Cuteness	1
JB12011990	AttractivenessFirst	3M3	RIghtLower	Cuteness	1
JB12011990	AttractivenessFirst	3M4	Norm	Cuteness	2
JB12011990	AttractivenessFirst	3M5	LeftLower	Cuteness	1
JB12011990	AttractivenessFirst	5F4	RIghtLower	Cuteness	1
JB12011990	AttractivenessFirst	5F7	Norm	Cuteness	6
JB12011990	AttractivenessFirst	5M1	LeftUpper	Cuteness	1
JB12011990	AttractivenessFirst	5M3	RightUpper	Cuteness	1
JB12011990	AttractivenessFirst	5M6	RIghtLower	Cuteness	1
JB12011990	AttractivenessFirst	7F1	Norm	Cuteness	6
JB12011990	AttractivenessFirst	7F3	LeftLower	Cuteness	3
JB12011990	AttractivenessFirst	7F4	RIghtLower	Cuteness	1
JB12011990	AttractivenessFirst	7F5	Norm	Cuteness	6
JB12011990	AttractivenessFirst	7F6	LeftUpper	Cuteness	1
JB12011990	AttractivenessFirst	7M1	RightUpper	Cuteness	1
JB12011990	AttractivenessFirst	7M2	Norm	Cuteness	5
JB12011990	AttractivenessFirst	7M3	LeftUpper	Cuteness	1
JB12011990	AttractivenessFirst	7M4	RightUpper	Cuteness	1
JB12011990	AttractivenessFirst	7M5	Norm	Cuteness	6
JB12011990	AttractivenessFirst	9F2	LeftLower	Cuteness	1
JB12011990	AttractivenessFirst	9F3	RIghtLower	Cuteness	1
JB12011990	AttractivenessFirst	9F4	Norm	Cuteness	6
JB12011990	AttractivenessFirst	9M1	RightUpper	Cuteness	1
JB12011990	AttractivenessFirst	9M3	Norm	Cuteness	6
JB12011990	AttractivenessFirst	9M4	LeftUpper	Cuteness	1
JB12011990	AttractivenessFirst	9M7	RightUpper	Cuteness	1
JB12011990	AttractivenessFirst	9M8	Norm	Cuteness	3
JD09091987	CutenessFirst	11F2	LeftLower	Attractiveness	1
JD09091987	CutenessFirst	11F3	RIghtLower	Attractiveness	1
JD09091987	CutenessFirst	11F4	Norm	Attractiveness	1
JD09091987	CutenessFirst	11F6	LeftLower	Attractiveness	1
JD09091987	CutenessFirst	11M2	RIghtLower	Attractiveness	1
JD09091987	CutenessFirst	11M3	Norm	Attractiveness	1
JD09091987	CutenessFirst	11M6	LeftUpper	Attractiveness	1
JD09091987	CutenessFirst	11M7	RightUpper	Attractiveness	1
JD09091987	CutenessFirst	13F7	Norm	Attractiveness	1
JD09091987	CutenessFirst	13M1	LeftUpper	Attractiveness	1
JD09091987	CutenessFirst	13M2	RIghtLower	Attractiveness	1
JD09091987	CutenessFirst	13M3	Norm	Attractiveness	1
JD09091987	CutenessFirst	13M4	LeftLower	Attractiveness	1
JD09091987	CutenessFirst	3F1	Norm	Attractiveness	1
JD09091987	CutenessFirst	3F2	LeftUpper	Attractiveness	1
JD09091987	CutenessFirst	3F3	RightUpper	Attractiveness	1
JD09091987	CutenessFirst	3F4	Norm	Attractiveness	1
JD09091987	CutenessFirst	3M1	LeftUpper	Attractiveness	1
JD09091987	CutenessFirst	3M2	RIghtLower	Attractiveness	1
JD09091987	CutenessFirst	3M3	Norm	Attractiveness	1
JD09091987	CutenessFirst	3M4	LeftLower	Attractiveness	1
JD09091987	CutenessFirst	3M5	RIghtLower	Attractiveness	1
JD09091987	CutenessFirst	5F4	Norm	Attractiveness	1
JD09091987	CutenessFirst	5F7	LeftUpper	Attractiveness	1
JD09091987	CutenessFirst	5M1	RightUpper	Attractiveness	1
JD09091987	CutenessFirst	5M3	Norm	Attractiveness	1
JD09091987	CutenessFirst	5M4	LeftUpper	Attractiveness	1
JD09091987	CutenessFirst	5M6	Norm	Attractiveness	1
JD09091987	CutenessFirst	7F1	LeftLower	Attractiveness	1
JD09091987	CutenessFirst	7F3	RIghtLower	Attractiveness	1
JD09091987	CutenessFirst	7F4	Norm	Attractiveness	1
JD09091987	CutenessFirst	7F5	LeftLower	Attractiveness	1
JD09091987	CutenessFirst	7F6	RightUpper	Attractiveness	1
JD09091987	CutenessFirst	7M1	Norm	Attractiveness	1
JD09091987	CutenessFirst	7M2	LeftUpper	Attractiveness	1
JD09091987	CutenessFirst	7M3	RightUpper	Attractiveness	1
JD09091987	CutenessFirst	7M4	Norm	Attractiveness	1
JD09091987	CutenessFirst	7M5	LeftLower	Attractiveness	1
JD09091987	CutenessFirst	9F2	RIghtLower	Attractiveness	1
JD09091987	CutenessFirst	9F3	Norm	Attractiveness	1
JD09091987	CutenessFirst	9F4	LeftLower	Attractiveness	1
JD09091987	CutenessFirst	9F5	RIghtLower	Attractiveness	1
JD09091987	CutenessFirst	9M1	Norm	Attractiveness	1
JD09091987	CutenessFirst	9M3	LeftUpper	Attractiveness	1
JD09091987	CutenessFirst	9M4	RightUpper	Attractiveness	1
JD09091987	CutenessFirst	9M7	Norm	Attractiveness	1
JD09091987	CutenessFirst	9M8	LeftUpper	Attractiveness	1
JD09091987	CutenessFirst	11F2	LeftLower	Cuteness	1
JD09091987	CutenessFirst	11F3	RIghtLower	Cuteness	1
JD09091987	CutenessFirst	11F4	Norm	Cuteness	1
JD09091987	CutenessFirst	11F6	LeftLower	Cuteness	1
JD09091987	CutenessFirst	11M2	RIghtLower	Cuteness	1
JD09091987	CutenessFirst	11M3	Norm	Cuteness	2
JD09091987	CutenessFirst	11M7	RightUpper	Cuteness	1
JD09091987	CutenessFirst	13F7	Norm	Cuteness	1
JD09091987	CutenessFirst	13M1	LeftUpper	Cuteness	1
JD09091987	CutenessFirst	13M2	RIghtLower	Cuteness	1
JD09091987	CutenessFirst	13M3	Norm	Cuteness	1
JD09091987	CutenessFirst	13M4	LeftLower	Cuteness	1
JD09091987	CutenessFirst	3F1	Norm	Cuteness	1
JD09091987	CutenessFirst	3F2	LeftUpper	Cuteness	1
JD09091987	CutenessFirst	3F3	RightUpper	Cuteness	1
JD09091987	CutenessFirst	3F4	Norm	Cuteness	1
JD09091987	CutenessFirst	3M1	LeftUpper	Cuteness	1
JD09091987	CutenessFirst	3M2	RIghtLower	Cuteness	1
JD09091987	CutenessFirst	3M3	Norm	Cuteness	2
JD09091987	CutenessFirst	3M4	LeftLower	Cuteness	1
JD09091987	CutenessFirst	3M5	RIghtLower	Cuteness	1
JD09091987	CutenessFirst	5F4	Norm	Cuteness	1
JD09091987	CutenessFirst	5F7	LeftUpper	Cuteness	1
JD09091987	CutenessFirst	5M1	RightUpper	Cuteness	1
JD09091987	CutenessFirst	5M4	LeftUpper	Cuteness	2
JD09091987	CutenessFirst	5M4	Norm	Cuteness	2
JD09091987	CutenessFirst	5M6	Norm	Cuteness	2
JD09091987	CutenessFirst	7F1	LeftLower	Cuteness	1
JD09091987	CutenessFirst	7F3	RIghtLower	Cuteness	1
JD09091987	CutenessFirst	7F4	Norm	Cuteness	1
JD09091987	CutenessFirst	7F5	LeftLower	Cuteness	1
JD09091987	CutenessFirst	7F6	RightUpper	Cuteness	1
JD09091987	CutenessFirst	7M1	Norm	Cuteness	1
JD09091987	CutenessFirst	7M2	LeftUpper	Cuteness	1
JD09091987	CutenessFirst	7M3	RightUpper	Cuteness	1
JD09091987	CutenessFirst	7M4	Norm	Cuteness	2
JD09091987	CutenessFirst	7M5	LeftLower	Cuteness	1
JD09091987	CutenessFirst	9F2	RIghtLower	Cuteness	1
JD09091987	CutenessFirst	9F3	Norm	Cuteness	1
JD09091987	CutenessFirst	9F4	LeftLower	Cuteness	1
JD09091987	CutenessFirst	9F5	RIghtLower	Cuteness	1
JD09091987	CutenessFirst	9M1	Norm	Cuteness	1
JD09091987	CutenessFirst	9M3	LeftUpper	Cuteness	1
JD09091987	CutenessFirst	9M4	RightUpper	Cuteness	1
JD09091987	CutenessFirst	9M7	Norm	Cuteness	1
jf07311950	CutenessFirst	11F2	RIghtLower	Attractiveness	4
jf07311950	CutenessFirst	11F3	Norm	Attractiveness	4
jf07311950	CutenessFirst	11F4	LeftLower	Attractiveness	5
jf07311950	CutenessFirst	11F6	RIghtLower	Attractiveness	5
jf07311950	CutenessFirst	11M2	Norm	Attractiveness	4
jf07311950	CutenessFirst	11M3	LeftUpper	Attractiveness	4
jf07311950	CutenessFirst	11M6	RightUpper	Attractiveness	5
jf07311950	CutenessFirst	11M7	Norm	Attractiveness	5
jf07311950	CutenessFirst	13F7	LeftUpper	Attractiveness	4
jf07311950	CutenessFirst	13M1	RightUpper	Attractiveness	4
jf07311950	CutenessFirst	13M2	Norm	Attractiveness	5
jf07311950	CutenessFirst	13M3	LeftLower	Attractiveness	5
jf07311950	CutenessFirst	13M4	RIghtLower	Attractiveness	4
jf07311950	CutenessFirst	3F1	LeftUpper	Attractiveness	5
jf07311950	CutenessFirst	3F2	RightUpper	Attractiveness	5
jf07311950	CutenessFirst	3F3	Norm	Attractiveness	5
jf07311950	CutenessFirst	3F4	LeftUpper	Attractiveness	5
jf07311950	CutenessFirst	3M1	RightUpper	Attractiveness	4
jf07311950	CutenessFirst	3M2	Norm	Attractiveness	4
jf07311950	CutenessFirst	3M3	LeftLower	Attractiveness	4
jf07311950	CutenessFirst	3M4	RIghtLower	Attractiveness	4
jf07311950	CutenessFirst	3M5	Norm	Attractiveness	4
jf07311950	CutenessFirst	5F4	LeftLower	Attractiveness	5
jf07311950	CutenessFirst	5F7	RightUpper	Attractiveness	4
jf07311950	CutenessFirst	5M1	Norm	Attractiveness	5
jf07311950	CutenessFirst	5M3	LeftUpper	Attractiveness	4
jf07311950	CutenessFirst	5M4	RightUpper	Attractiveness	4
jf07311950	CutenessFirst	5M6	LeftLower	Attractiveness	4
jf07311950	CutenessFirst	7F1	RIghtLower	Attractiveness	5
jf07311950	CutenessFirst	7F3	Norm	Attractiveness	4
jf07311950	CutenessFirst	7F4	LeftLower	Attractiveness	4
jf07311950	CutenessFirst	7F5	RIghtLower	Attractiveness	5
jf07311950	CutenessFirst	7F6	Norm	Attractiveness	4
jf07311950	CutenessFirst	7M1	LeftUpper	Attractiveness	5
jf07311950	CutenessFirst	7M2	RightUpper	Attractiveness	4
jf07311950	CutenessFirst	7M3	Norm	Attractiveness	4
jf07311950	CutenessFirst	7M4	LeftUpper	Attractiveness	4
jf07311950	CutenessFirst	7M5	RIghtLower	Attractiveness	5
jf07311950	CutenessFirst	9F2	Norm	Attractiveness	5
jf07311950	CutenessFirst	9F3	LeftLower	Attractiveness	5
jf07311950	CutenessFirst	9F4	RIghtLower	Attractiveness	4
jf07311950	CutenessFirst	9F5	Norm	Attractiveness	5
jf07311950	CutenessFirst	9M1	LeftUpper	Attractiveness	4
jf07311950	CutenessFirst	9M3	RightUpper	Attractiveness	5
jf07311950	CutenessFirst	9M4	Norm	Attractiveness	4
jf07311950	CutenessFirst	9M7	LeftUpper	Attractiveness	4
jf07311950	CutenessFirst	9M8	RightUpper	Attractiveness	5
jf07311950	CutenessFirst	11F2	RIghtLower	Cuteness	4
jf07311950	CutenessFirst	11F3	Norm	Cuteness	4
jf07311950	CutenessFirst	11F4	LeftLower	Cuteness	4
jf07311950	CutenessFirst	11F6	RIghtLower	Cuteness	5
jf07311950	CutenessFirst	11M2	Norm	Cuteness	4
jf07311950	CutenessFirst	11M6	LeftUpper	Cuteness	4
jf07311950	CutenessFirst	11M6	RightUpper	Cuteness	4
jf07311950	CutenessFirst	11M7	Norm	Cuteness	5
jf07311950	CutenessFirst	13F7	LeftUpper	Cuteness	4
jf07311950	CutenessFirst	13M1	RightUpper	Cuteness	4
jf07311950	CutenessFirst	13M2	Norm	Cuteness	4
jf07311950	CutenessFirst	13M3	LeftLower	Cuteness	5
jf07311950	CutenessFirst	13M4	RIghtLower	Cuteness	4
jf07311950	CutenessFirst	3F1	LeftUpper	Cuteness	5
jf07311950	CutenessFirst	3F2	RightUpper	Cuteness	5
jf07311950	CutenessFirst	3F3	Norm	Cuteness	6
jf07311950	CutenessFirst	3F4	LeftUpper	Cuteness	4
jf07311950	CutenessFirst	3M1	RightUpper	Cuteness	5
jf07311950	CutenessFirst	3M2	Norm	Cuteness	5
jf07311950	CutenessFirst	3M3	LeftLower	Cuteness	4
jf07311950	CutenessFirst	3M4	RIghtLower	Cuteness	4
jf07311950	CutenessFirst	3M5	Norm	Cuteness	4
jf07311950	CutenessFirst	5F4	LeftLower	Cuteness	5
jf07311950	CutenessFirst	5F7	RightUpper	Cuteness	5
jf07311950	CutenessFirst	5M3	LeftUpper	Cuteness	5
jf07311950	CutenessFirst	5M3	Norm	Cuteness	5
jf07311950	CutenessFirst	5M4	RightUpper	Cuteness	4
jf07311950	CutenessFirst	5M6	LeftLower	Cuteness	4
jf07311950	CutenessFirst	7F1	RIghtLower	Cuteness	4
jf07311950	CutenessFirst	7F3	Norm	Cuteness	4
jf07311950	CutenessFirst	7F4	LeftLower	Cuteness	4
jf07311950	CutenessFirst	7F5	RIghtLower	Cuteness	5
jf07311950	CutenessFirst	7F6	Norm	Cuteness	5
jf07311950	CutenessFirst	7M1	LeftUpper	Cuteness	4
jf07311950	CutenessFirst	7M2	RightUpper	Cuteness	4
jf07311950	CutenessFirst	7M3	Norm	Cuteness	4
jf07311950	CutenessFirst	7M4	LeftUpper	Cuteness	4
jf07311950	CutenessFirst	7M5	RIghtLower	Cuteness	4
jf07311950	CutenessFirst	9F2	Norm	Cuteness	5
jf07311950	CutenessFirst	9F3	LeftLower	Cuteness	4
jf07311950	CutenessFirst	9F4	RIghtLower	Cuteness	5
jf07311950	CutenessFirst	9F5	Norm	Cuteness	4
jf07311950	CutenessFirst	9M1	LeftUpper	Cuteness	4
jf07311950	CutenessFirst	9M3	RightUpper	Cuteness	4
jf07311950	CutenessFirst	9M4	Norm	Cuteness	4
jf07311950	CutenessFirst	9M7	LeftUpper	Cuteness	4
jf07311950	CutenessFirst	9M8	RightUpper	Cuteness	4
JG05241980	CutenessFirst	11F2	Norm	Attractiveness	5
JG05241980	CutenessFirst	11F3	LeftLower	Attractiveness	3
JG05241980	CutenessFirst	11F4	RIghtLower	Attractiveness	4
JG05241980	CutenessFirst	11F6	Norm	Attractiveness	4
JG05241980	CutenessFirst	11M2	LeftLower	Attractiveness	3
JG05241980	CutenessFirst	11M3	RightUpper	Attractiveness	4
JG05241980	CutenessFirst	11M6	Norm	Attractiveness	6
JG05241980	CutenessFirst	11M7	LeftUpper	Attractiveness	4
JG05241980	CutenessFirst	13F7	RightUpper	Attractiveness	3
JG05241980	CutenessFirst	13M1	Norm	Attractiveness	5
JG05241980	CutenessFirst	13M2	LeftLower	Attractiveness	4
JG05241980	CutenessFirst	13M3	RIghtLower	Attractiveness	3
JG05241980	CutenessFirst	13M4	Norm	Attractiveness	7
JG05241980	CutenessFirst	3F1	RightUpper	Attractiveness	5
JG05241980	CutenessFirst	3F2	Norm	Attractiveness	7
JG05241980	CutenessFirst	3F3	LeftUpper	Attractiveness	4
JG05241980	CutenessFirst	3F4	RightUpper	Attractiveness	3
JG05241980	CutenessFirst	3M1	Norm	Attractiveness	4
JG05241980	CutenessFirst	3M2	LeftLower	Attractiveness	2
JG05241980	CutenessFirst	3M3	RIghtLower	Attractiveness	4
JG05241980	CutenessFirst	3M4	Norm	Attractiveness	4
JG05241980	CutenessFirst	3M5	LeftLower	Attractiveness	1
JG05241980	CutenessFirst	5F4	RIghtLower	Attractiveness	3
JG05241980	CutenessFirst	5F7	Norm	Attractiveness	3
JG05241980	CutenessFirst	5M1	LeftUpper	Attractiveness	3
JG05241980	CutenessFirst	5M3	RightUpper	Attractiveness	5
JG05241980	CutenessFirst	5M4	Norm	Attractiveness	2
JG05241980	CutenessFirst	5M6	RIghtLower	Attractiveness	4
JG05241980	CutenessFirst	7F1	Norm	Attractiveness	6
JG05241980	CutenessFirst	7F3	LeftLower	Attractiveness	7
JG05241980	CutenessFirst	7F4	RIghtLower	Attractiveness	4
JG05241980	CutenessFirst	7F5	Norm	Attractiveness	7
JG05241980	CutenessFirst	7F6	LeftUpper	Attractiveness	2
JG05241980	CutenessFirst	7M1	RightUpper	Attractiveness	2
JG05241980	CutenessFirst	7M2	Norm	Attractiveness	6
JG05241980	CutenessFirst	7M3	LeftUpper	Attractiveness	3
JG05241980	CutenessFirst	7M4	RightUpper	Attractiveness	3
JG05241980	CutenessFirst	7M5	Norm	Attractiveness	6
JG05241980	CutenessFirst	9F2	LeftLower	Attractiveness	4
JG05241980	CutenessFirst	9F3	RIghtLower	Attractiveness	4
JG05241980	CutenessFirst	9F4	Norm	Attractiveness	6
JG05241980	CutenessFirst	9M1	RightUpper	Attractiveness	2
JG05241980	CutenessFirst	9M3	Norm	Attractiveness	6
JG05241980	CutenessFirst	9M4	LeftUpper	Attractiveness	4
JG05241980	CutenessFirst	9M7	RightUpper	Attractiveness	4
JG05241980	CutenessFirst	9M8	Norm	Attractiveness	6
JG05241980	CutenessFirst	11F2	Norm	Cuteness	6
JG05241980	CutenessFirst	11F3	LeftLower	Cuteness	2
JG05241980	CutenessFirst	11F4	RIghtLower	Cuteness	4
JG05241980	CutenessFirst	11F6	Norm	Cuteness	4
JG05241980	CutenessFirst	11M2	LeftLower	Cuteness	3
JG05241980	CutenessFirst	11M3	LeftLower	Cuteness	3
JG05241980	CutenessFirst	11M3	RightUpper	Cuteness	5
JG05241980	CutenessFirst	11M6	Norm	Cuteness	6
JG05241980	CutenessFirst	11M7	LeftUpper	Cuteness	3
JG05241980	CutenessFirst	13F7	RightUpper	Cuteness	2
JG05241980	CutenessFirst	13M1	Norm	Cuteness	4
JG05241980	CutenessFirst	13M2	LeftLower	Cuteness	4
JG05241980	CutenessFirst	13M3	RIghtLower	Cuteness	3
JG05241980	CutenessFirst	13M4	Norm	Cuteness	6
JG05241980	CutenessFirst	3F1	RightUpper	Cuteness	3
JG05241980	CutenessFirst	3F2	Norm	Cuteness	4
JG05241980	CutenessFirst	3F3	LeftUpper	Cuteness	5
JG05241980	CutenessFirst	3F4	RightUpper	Cuteness	2
JG05241980	CutenessFirst	3M1	Norm	Cuteness	4
JG05241980	CutenessFirst	3M2	LeftLower	Cuteness	6
JG05241980	CutenessFirst	3M3	RIghtLower	Cuteness	5
JG05241980	CutenessFirst	3M4	Norm	Cuteness	4
JG05241980	CutenessFirst	3M5	LeftLower	Cuteness	2
JG05241980	CutenessFirst	5F4	RIghtLower	Cuteness	4
JG05241980	CutenessFirst	5F7	Norm	Cuteness	5
JG05241980	CutenessFirst	5M1	LeftUpper	Cuteness	2
JG05241980	CutenessFirst	5M3	RightUpper	Cuteness	6
JG05241980	CutenessFirst	5M6	RIghtLower	Cuteness	4
JG05241980	CutenessFirst	7F1	Norm	Cuteness	3
JG05241980	CutenessFirst	7F3	LeftLower	Cuteness	7
JG05241980	CutenessFirst	7F4	RIghtLower	Cuteness	5
JG05241980	CutenessFirst	7F5	Norm	Cuteness	6
JG05241980	CutenessFirst	7F6	LeftUpper	Cuteness	2
JG05241980	CutenessFirst	7M1	RightUpper	Cuteness	3
JG05241980	CutenessFirst	7M2	Norm	Cuteness	4
JG05241980	CutenessFirst	7M3	LeftUpper	Cuteness	3
JG05241980	CutenessFirst	7M4	RightUpper	Cuteness	6
JG05241980	CutenessFirst	7M5	Norm	Cuteness	5
JG05241980	CutenessFirst	9F2	LeftLower	Cuteness	5
JG05241980	CutenessFirst	9F3	RIghtLower	Cuteness	4
JG05241980	CutenessFirst	9F4	Norm	Cuteness	5
JG05241980	CutenessFirst	9M1	RightUpper	Cuteness	2
JG05241980	CutenessFirst	9M3	Norm	Cuteness	4
JG05241980	CutenessFirst	9M4	LeftUpper	Cuteness	4
JG05241980	CutenessFirst	9M7	RightUpper	Cuteness	4
JG05241980	CutenessFirst	9M8	Norm	Cuteness	7
JG10131961	CutenessFirst	11F2	RIghtLower	Attractiveness	2
JG10131961	CutenessFirst	11F3	Norm	Attractiveness	4
JG10131961	CutenessFirst	11F4	LeftLower	Attractiveness	5
JG10131961	CutenessFirst	11F6	RIghtLower	Attractiveness	4
JG10131961	CutenessFirst	11M2	Norm	Attractiveness	5
JG10131961	CutenessFirst	11M3	LeftUpper	Attractiveness	3
JG10131961	CutenessFirst	11M6	RightUpper	Attractiveness	3
JG10131961	CutenessFirst	11M7	Norm	Attractiveness	4
JG10131961	CutenessFirst	13F7	LeftUpper	Attractiveness	3
JG10131961	CutenessFirst	13M1	RightUpper	Attractiveness	4
JG10131961	CutenessFirst	13M2	Norm	Attractiveness	4
JG10131961	CutenessFirst	13M3	LeftLower	Attractiveness	3
JG10131961	CutenessFirst	13M4	RIghtLower	Attractiveness	4
JG10131961	CutenessFirst	3F1	LeftUpper	Attractiveness	2
JG10131961	CutenessFirst	3F2	RightUpper	Attractiveness	3
JG10131961	CutenessFirst	3F3	Norm	Attractiveness	2
JG10131961	CutenessFirst	3F4	LeftUpper	Attractiveness	2
JG10131961	CutenessFirst	3M1	RightUpper	Attractiveness	2
JG10131961	CutenessFirst	3M2	Norm	Attractiveness	4
JG10131961	CutenessFirst	3M3	LeftLower	Attractiveness	3
JG10131961	CutenessFirst	3M4	RIghtLower	Attractiveness	3
JG10131961	CutenessFirst	3M5	Norm	Attractiveness	3
JG10131961	CutenessFirst	5F4	LeftLower	Attractiveness	3
JG10131961	CutenessFirst	5F7	RightUpper	Attractiveness	4
JG10131961	CutenessFirst	5M1	Norm	Attractiveness	4
JG10131961	CutenessFirst	5M3	LeftUpper	Attractiveness	3
JG10131961	CutenessFirst	5M4	RightUpper	Attractiveness	2
JG10131961	CutenessFirst	5M6	LeftLower	Attractiveness	4
JG10131961	CutenessFirst	7F1	RIghtLower	Attractiveness	4
JG10131961	CutenessFirst	7F3	Norm	Attractiveness	4
JG10131961	CutenessFirst	7F4	LeftLower	Attractiveness	4
JG10131961	CutenessFirst	7F5	RIghtLower	Attractiveness	4
JG10131961	CutenessFirst	7F6	Norm	Attractiveness	3
JG10131961	CutenessFirst	7M1	LeftUpper	Attractiveness	4
JG10131961	CutenessFirst	7M2	RightUpper	Attractiveness	4
JG10131961	CutenessFirst	7M3	Norm	Attractiveness	4
JG10131961	CutenessFirst	7M4	LeftUpper	Attractiveness	3
JG10131961	CutenessFirst	7M5	RIghtLower	Attractiveness	5
JG10131961	CutenessFirst	9F2	Norm	Attractiveness	5
JG10131961	CutenessFirst	9F3	LeftLower	Attractiveness	4
JG10131961	CutenessFirst	9F4	RIghtLower	Attractiveness	5
JG10131961	CutenessFirst	9F5	Norm	Attractiveness	4
JG10131961	CutenessFirst	9M1	LeftUpper	Attractiveness	3
JG10131961	CutenessFirst	9M3	RightUpper	Attractiveness	3
JG10131961	CutenessFirst	9M4	Norm	Attractiveness	3
JG10131961	CutenessFirst	9M7	LeftUpper	Attractiveness	3
JG10131961	CutenessFirst	9M8	RightUpper	Attractiveness	4
JG10131961	CutenessFirst	11F2	RIghtLower	Cuteness	3
JG10131961	CutenessFirst	11F3	Norm	Cuteness	4
JG10131961	CutenessFirst	11F4	LeftLower	Cuteness	3
JG10131961	CutenessFirst	11F6	RIghtLower	Cuteness	3
JG10131961	CutenessFirst	11M2	Norm	Cuteness	4
JG10131961	CutenessFirst	11M6	LeftUpper	Cuteness	3
JG10131961	CutenessFirst	11M6	RightUpper	Cuteness	3
JG10131961	CutenessFirst	11M7	Norm	Cuteness	5
JG10131961	CutenessFirst	13F7	LeftUpper	Cuteness	2
JG10131961	CutenessFirst	13M1	RightUpper	Cuteness	3
JG10131961	CutenessFirst	13M2	Norm	Cuteness	4
JG10131961	CutenessFirst	13M3	LeftLower	Cuteness	3
JG10131961	CutenessFirst	13M4	RIghtLower	Cuteness	3
JG10131961	CutenessFirst	3F1	LeftUpper	Cuteness	2
JG10131961	CutenessFirst	3F2	RightUpper	Cuteness	3
JG10131961	CutenessFirst	3F3	Norm	Cuteness	4
JG10131961	CutenessFirst	3F4	LeftUpper	Cuteness	2
JG10131961	CutenessFirst	3M1	RightUpper	Cuteness	3
JG10131961	CutenessFirst	3M2	Norm	Cuteness	3
JG10131961	CutenessFirst	3M3	LeftLower	Cuteness	2
JG10131961	CutenessFirst	3M4	RIghtLower	Cuteness	2
JG10131961	CutenessFirst	3M5	Norm	Cuteness	2
JG10131961	CutenessFirst	5F4	LeftLower	Cuteness	3
JG10131961	CutenessFirst	5F7	RightUpper	Cuteness	3
JG10131961	CutenessFirst	5M3	LeftUpper	Cuteness	4
JG10131961	CutenessFirst	5M3	Norm	Cuteness	5
JG10131961	CutenessFirst	5M4	RightUpper	Cuteness	3
JG10131961	CutenessFirst	5M6	LeftLower	Cuteness	4
JG10131961	CutenessFirst	7F1	RIghtLower	Cuteness	4
JG10131961	CutenessFirst	7F3	Norm	Cuteness	4
JG10131961	CutenessFirst	7F4	LeftLower	Cuteness	3
JG10131961	CutenessFirst	7F5	RIghtLower	Cuteness	3
JG10131961	CutenessFirst	7F6	Norm	Cuteness	4
JG10131961	CutenessFirst	7M1	LeftUpper	Cuteness	3
JG10131961	CutenessFirst	7M2	RightUpper	Cuteness	3
JG10131961	CutenessFirst	7M3	Norm	Cuteness	4
JG10131961	CutenessFirst	7M4	LeftUpper	Cuteness	3
JG10131961	CutenessFirst	7M5	RIghtLower	Cuteness	4
JG10131961	CutenessFirst	9F2	Norm	Cuteness	5
JG10131961	CutenessFirst	9F3	LeftLower	Cuteness	4
JG10131961	CutenessFirst	9F4	RIghtLower	Cuteness	2
JG10131961	CutenessFirst	9F5	Norm	Cuteness	5
JG10131961	CutenessFirst	9M1	LeftUpper	Cuteness	2
JG10131961	CutenessFirst	9M3	RightUpper	Cuteness	3
JG10131961	CutenessFirst	9M4	Norm	Cuteness	3
JG10131961	CutenessFirst	9M7	LeftUpper	Cuteness	4
JG10131961	CutenessFirst	9M8	RightUpper	Cuteness	3
JG11081951	CutenessFirst	11F2	LeftLower	Attractiveness	4
JG11081951	CutenessFirst	11F3	RIghtLower	Attractiveness	2
JG11081951	CutenessFirst	11F4	Norm	Attractiveness	4
JG11081951	CutenessFirst	11F6	LeftLower	Attractiveness	4
JG11081951	CutenessFirst	11M2	RIghtLower	Attractiveness	1
JG11081951	CutenessFirst	11M3	Norm	Attractiveness	4
JG11081951	CutenessFirst	11M6	LeftUpper	Attractiveness	4
JG11081951	CutenessFirst	11M7	RightUpper	Attractiveness	4
JG11081951	CutenessFirst	13F7	Norm	Attractiveness	1
JG11081951	CutenessFirst	13M1	LeftUpper	Attractiveness	3
JG11081951	CutenessFirst	13M2	RIghtLower	Attractiveness	3
JG11081951	CutenessFirst	13M3	Norm	Attractiveness	3
JG11081951	CutenessFirst	13M4	LeftLower	Attractiveness	4
JG11081951	CutenessFirst	3F1	Norm	Attractiveness	4
JG11081951	CutenessFirst	3F2	LeftUpper	Attractiveness	5
JG11081951	CutenessFirst	3F3	RightUpper	Attractiveness	5
JG11081951	CutenessFirst	3F4	Norm	Attractiveness	5
JG11081951	CutenessFirst	3M1	LeftUpper	Attractiveness	2
JG11081951	CutenessFirst	3M2	RIghtLower	Attractiveness	4
JG11081951	CutenessFirst	3M3	Norm	Attractiveness	2
JG11081951	CutenessFirst	3M4	LeftLower	Attractiveness	2
JG11081951	CutenessFirst	3M5	RIghtLower	Attractiveness	5
JG11081951	CutenessFirst	5F4	Norm	Attractiveness	5
JG11081951	CutenessFirst	5F7	LeftUpper	Attractiveness	4
JG11081951	CutenessFirst	5M1	RightUpper	Attractiveness	3
JG11081951	CutenessFirst	5M3	Norm	Attractiveness	5
JG11081951	CutenessFirst	5M4	LeftUpper	Attractiveness	2
JG11081951	CutenessFirst	5M6	Norm	Attractiveness	4
JG11081951	CutenessFirst	7F1	LeftLower	Attractiveness	4
JG11081951	CutenessFirst	7F3	RIghtLower	Attractiveness	5
JG11081951	CutenessFirst	7F4	Norm	Attractiveness	4
JG11081951	CutenessFirst	7F5	LeftLower	Attractiveness	4
JG11081951	CutenessFirst	7F6	RightUpper	Attractiveness	3
JG11081951	CutenessFirst	7M1	Norm	Attractiveness	4
JG11081951	CutenessFirst	7M2	LeftUpper	Attractiveness	3
JG11081951	CutenessFirst	7M3	RightUpper	Attractiveness	2
JG11081951	CutenessFirst	7M4	Norm	Attractiveness	4
JG11081951	CutenessFirst	7M5	LeftLower	Attractiveness	3
JG11081951	CutenessFirst	9F2	RIghtLower	Attractiveness	3
JG11081951	CutenessFirst	9F3	Norm	Attractiveness	2
JG11081951	CutenessFirst	9F4	LeftLower	Attractiveness	5
JG11081951	CutenessFirst	9F5	RIghtLower	Attractiveness	4
JG11081951	CutenessFirst	9M1	Norm	Attractiveness	2
JG11081951	CutenessFirst	9M3	LeftUpper	Attractiveness	4
JG11081951	CutenessFirst	9M4	RightUpper	Attractiveness	3
JG11081951	CutenessFirst	9M7	Norm	Attractiveness	1
JG11081951	CutenessFirst	9M8	LeftUpper	Attractiveness	3
JG11081951	CutenessFirst	11F2	LeftLower	Cuteness	5
JG11081951	CutenessFirst	11F3	RIghtLower	Cuteness	3
JG11081951	CutenessFirst	11F4	Norm	Cuteness	5
JG11081951	CutenessFirst	11F6	LeftLower	Cuteness	5
JG11081951	CutenessFirst	11M2	RIghtLower	Cuteness	2
JG11081951	CutenessFirst	11M3	Norm	Cuteness	3
JG11081951	CutenessFirst	11M7	RightUpper	Cuteness	5
JG11081951	CutenessFirst	13F7	Norm	Cuteness	4
JG11081951	CutenessFirst	13M1	LeftUpper	Cuteness	2
JG11081951	CutenessFirst	13M2	RIghtLower	Cuteness	4
JG11081951	CutenessFirst	13M3	Norm	Cuteness	4
JG11081951	CutenessFirst	13M4	LeftLower	Cuteness	2
JG11081951	CutenessFirst	3F1	Norm	Cuteness	4
JG11081951	CutenessFirst	3F2	LeftUpper	Cuteness	4
JG11081951	CutenessFirst	3F3	RightUpper	Cuteness	4
JG11081951	CutenessFirst	3F4	Norm	Cuteness	3
JG11081951	CutenessFirst	3M1	LeftUpper	Cuteness	3
JG11081951	CutenessFirst	3M2	RIghtLower	Cuteness	4
JG11081951	CutenessFirst	3M3	Norm	Cuteness	4
JG11081951	CutenessFirst	3M4	LeftLower	Cuteness	4
JG11081951	CutenessFirst	3M5	RIghtLower	Cuteness	5
JG11081951	CutenessFirst	5F4	Norm	Cuteness	4
JG11081951	CutenessFirst	5F7	LeftUpper	Cuteness	4
JG11081951	CutenessFirst	5M1	RightUpper	Cuteness	2
JG11081951	CutenessFirst	5M4	LeftUpper	Cuteness	1
JG11081951	CutenessFirst	5M4	Norm	Cuteness	2
JG11081951	CutenessFirst	5M6	Norm	Cuteness	4
JG11081951	CutenessFirst	7F1	LeftLower	Cuteness	4
JG11081951	CutenessFirst	7F3	RIghtLower	Cuteness	5
JG11081951	CutenessFirst	7F4	Norm	Cuteness	4
JG11081951	CutenessFirst	7F5	LeftLower	Cuteness	4
JG11081951	CutenessFirst	7F6	RightUpper	Cuteness	4
JG11081951	CutenessFirst	7M1	Norm	Cuteness	2
JG11081951	CutenessFirst	7M2	LeftUpper	Cuteness	4
JG11081951	CutenessFirst	7M3	RightUpper	Cuteness	2
JG11081951	CutenessFirst	7M4	Norm	Cuteness	5
JG11081951	CutenessFirst	7M5	LeftLower	Cuteness	3
JG11081951	CutenessFirst	9F2	RIghtLower	Cuteness	4
JG11081951	CutenessFirst	9F3	Norm	Cuteness	3
JG11081951	CutenessFirst	9F4	LeftLower	Cuteness	4
JG11081951	CutenessFirst	9F5	RIghtLower	Cuteness	4
JG11081951	CutenessFirst	9M1	Norm	Cuteness	2
JG11081951	CutenessFirst	9M3	LeftUpper	Cuteness	4
JG11081951	CutenessFirst	9M4	RightUpper	Cuteness	2
JG11081951	CutenessFirst	9M7	Norm	Cuteness	3
JJ07101984	CutenessFirst	11F2	LeftLower	Attractiveness	5
JJ07101984	CutenessFirst	11F3	RIghtLower	Attractiveness	5
JJ07101984	CutenessFirst	11F4	Norm	Attractiveness	7
JJ07101984	CutenessFirst	11F6	LeftLower	Attractiveness	3
JJ07101984	CutenessFirst	11M2	RIghtLower	Attractiveness	4
JJ07101984	CutenessFirst	11M3	Norm	Attractiveness	2
JJ07101984	CutenessFirst	11M6	LeftUpper	Attractiveness	5
JJ07101984	CutenessFirst	11M7	RightUpper	Attractiveness	4
JJ07101984	CutenessFirst	13F7	Norm	Attractiveness	2
JJ07101984	CutenessFirst	13M1	LeftUpper	Attractiveness	3
JJ07101984	CutenessFirst	13M2	RIghtLower	Attractiveness	4
JJ07101984	CutenessFirst	13M3	Norm	Attractiveness	4
JJ07101984	CutenessFirst	13M4	LeftLower	Attractiveness	5
JJ07101984	CutenessFirst	3F1	Norm	Attractiveness	1
JJ07101984	CutenessFirst	3F2	LeftUpper	Attractiveness	1
JJ07101984	CutenessFirst	3F3	RightUpper	Attractiveness	1
JJ07101984	CutenessFirst	3F4	Norm	Attractiveness	3
JJ07101984	CutenessFirst	3M1	LeftUpper	Attractiveness	1
JJ07101984	CutenessFirst	3M2	RIghtLower	Attractiveness	3
JJ07101984	CutenessFirst	3M3	Norm	Attractiveness	1
JJ07101984	CutenessFirst	3M4	LeftLower	Attractiveness	1
JJ07101984	CutenessFirst	3M5	RIghtLower	Attractiveness	1
JJ07101984	CutenessFirst	5F4	Norm	Attractiveness	2
JJ07101984	CutenessFirst	5F7	LeftUpper	Attractiveness	3
JJ07101984	CutenessFirst	5M1	RightUpper	Attractiveness	1
JJ07101984	CutenessFirst	5M3	Norm	Attractiveness	4
JJ07101984	CutenessFirst	5M4	LeftUpper	Attractiveness	1
JJ07101984	CutenessFirst	5M6	Norm	Attractiveness	1
JJ07101984	CutenessFirst	7F1	LeftLower	Attractiveness	2
JJ07101984	CutenessFirst	7F3	RIghtLower	Attractiveness	7
JJ07101984	CutenessFirst	7F4	Norm	Attractiveness	7
JJ07101984	CutenessFirst	7F5	LeftLower	Attractiveness	4
JJ07101984	CutenessFirst	7F6	RightUpper	Attractiveness	2
JJ07101984	CutenessFirst	7M1	Norm	Attractiveness	4
JJ07101984	CutenessFirst	7M2	LeftUpper	Attractiveness	1
JJ07101984	CutenessFirst	7M3	RightUpper	Attractiveness	3
JJ07101984	CutenessFirst	7M4	Norm	Attractiveness	6
JJ07101984	CutenessFirst	7M5	LeftLower	Attractiveness	1
JJ07101984	CutenessFirst	9F2	RIghtLower	Attractiveness	4
JJ07101984	CutenessFirst	9F3	Norm	Attractiveness	7
JJ07101984	CutenessFirst	9F4	LeftLower	Attractiveness	3
JJ07101984	CutenessFirst	9F5	RIghtLower	Attractiveness	5
JJ07101984	CutenessFirst	9M1	Norm	Attractiveness	1
JJ07101984	CutenessFirst	9M3	LeftUpper	Attractiveness	3
JJ07101984	CutenessFirst	9M4	RightUpper	Attractiveness	1
JJ07101984	CutenessFirst	9M7	Norm	Attractiveness	1
JJ07101984	CutenessFirst	9M8	LeftUpper	Attractiveness	2
JJ07101984	CutenessFirst	11F2	LeftLower	Cuteness	5
JJ07101984	CutenessFirst	11F3	RIghtLower	Cuteness	4
JJ07101984	CutenessFirst	11F4	Norm	Cuteness	7
JJ07101984	CutenessFirst	11F6	LeftLower	Cuteness	4
JJ07101984	CutenessFirst	11M2	RIghtLower	Cuteness	2
JJ07101984	CutenessFirst	11M3	Norm	Cuteness	1
JJ07101984	CutenessFirst	11M7	RightUpper	Cuteness	1
JJ07101984	CutenessFirst	13F7	Norm	Cuteness	2
JJ07101984	CutenessFirst	13M1	LeftUpper	Cuteness	2
JJ07101984	CutenessFirst	13M2	RIghtLower	Cuteness	3
JJ07101984	CutenessFirst	13M3	Norm	Cuteness	2
JJ07101984	CutenessFirst	13M4	LeftLower	Cuteness	4
JJ07101984	CutenessFirst	3F1	Norm	Cuteness	2
JJ07101984	CutenessFirst	3F2	LeftUpper	Cuteness	1
JJ07101984	CutenessFirst	3F3	RightUpper	Cuteness	4
JJ07101984	CutenessFirst	3F4	Norm	Cuteness	5
JJ07101984	CutenessFirst	3M1	LeftUpper	Cuteness	4
JJ07101984	CutenessFirst	3M2	RIghtLower	Cuteness	3
JJ07101984	CutenessFirst	3M3	Norm	Cuteness	4
JJ07101984	CutenessFirst	3M4	LeftLower	Cuteness	1
JJ07101984	CutenessFirst	3M5	RIghtLower	Cuteness	1
JJ07101984	CutenessFirst	5F4	Norm	Cuteness	1
JJ07101984	CutenessFirst	5F7	LeftUpper	Cuteness	2
JJ07101984	CutenessFirst	5M1	RightUpper	Cuteness	1
JJ07101984	CutenessFirst	5M4	LeftUpper	Cuteness	3
JJ07101984	CutenessFirst	5M4	Norm	Cuteness	5
JJ07101984	CutenessFirst	5M6	Norm	Cuteness	4
JJ07101984	CutenessFirst	7F1	LeftLower	Cuteness	4
JJ07101984	CutenessFirst	7F3	RIghtLower	Cuteness	6
JJ07101984	CutenessFirst	7F4	Norm	Cuteness	5
JJ07101984	CutenessFirst	7F5	LeftLower	Cuteness	5
JJ07101984	CutenessFirst	7F6	RightUpper	Cuteness	1
JJ07101984	CutenessFirst	7M1	Norm	Cuteness	6
JJ07101984	CutenessFirst	7M2	LeftUpper	Cuteness	1
JJ07101984	CutenessFirst	7M3	RightUpper	Cuteness	4
JJ07101984	CutenessFirst	7M4	Norm	Cuteness	4
JJ07101984	CutenessFirst	7M5	LeftLower	Cuteness	1
JJ07101984	CutenessFirst	9F2	RIghtLower	Cuteness	4
JJ07101984	CutenessFirst	9F3	Norm	Cuteness	6
JJ07101984	CutenessFirst	9F4	LeftLower	Cuteness	4
JJ07101984	CutenessFirst	9F5	RIghtLower	Cuteness	3
JJ07101984	CutenessFirst	9M1	Norm	Cuteness	1
JJ07101984	CutenessFirst	9M3	LeftUpper	Cuteness	3
JJ07101984	CutenessFirst	9M4	RightUpper	Cuteness	2
JJ07101984	CutenessFirst	9M7	Norm	Cuteness	3
JL03191981	AttractivenessFirst	11F2	LeftLower	Attractiveness	4
JL03191981	AttractivenessFirst	11F3	RIghtLower	Attractiveness	4
JL03191981	AttractivenessFirst	11F4	Norm	Attractiveness	5
JL03191981	AttractivenessFirst	11F6	LeftLower	Attractiveness	4
JL03191981	AttractivenessFirst	11M2	RIghtLower	Attractiveness	3
JL03191981	AttractivenessFirst	11M3	Norm	Attractiveness	4
JL03191981	AttractivenessFirst	11M6	LeftUpper	Attractiveness	4
JL03191981	AttractivenessFirst	11M7	RightUpper	Attractiveness	4
JL03191981	AttractivenessFirst	13F7	Norm	Attractiveness	2
JL03191981	AttractivenessFirst	13M1	LeftUpper	Attractiveness	3
JL03191981	AttractivenessFirst	13M2	RIghtLower	Attractiveness	3
JL03191981	AttractivenessFirst	13M3	Norm	Attractiveness	4
JL03191981	AttractivenessFirst	13M4	LeftLower	Attractiveness	3
JL03191981	AttractivenessFirst	3F1	Norm	Attractiveness	4
JL03191981	AttractivenessFirst	3F2	LeftUpper	Attractiveness	4
JL03191981	AttractivenessFirst	3F3	RightUpper	Attractiveness	4
JL03191981	AttractivenessFirst	3F4	Norm	Attractiveness	3
JL03191981	AttractivenessFirst	3M1	LeftUpper	Attractiveness	3
JL03191981	AttractivenessFirst	3M2	RIghtLower	Attractiveness	3
JL03191981	AttractivenessFirst	3M3	Norm	Attractiveness	4
JL03191981	AttractivenessFirst	3M4	LeftLower	Attractiveness	5
JL03191981	AttractivenessFirst	3M5	RIghtLower	Attractiveness	4
JL03191981	AttractivenessFirst	5F4	Norm	Attractiveness	2
JL03191981	AttractivenessFirst	5F7	LeftUpper	Attractiveness	4
JL03191981	AttractivenessFirst	5M1	RightUpper	Attractiveness	3
JL03191981	AttractivenessFirst	5M3	Norm	Attractiveness	4
JL03191981	AttractivenessFirst	5M4	LeftUpper	Attractiveness	3
JL03191981	AttractivenessFirst	5M6	Norm	Attractiveness	4
JL03191981	AttractivenessFirst	7F1	LeftLower	Attractiveness	3
JL03191981	AttractivenessFirst	7F3	RIghtLower	Attractiveness	3
JL03191981	AttractivenessFirst	7F4	Norm	Attractiveness	5
JL03191981	AttractivenessFirst	7F5	LeftLower	Attractiveness	2
JL03191981	AttractivenessFirst	7F6	RightUpper	Attractiveness	2
JL03191981	AttractivenessFirst	7M1	Norm	Attractiveness	3
JL03191981	AttractivenessFirst	7M2	LeftUpper	Attractiveness	2
JL03191981	AttractivenessFirst	7M3	RightUpper	Attractiveness	2
JL03191981	AttractivenessFirst	7M4	Norm	Attractiveness	5
JL03191981	AttractivenessFirst	7M5	LeftLower	Attractiveness	3
JL03191981	AttractivenessFirst	9F2	RIghtLower	Attractiveness	4
JL03191981	AttractivenessFirst	9F3	Norm	Attractiveness	4
JL03191981	AttractivenessFirst	9F4	LeftLower	Attractiveness	4
JL03191981	AttractivenessFirst	9F5	RIghtLower	Attractiveness	4
JL03191981	AttractivenessFirst	9M1	Norm	Attractiveness	2
JL03191981	AttractivenessFirst	9M3	LeftUpper	Attractiveness	3
JL03191981	AttractivenessFirst	9M4	RightUpper	Attractiveness	4
JL03191981	AttractivenessFirst	9M7	Norm	Attractiveness	3
JL03191981	AttractivenessFirst	9M8	LeftUpper	Attractiveness	3
JL03191981	AttractivenessFirst	11F2	LeftLower	Cuteness	4
JL03191981	AttractivenessFirst	11F3	RIghtLower	Cuteness	3
JL03191981	AttractivenessFirst	11F4	Norm	Cuteness	5
JL03191981	AttractivenessFirst	11F6	LeftLower	Cuteness	3
JL03191981	AttractivenessFirst	11M2	RIghtLower	Cuteness	3
JL03191981	AttractivenessFirst	11M3	Norm	Cuteness	4
JL03191981	AttractivenessFirst	11M7	RightUpper	Cuteness	4
JL03191981	AttractivenessFirst	13F7	Norm	Cuteness	2
JL03191981	AttractivenessFirst	13M1	LeftUpper	Cuteness	4
JL03191981	AttractivenessFirst	13M2	RIghtLower	Cuteness	4
JL03191981	AttractivenessFirst	13M3	Norm	Cuteness	3
JL03191981	AttractivenessFirst	13M4	LeftLower	Cuteness	4
JL03191981	AttractivenessFirst	3F1	Norm	Cuteness	4
JL03191981	AttractivenessFirst	3F2	LeftUpper	Cuteness	5
JL03191981	AttractivenessFirst	3F3	RightUpper	Cuteness	4
JL03191981	AttractivenessFirst	3F4	Norm	Cuteness	3
JL03191981	AttractivenessFirst	3M1	LeftUpper	Cuteness	3
JL03191981	AttractivenessFirst	3M2	RIghtLower	Cuteness	4
JL03191981	AttractivenessFirst	3M3	Norm	Cuteness	5
JL03191981	AttractivenessFirst	3M4	LeftLower	Cuteness	2
JL03191981	AttractivenessFirst	3M5	RIghtLower	Cuteness	2
JL03191981	AttractivenessFirst	5F4	Norm	Cuteness	4
JL03191981	AttractivenessFirst	5F7	LeftUpper	Cuteness	4
JL03191981	AttractivenessFirst	5M1	RightUpper	Cuteness	4
JL03191981	AttractivenessFirst	5M4	LeftUpper	Cuteness	2
JL03191981	AttractivenessFirst	5M4	Norm	Cuteness	5
JL03191981	AttractivenessFirst	5M6	Norm	Cuteness	5
JL03191981	AttractivenessFirst	7F1	LeftLower	Cuteness	4
JL03191981	AttractivenessFirst	7F3	RIghtLower	Cuteness	4
JL03191981	AttractivenessFirst	7F4	Norm	Cuteness	4
JL03191981	AttractivenessFirst	7F5	LeftLower	Cuteness	4
JL03191981	AttractivenessFirst	7F6	RightUpper	Cuteness	3
JL03191981	AttractivenessFirst	7M1	Norm	Cuteness	3
JL03191981	AttractivenessFirst	7M2	LeftUpper	Cuteness	3
JL03191981	AttractivenessFirst	7M3	RightUpper	Cuteness	3
JL03191981	AttractivenessFirst	7M4	Norm	Cuteness	4
JL03191981	AttractivenessFirst	7M5	LeftLower	Cuteness	3
JL03191981	AttractivenessFirst	9F2	RIghtLower	Cuteness	4
JL03191981	AttractivenessFirst	9F3	Norm	Cuteness	5
JL03191981	AttractivenessFirst	9F4	LeftLower	Cuteness	4
JL03191981	AttractivenessFirst	9F5	RIghtLower	Cuteness	4
JL03191981	AttractivenessFirst	9M1	Norm	Cuteness	2
JL03191981	AttractivenessFirst	9M3	LeftUpper	Cuteness	4
JL03191981	AttractivenessFirst	9M4	RightUpper	Cuteness	3
JL03191981	AttractivenessFirst	9M7	Norm	Cuteness	4
jm07131985	CutenessFirst	11F2	RIghtLower	Attractiveness	1
jm07131985	CutenessFirst	11F3	Norm	Attractiveness	1
jm07131985	CutenessFirst	11F4	LeftLower	Attractiveness	1
jm07131985	CutenessFirst	11F6	RIghtLower	Attractiveness	1
jm07131985	CutenessFirst	11M2	Norm	Attractiveness	1
jm07131985	CutenessFirst	11M3	LeftUpper	Attractiveness	1
jm07131985	CutenessFirst	11M6	RightUpper	Attractiveness	1
jm07131985	CutenessFirst	11M7	Norm	Attractiveness	3
jm07131985	CutenessFirst	13F7	LeftUpper	Attractiveness	1
jm07131985	CutenessFirst	13M1	RightUpper	Attractiveness	1
jm07131985	CutenessFirst	13M2	Norm	Attractiveness	1
jm07131985	CutenessFirst	13M3	LeftLower	Attractiveness	1
jm07131985	CutenessFirst	13M4	RIghtLower	Attractiveness	1
jm07131985	CutenessFirst	3F1	LeftUpper	Attractiveness	1
jm07131985	CutenessFirst	3F2	RightUpper	Attractiveness	1
jm07131985	CutenessFirst	3F3	Norm	Attractiveness	1
jm07131985	CutenessFirst	3F4	LeftUpper	Attractiveness	1
jm07131985	CutenessFirst	3M1	RightUpper	Attractiveness	1
jm07131985	CutenessFirst	3M2	Norm	Attractiveness	1
jm07131985	CutenessFirst	3M3	LeftLower	Attractiveness	1
jm07131985	CutenessFirst	3M4	RIghtLower	Attractiveness	1
jm07131985	CutenessFirst	3M5	Norm	Attractiveness	1
jm07131985	CutenessFirst	5F4	LeftLower	Attractiveness	1
jm07131985	CutenessFirst	5F7	RightUpper	Attractiveness	1
jm07131985	CutenessFirst	5M1	Norm	Attractiveness	1
jm07131985	CutenessFirst	5M3	LeftUpper	Attractiveness	1
jm07131985	CutenessFirst	5M4	RightUpper	Attractiveness	1
jm07131985	CutenessFirst	5M6	LeftLower	Attractiveness	1
jm07131985	CutenessFirst	7F1	RIghtLower	Attractiveness	1
jm07131985	CutenessFirst	7F3	Norm	Attractiveness	2
jm07131985	CutenessFirst	7F4	LeftLower	Attractiveness	1
jm07131985	CutenessFirst	7F5	RIghtLower	Attractiveness	1
jm07131985	CutenessFirst	7F6	Norm	Attractiveness	1
jm07131985	CutenessFirst	7M1	LeftUpper	Attractiveness	1
jm07131985	CutenessFirst	7M2	RightUpper	Attractiveness	1
jm07131985	CutenessFirst	7M3	Norm	Attractiveness	1
jm07131985	CutenessFirst	7M4	LeftUpper	Attractiveness	1
jm07131985	CutenessFirst	7M5	RIghtLower	Attractiveness	2
jm07131985	CutenessFirst	9F2	Norm	Attractiveness	2
jm07131985	CutenessFirst	9F3	LeftLower	Attractiveness	1
jm07131985	CutenessFirst	9F4	RIghtLower	Attractiveness	1
jm07131985	CutenessFirst	9F5	Norm	Attractiveness	2
jm07131985	CutenessFirst	9M1	LeftUpper	Attractiveness	1
jm07131985	CutenessFirst	9M3	RightUpper	Attractiveness	1
jm07131985	CutenessFirst	9M4	Norm	Attractiveness	1
jm07131985	CutenessFirst	9M7	LeftUpper	Attractiveness	1
jm07131985	CutenessFirst	9M8	RightUpper	Attractiveness	1
jm07131985	CutenessFirst	11F2	RIghtLower	Cuteness	1
jm07131985	CutenessFirst	11F3	Norm	Cuteness	1
jm07131985	CutenessFirst	11F4	LeftLower	Cuteness	2
jm07131985	CutenessFirst	11F6	RIghtLower	Cuteness	1
jm07131985	CutenessFirst	11M2	Norm	Cuteness	3
jm07131985	CutenessFirst	11M6	LeftUpper	Cuteness	3
jm07131985	CutenessFirst	11M6	RightUpper	Cuteness	3
jm07131985	CutenessFirst	11M7	Norm	Cuteness	3
jm07131985	CutenessFirst	13F7	LeftUpper	Cuteness	1
jm07131985	CutenessFirst	13M1	RightUpper	Cuteness	3
jm07131985	CutenessFirst	13M2	Norm	Cuteness	1
jm07131985	CutenessFirst	13M3	LeftLower	Cuteness	1
jm07131985	CutenessFirst	13M4	RIghtLower	Cuteness	4
jm07131985	CutenessFirst	3F1	LeftUpper	Cuteness	1
jm07131985	CutenessFirst	3F2	RightUpper	Cuteness	2
jm07131985	CutenessFirst	3F3	Norm	Cuteness	1
jm07131985	CutenessFirst	3F4	LeftUpper	Cuteness	1
jm07131985	CutenessFirst	3M1	RightUpper	Cuteness	1
jm07131985	CutenessFirst	3M2	Norm	Cuteness	1
jm07131985	CutenessFirst	3M3	LeftLower	Cuteness	2
jm07131985	CutenessFirst	3M4	RIghtLower	Cuteness	1
jm07131985	CutenessFirst	3M5	Norm	Cuteness	1
jm07131985	CutenessFirst	5F4	LeftLower	Cuteness	1
jm07131985	CutenessFirst	5F7	RightUpper	Cuteness	2
jm07131985	CutenessFirst	5M3	LeftUpper	Cuteness	1
jm07131985	CutenessFirst	5M3	Norm	Cuteness	2
jm07131985	CutenessFirst	5M4	RightUpper	Cuteness	1
jm07131985	CutenessFirst	5M6	LeftLower	Cuteness	1
jm07131985	CutenessFirst	7F1	RIghtLower	Cuteness	3
jm07131985	CutenessFirst	7F3	Norm	Cuteness	2
jm07131985	CutenessFirst	7F4	LeftLower	Cuteness	3
jm07131985	CutenessFirst	7F5	RIghtLower	Cuteness	1
jm07131985	CutenessFirst	7F6	Norm	Cuteness	1
jm07131985	CutenessFirst	7M1	LeftUpper	Cuteness	2
jm07131985	CutenessFirst	7M2	RightUpper	Cuteness	2
jm07131985	CutenessFirst	7M3	Norm	Cuteness	1
jm07131985	CutenessFirst	7M4	LeftUpper	Cuteness	2
jm07131985	CutenessFirst	7M5	RIghtLower	Cuteness	2
jm07131985	CutenessFirst	9F2	Norm	Cuteness	2
jm07131985	CutenessFirst	9F3	LeftLower	Cuteness	1
jm07131985	CutenessFirst	9F4	RIghtLower	Cuteness	3
jm07131985	CutenessFirst	9F5	Norm	Cuteness	3
jm07131985	CutenessFirst	9M1	LeftUpper	Cuteness	1
jm07131985	CutenessFirst	9M3	RightUpper	Cuteness	2
jm07131985	CutenessFirst	9M4	Norm	Cuteness	1
jm07131985	CutenessFirst	9M7	LeftUpper	Cuteness	4
jm07131985	CutenessFirst	9M8	RightUpper	Cuteness	1
JM09231971	AttractivenessFirst	11F2	LeftLower	Attractiveness	1
JM09231971	AttractivenessFirst	11F3	RIghtLower	Attractiveness	1
JM09231971	AttractivenessFirst	11F4	Norm	Attractiveness	7
JM09231971	AttractivenessFirst	11F6	LeftLower	Attractiveness	1
JM09231971	AttractivenessFirst	11M2	RIghtLower	Attractiveness	3
JM09231971	AttractivenessFirst	11M3	Norm	Attractiveness	6
JM09231971	AttractivenessFirst	11M6	LeftUpper	Attractiveness	1
JM09231971	AttractivenessFirst	11M7	RightUpper	Attractiveness	3
JM09231971	AttractivenessFirst	13F7	Norm	Attractiveness	4
JM09231971	AttractivenessFirst	13M1	LeftUpper	Attractiveness	1
JM09231971	AttractivenessFirst	13M2	RIghtLower	Attractiveness	3
JM09231971	AttractivenessFirst	13M3	Norm	Attractiveness	5
JM09231971	AttractivenessFirst	13M4	LeftLower	Attractiveness	2
JM09231971	AttractivenessFirst	3F1	Norm	Attractiveness	6
JM09231971	AttractivenessFirst	3F2	LeftUpper	Attractiveness	3
JM09231971	AttractivenessFirst	3F3	RightUpper	Attractiveness	1
JM09231971	AttractivenessFirst	3F4	Norm	Attractiveness	5
JM09231971	AttractivenessFirst	3M1	LeftUpper	Attractiveness	3
JM09231971	AttractivenessFirst	3M2	RIghtLower	Attractiveness	1
JM09231971	AttractivenessFirst	3M3	Norm	Attractiveness	6
JM09231971	AttractivenessFirst	3M4	LeftLower	Attractiveness	3
JM09231971	AttractivenessFirst	3M5	RIghtLower	Attractiveness	1
JM09231971	AttractivenessFirst	5F4	Norm	Attractiveness	3
JM09231971	AttractivenessFirst	5F7	LeftUpper	Attractiveness	1
JM09231971	AttractivenessFirst	5M1	RightUpper	Attractiveness	1
JM09231971	AttractivenessFirst	5M3	Norm	Attractiveness	7
JM09231971	AttractivenessFirst	5M4	LeftUpper	Attractiveness	1
JM09231971	AttractivenessFirst	5M6	Norm	Attractiveness	7
JM09231971	AttractivenessFirst	7F1	LeftLower	Attractiveness	1
JM09231971	AttractivenessFirst	7F3	RIghtLower	Attractiveness	2
JM09231971	AttractivenessFirst	7F4	Norm	Attractiveness	6
JM09231971	AttractivenessFirst	7F5	LeftLower	Attractiveness	3
JM09231971	AttractivenessFirst	7F6	RightUpper	Attractiveness	1
JM09231971	AttractivenessFirst	7M1	Norm	Attractiveness	5
JM09231971	AttractivenessFirst	7M2	LeftUpper	Attractiveness	1
JM09231971	AttractivenessFirst	7M3	RightUpper	Attractiveness	2
JM09231971	AttractivenessFirst	7M4	Norm	Attractiveness	7
JM09231971	AttractivenessFirst	7M5	LeftLower	Attractiveness	3
JM09231971	AttractivenessFirst	9F2	RIghtLower	Attractiveness	1
JM09231971	AttractivenessFirst	9F3	Norm	Attractiveness	6
JM09231971	AttractivenessFirst	9F4	LeftLower	Attractiveness	1
JM09231971	AttractivenessFirst	9F5	RIghtLower	Attractiveness	3
JM09231971	AttractivenessFirst	9M1	Norm	Attractiveness	4
JM09231971	AttractivenessFirst	9M3	LeftUpper	Attractiveness	1
JM09231971	AttractivenessFirst	9M4	RightUpper	Attractiveness	1
JM09231971	AttractivenessFirst	9M7	Norm	Attractiveness	5
JM09231971	AttractivenessFirst	9M8	LeftUpper	Attractiveness	3
JM09231971	AttractivenessFirst	11F2	LeftLower	Cuteness	7
JM09231971	AttractivenessFirst	11F3	RIghtLower	Cuteness	4
JM09231971	AttractivenessFirst	11F4	Norm	Cuteness	6
JM09231971	AttractivenessFirst	11F6	LeftLower	Cuteness	6
JM09231971	AttractivenessFirst	11M2	RIghtLower	Cuteness	7
JM09231971	AttractivenessFirst	11M3	Norm	Cuteness	5
JM09231971	AttractivenessFirst	11M7	RightUpper	Cuteness	5
JM09231971	AttractivenessFirst	13F7	Norm	Cuteness	4
JM09231971	AttractivenessFirst	13M1	LeftUpper	Cuteness	5
JM09231971	AttractivenessFirst	13M2	RIghtLower	Cuteness	4
JM09231971	AttractivenessFirst	13M3	Norm	Cuteness	6
JM09231971	AttractivenessFirst	13M4	LeftLower	Cuteness	7
JM09231971	AttractivenessFirst	3F1	Norm	Cuteness	4
JM09231971	AttractivenessFirst	3F2	LeftUpper	Cuteness	4
JM09231971	AttractivenessFirst	3F3	RightUpper	Cuteness	7
JM09231971	AttractivenessFirst	3F4	Norm	Cuteness	4
JM09231971	AttractivenessFirst	3M1	LeftUpper	Cuteness	7
JM09231971	AttractivenessFirst	3M2	RIghtLower	Cuteness	6
JM09231971	AttractivenessFirst	3M3	Norm	Cuteness	7
JM09231971	AttractivenessFirst	3M4	LeftLower	Cuteness	6
JM09231971	AttractivenessFirst	3M5	RIghtLower	Cuteness	5
JM09231971	AttractivenessFirst	5F4	Norm	Cuteness	6
JM09231971	AttractivenessFirst	5F7	LeftUpper	Cuteness	7
JM09231971	AttractivenessFirst	5M1	RightUpper	Cuteness	5
JM09231971	AttractivenessFirst	5M4	LeftUpper	Cuteness	4
JM09231971	AttractivenessFirst	5M4	Norm	Cuteness	7
JM09231971	AttractivenessFirst	5M6	Norm	Cuteness	7
JM09231971	AttractivenessFirst	7F1	LeftLower	Cuteness	5
JM09231971	AttractivenessFirst	7F3	RIghtLower	Cuteness	4
JM09231971	AttractivenessFirst	7F4	Norm	Cuteness	4
JM09231971	AttractivenessFirst	7F5	LeftLower	Cuteness	6
JM09231971	AttractivenessFirst	7F6	RightUpper	Cuteness	3
JM09231971	AttractivenessFirst	7M1	Norm	Cuteness	5
JM09231971	AttractivenessFirst	7M2	LeftUpper	Cuteness	4
JM09231971	AttractivenessFirst	7M3	RightUpper	Cuteness	2
JM09231971	AttractivenessFirst	7M4	Norm	Cuteness	4
JM09231971	AttractivenessFirst	7M5	LeftLower	Cuteness	5
JM09231971	AttractivenessFirst	9F2	RIghtLower	Cuteness	6
JM09231971	AttractivenessFirst	9F3	Norm	Cuteness	7
JM09231971	AttractivenessFirst	9F4	LeftLower	Cuteness	6
JM09231971	AttractivenessFirst	9F5	RIghtLower	Cuteness	5
JM09231971	AttractivenessFirst	9M1	Norm	Cuteness	3
JM09231971	AttractivenessFirst	9M3	LeftUpper	Cuteness	4
JM09231971	AttractivenessFirst	9M4	RightUpper	Cuteness	5
JM09231971	AttractivenessFirst	9M7	Norm	Cuteness	4
JP02061985	AttractivenessFirst	11F2	Norm	Attractiveness	1
JP02061985	AttractivenessFirst	11F3	LeftLower	Attractiveness	2
JP02061985	AttractivenessFirst	11F4	RIghtLower	Attractiveness	5
JP02061985	AttractivenessFirst	11F6	Norm	Attractiveness	3
JP02061985	AttractivenessFirst	11M2	LeftLower	Attractiveness	4
JP02061985	AttractivenessFirst	11M3	RightUpper	Attractiveness	1
JP02061985	AttractivenessFirst	11M6	Norm	Attractiveness	4
JP02061985	AttractivenessFirst	11M7	LeftUpper	Attractiveness	2
JP02061985	AttractivenessFirst	13F7	RightUpper	Attractiveness	1
JP02061985	AttractivenessFirst	13M1	Norm	Attractiveness	3
JP02061985	AttractivenessFirst	13M2	LeftLower	Attractiveness	3
JP02061985	AttractivenessFirst	13M3	RIghtLower	Attractiveness	5
JP02061985	AttractivenessFirst	13M4	Norm	Attractiveness	4
JP02061985	AttractivenessFirst	3F1	RightUpper	Attractiveness	3
JP02061985	AttractivenessFirst	3F2	Norm	Attractiveness	2
JP02061985	AttractivenessFirst	3F3	LeftUpper	Attractiveness	4
JP02061985	AttractivenessFirst	3F4	RightUpper	Attractiveness	2
JP02061985	AttractivenessFirst	3M1	Norm	Attractiveness	1
JP02061985	AttractivenessFirst	3M2	LeftLower	Attractiveness	2
JP02061985	AttractivenessFirst	3M3	RIghtLower	Attractiveness	2
JP02061985	AttractivenessFirst	3M4	Norm	Attractiveness	3
JP02061985	AttractivenessFirst	3M5	LeftLower	Attractiveness	1
JP02061985	AttractivenessFirst	5F4	RIghtLower	Attractiveness	2
JP02061985	AttractivenessFirst	5F7	Norm	Attractiveness	7
JP02061985	AttractivenessFirst	5M1	LeftUpper	Attractiveness	1
JP02061985	AttractivenessFirst	5M3	RightUpper	Attractiveness	4
JP02061985	AttractivenessFirst	5M4	Norm	Attractiveness	3
JP02061985	AttractivenessFirst	5M6	RIghtLower	Attractiveness	3
JP02061985	AttractivenessFirst	7F1	Norm	Attractiveness	6
JP02061985	AttractivenessFirst	7F3	LeftLower	Attractiveness	5
JP02061985	AttractivenessFirst	7F4	RIghtLower	Attractiveness	3
JP02061985	AttractivenessFirst	7F5	Norm	Attractiveness	2
JP02061985	AttractivenessFirst	7F6	LeftUpper	Attractiveness	2
JP02061985	AttractivenessFirst	7M1	RightUpper	Attractiveness	1
JP02061985	AttractivenessFirst	7M2	Norm	Attractiveness	3
JP02061985	AttractivenessFirst	7M3	LeftUpper	Attractiveness	2
JP02061985	AttractivenessFirst	7M4	RightUpper	Attractiveness	1
JP02061985	AttractivenessFirst	7M5	Norm	Attractiveness	6
JP02061985	AttractivenessFirst	9F2	LeftLower	Attractiveness	1
JP02061985	AttractivenessFirst	9F3	RIghtLower	Attractiveness	2
JP02061985	AttractivenessFirst	9F4	Norm	Attractiveness	4
JP02061985	AttractivenessFirst	9M1	RightUpper	Attractiveness	1
JP02061985	AttractivenessFirst	9M3	Norm	Attractiveness	4
JP02061985	AttractivenessFirst	9M4	LeftUpper	Attractiveness	2
JP02061985	AttractivenessFirst	9M7	RightUpper	Attractiveness	2
JP02061985	AttractivenessFirst	9M8	Norm	Attractiveness	2
JP02061985	AttractivenessFirst	11F2	Norm	Cuteness	1
JP02061985	AttractivenessFirst	11F3	LeftLower	Cuteness	4
JP02061985	AttractivenessFirst	11F4	RIghtLower	Cuteness	5
JP02061985	AttractivenessFirst	11F6	Norm	Cuteness	3
JP02061985	AttractivenessFirst	11M2	LeftLower	Cuteness	1
JP02061985	AttractivenessFirst	11M3	LeftLower	Cuteness	4
JP02061985	AttractivenessFirst	11M3	RightUpper	Cuteness	3
JP02061985	AttractivenessFirst	11M6	Norm	Cuteness	7
JP02061985	AttractivenessFirst	11M7	LeftUpper	Cuteness	6
JP02061985	AttractivenessFirst	13F7	RightUpper	Cuteness	2
JP02061985	AttractivenessFirst	13M1	Norm	Cuteness	3
JP02061985	AttractivenessFirst	13M2	LeftLower	Cuteness	2
JP02061985	AttractivenessFirst	13M3	RIghtLower	Cuteness	4
JP02061985	AttractivenessFirst	13M4	Norm	Cuteness	5
JP02061985	AttractivenessFirst	3F1	RightUpper	Cuteness	4
JP02061985	AttractivenessFirst	3F2	Norm	Cuteness	5
JP02061985	AttractivenessFirst	3F3	LeftUpper	Cuteness	5
JP02061985	AttractivenessFirst	3F4	RightUpper	Cuteness	2
JP02061985	AttractivenessFirst	3M1	Norm	Cuteness	2
JP02061985	AttractivenessFirst	3M2	LeftLower	Cuteness	2
JP02061985	AttractivenessFirst	3M3	RIghtLower	Cuteness	5
JP02061985	AttractivenessFirst	3M4	Norm	Cuteness	1
JP02061985	AttractivenessFirst	3M5	LeftLower	Cuteness	2
JP02061985	AttractivenessFirst	5F4	RIghtLower	Cuteness	1
JP02061985	AttractivenessFirst	5F7	Norm	Cuteness	7
JP02061985	AttractivenessFirst	5M1	LeftUpper	Cuteness	2
JP02061985	AttractivenessFirst	5M3	RightUpper	Cuteness	4
JP02061985	AttractivenessFirst	5M6	RIghtLower	Cuteness	3
JP02061985	AttractivenessFirst	7F1	Norm	Cuteness	6
JP02061985	AttractivenessFirst	7F3	LeftLower	Cuteness	4
JP02061985	AttractivenessFirst	7F4	RIghtLower	Cuteness	4
JP02061985	AttractivenessFirst	7F5	Norm	Cuteness	6
JP02061985	AttractivenessFirst	7F6	LeftUpper	Cuteness	2
JP02061985	AttractivenessFirst	7M1	RightUpper	Cuteness	2
JP02061985	AttractivenessFirst	7M2	Norm	Cuteness	6
JP02061985	AttractivenessFirst	7M3	LeftUpper	Cuteness	1
JP02061985	AttractivenessFirst	7M4	RightUpper	Cuteness	3
JP02061985	AttractivenessFirst	7M5	Norm	Cuteness	6
JP02061985	AttractivenessFirst	9F2	LeftLower	Cuteness	3
JP02061985	AttractivenessFirst	9F3	RIghtLower	Cuteness	4
JP02061985	AttractivenessFirst	9F4	Norm	Cuteness	7
JP02061985	AttractivenessFirst	9M1	RightUpper	Cuteness	1
JP02061985	AttractivenessFirst	9M3	Norm	Cuteness	6
JP02061985	AttractivenessFirst	9M4	LeftUpper	Cuteness	3
JP02061985	AttractivenessFirst	9M7	RightUpper	Cuteness	3
JP02061985	AttractivenessFirst	9M8	Norm	Cuteness	1
JS10061991	AttractivenessFirst	11F2	Norm	Attractiveness	1
JS10061991	AttractivenessFirst	11F3	LeftLower	Attractiveness	2
JS10061991	AttractivenessFirst	11F4	RIghtLower	Attractiveness	6
JS10061991	AttractivenessFirst	11F6	Norm	Attractiveness	6
JS10061991	AttractivenessFirst	11M2	LeftLower	Attractiveness	2
JS10061991	AttractivenessFirst	11M3	RightUpper	Attractiveness	1
JS10061991	AttractivenessFirst	11M6	Norm	Attractiveness	2
JS10061991	AttractivenessFirst	11M7	LeftUpper	Attractiveness	6
JS10061991	AttractivenessFirst	13F7	RightUpper	Attractiveness	3
JS10061991	AttractivenessFirst	13M1	Norm	Attractiveness	2
JS10061991	AttractivenessFirst	13M2	LeftLower	Attractiveness	4
JS10061991	AttractivenessFirst	13M3	RIghtLower	Attractiveness	3
JS10061991	AttractivenessFirst	13M4	Norm	Attractiveness	3
JS10061991	AttractivenessFirst	3F1	RightUpper	Attractiveness	3
JS10061991	AttractivenessFirst	3F2	Norm	Attractiveness	6
JS10061991	AttractivenessFirst	3F3	LeftUpper	Attractiveness	4
JS10061991	AttractivenessFirst	3F4	RightUpper	Attractiveness	3
JS10061991	AttractivenessFirst	3M1	Norm	Attractiveness	6
JS10061991	AttractivenessFirst	3M2	LeftLower	Attractiveness	3
JS10061991	AttractivenessFirst	3M3	RIghtLower	Attractiveness	5
JS10061991	AttractivenessFirst	3M4	Norm	Attractiveness	4
JS10061991	AttractivenessFirst	3M5	LeftLower	Attractiveness	4
JS10061991	AttractivenessFirst	5F4	RIghtLower	Attractiveness	5
JS10061991	AttractivenessFirst	5F7	Norm	Attractiveness	3
JS10061991	AttractivenessFirst	5M1	LeftUpper	Attractiveness	2
JS10061991	AttractivenessFirst	5M3	RightUpper	Attractiveness	6
JS10061991	AttractivenessFirst	5M4	Norm	Attractiveness	1
JS10061991	AttractivenessFirst	5M6	RIghtLower	Attractiveness	3
JS10061991	AttractivenessFirst	7F1	Norm	Attractiveness	6
JS10061991	AttractivenessFirst	7F3	LeftLower	Attractiveness	1
JS10061991	AttractivenessFirst	7F4	RIghtLower	Attractiveness	3
JS10061991	AttractivenessFirst	7F5	Norm	Attractiveness	6
JS10061991	AttractivenessFirst	7F6	LeftUpper	Attractiveness	2
JS10061991	AttractivenessFirst	7M1	RightUpper	Attractiveness	3
JS10061991	AttractivenessFirst	7M2	Norm	Attractiveness	4
JS10061991	AttractivenessFirst	7M3	LeftUpper	Attractiveness	2
JS10061991	AttractivenessFirst	7M4	RightUpper	Attractiveness	2
JS10061991	AttractivenessFirst	7M5	Norm	Attractiveness	2
JS10061991	AttractivenessFirst	9F2	LeftLower	Attractiveness	2
JS10061991	AttractivenessFirst	9F3	RIghtLower	Attractiveness	4
JS10061991	AttractivenessFirst	9F4	Norm	Attractiveness	7
JS10061991	AttractivenessFirst	9M1	RightUpper	Attractiveness	3
JS10061991	AttractivenessFirst	9M3	Norm	Attractiveness	2
JS10061991	AttractivenessFirst	9M4	LeftUpper	Attractiveness	2
JS10061991	AttractivenessFirst	9M7	RightUpper	Attractiveness	2
JS10061991	AttractivenessFirst	9M8	Norm	Attractiveness	1
JS10061991	AttractivenessFirst	11F2	Norm	Cuteness	1
JS10061991	AttractivenessFirst	11F3	LeftLower	Cuteness	1
JS10061991	AttractivenessFirst	11F4	RIghtLower	Cuteness	5
JS10061991	AttractivenessFirst	11F6	Norm	Cuteness	6
JS10061991	AttractivenessFirst	11M2	LeftLower	Cuteness	1
JS10061991	AttractivenessFirst	11M3	LeftLower	Cuteness	2
JS10061991	AttractivenessFirst	11M3	RightUpper	Cuteness	2
JS10061991	AttractivenessFirst	11M6	Norm	Cuteness	2
JS10061991	AttractivenessFirst	11M7	LeftUpper	Cuteness	4
JS10061991	AttractivenessFirst	13F7	RightUpper	Cuteness	1
JS10061991	AttractivenessFirst	13M1	Norm	Cuteness	2
JS10061991	AttractivenessFirst	13M2	LeftLower	Cuteness	2
JS10061991	AttractivenessFirst	13M3	RIghtLower	Cuteness	1
JS10061991	AttractivenessFirst	13M4	Norm	Cuteness	2
JS10061991	AttractivenessFirst	3F1	RightUpper	Cuteness	2
JS10061991	AttractivenessFirst	3F2	Norm	Cuteness	5
JS10061991	AttractivenessFirst	3F3	LeftUpper	Cuteness	2
JS10061991	AttractivenessFirst	3F4	RightUpper	Cuteness	2
JS10061991	AttractivenessFirst	3M1	Norm	Cuteness	3
JS10061991	AttractivenessFirst	3M2	LeftLower	Cuteness	2
JS10061991	AttractivenessFirst	3M3	RIghtLower	Cuteness	2
JS10061991	AttractivenessFirst	3M4	Norm	Cuteness	1
JS10061991	AttractivenessFirst	3M5	LeftLower	Cuteness	4
JS10061991	AttractivenessFirst	5F4	RIghtLower	Cuteness	2
JS10061991	AttractivenessFirst	5F7	Norm	Cuteness	2
JS10061991	AttractivenessFirst	5M1	LeftUpper	Cuteness	5
JS10061991	AttractivenessFirst	5M3	RightUpper	Cuteness	2
JS10061991	AttractivenessFirst	5M6	RIghtLower	Cuteness	3
JS10061991	AttractivenessFirst	7F1	Norm	Cuteness	3
JS10061991	AttractivenessFirst	7F3	LeftLower	Cuteness	2
JS10061991	AttractivenessFirst	7F4	RIghtLower	Cuteness	4
JS10061991	AttractivenessFirst	7F5	Norm	Cuteness	2
JS10061991	AttractivenessFirst	7F6	LeftUpper	Cuteness	2
JS10061991	AttractivenessFirst	7M1	RightUpper	Cuteness	2
JS10061991	AttractivenessFirst	7M2	Norm	Cuteness	2
JS10061991	AttractivenessFirst	7M3	LeftUpper	Cuteness	1
JS10061991	AttractivenessFirst	7M4	RightUpper	Cuteness	1
JS10061991	AttractivenessFirst	7M5	Norm	Cuteness	2
JS10061991	AttractivenessFirst	9F2	LeftLower	Cuteness	3
JS10061991	AttractivenessFirst	9F3	RIghtLower	Cuteness	4
JS10061991	AttractivenessFirst	9F4	Norm	Cuteness	6
JS10061991	AttractivenessFirst	9M1	RightUpper	Cuteness	1
JS10061991	AttractivenessFirst	9M3	Norm	Cuteness	2
JS10061991	AttractivenessFirst	9M4	LeftUpper	Cuteness	2
JS10061991	AttractivenessFirst	9M7	RightUpper	Cuteness	2
JS10061991	AttractivenessFirst	9M8	Norm	Cuteness	1
KF05171994	CutenessFirst	11F2	LeftLower	Attractiveness	1
KF05171994	CutenessFirst	11F3	RIghtLower	Attractiveness	7
KF05171994	CutenessFirst	11F4	Norm	Attractiveness	7
KF05171994	CutenessFirst	11F6	LeftLower	Attractiveness	3
KF05171994	CutenessFirst	11M2	RIghtLower	Attractiveness	7
KF05171994	CutenessFirst	11M3	Norm	Attractiveness	4
KF05171994	CutenessFirst	11M6	LeftUpper	Attractiveness	7
KF05171994	CutenessFirst	11M7	RightUpper	Attractiveness	7
KF05171994	CutenessFirst	13F7	Norm	Attractiveness	1
KF05171994	CutenessFirst	13M1	LeftUpper	Attractiveness	2
KF05171994	CutenessFirst	13M2	RIghtLower	Attractiveness	2
KF05171994	CutenessFirst	13M3	Norm	Attractiveness	2
KF05171994	CutenessFirst	13M4	LeftLower	Attractiveness	7
KF05171994	CutenessFirst	3F1	Norm	Attractiveness	1
KF05171994	CutenessFirst	3F2	LeftUpper	Attractiveness	7
KF05171994	CutenessFirst	3F3	RightUpper	Attractiveness	7
KF05171994	CutenessFirst	3F4	Norm	Attractiveness	2
KF05171994	CutenessFirst	3M1	LeftUpper	Attractiveness	4
KF05171994	CutenessFirst	3M2	RIghtLower	Attractiveness	2
KF05171994	CutenessFirst	3M3	Norm	Attractiveness	4
KF05171994	CutenessFirst	3M4	LeftLower	Attractiveness	3
KF05171994	CutenessFirst	3M5	RIghtLower	Attractiveness	1
KF05171994	CutenessFirst	5F4	Norm	Attractiveness	1
KF05171994	CutenessFirst	5F7	LeftUpper	Attractiveness	7
KF05171994	CutenessFirst	5M1	RightUpper	Attractiveness	4
KF05171994	CutenessFirst	5M3	Norm	Attractiveness	7
KF05171994	CutenessFirst	5M4	LeftUpper	Attractiveness	7
KF05171994	CutenessFirst	5M6	Norm	Attractiveness	7
KF05171994	CutenessFirst	7F1	LeftLower	Attractiveness	7
KF05171994	CutenessFirst	7F3	RIghtLower	Attractiveness	7
KF05171994	CutenessFirst	7F4	Norm	Attractiveness	7
KF05171994	CutenessFirst	7F5	LeftLower	Attractiveness	4
KF05171994	CutenessFirst	7F6	RightUpper	Attractiveness	3
KF05171994	CutenessFirst	7M1	Norm	Attractiveness	4
KF05171994	CutenessFirst	7M2	LeftUpper	Attractiveness	7
KF05171994	CutenessFirst	7M3	RightUpper	Attractiveness	7
KF05171994	CutenessFirst	7M4	Norm	Attractiveness	7
KF05171994	CutenessFirst	7M5	LeftLower	Attractiveness	7
KF05171994	CutenessFirst	9F2	RIghtLower	Attractiveness	5
KF05171994	CutenessFirst	9F3	Norm	Attractiveness	1
KF05171994	CutenessFirst	9F4	LeftLower	Attractiveness	7
KF05171994	CutenessFirst	9F5	RIghtLower	Attractiveness	7
KF05171994	CutenessFirst	9M1	Norm	Attractiveness	2
KF05171994	CutenessFirst	9M3	LeftUpper	Attractiveness	4
KF05171994	CutenessFirst	9M4	RightUpper	Attractiveness	1
KF05171994	CutenessFirst	9M7	Norm	Attractiveness	4
KF05171994	CutenessFirst	9M8	LeftUpper	Attractiveness	3
KF05171994	CutenessFirst	11F2	LeftLower	Cuteness	2
KF05171994	CutenessFirst	11F3	RIghtLower	Cuteness	1
KF05171994	CutenessFirst	11F4	Norm	Cuteness	7
KF05171994	CutenessFirst	11F6	LeftLower	Cuteness	1
KF05171994	CutenessFirst	11M2	RIghtLower	Cuteness	7
KF05171994	CutenessFirst	11M3	Norm	Cuteness	7
KF05171994	CutenessFirst	11M7	RightUpper	Cuteness	7
KF05171994	CutenessFirst	13F7	Norm	Cuteness	1
KF05171994	CutenessFirst	13M1	LeftUpper	Cuteness	1
KF05171994	CutenessFirst	13M2	RIghtLower	Cuteness	2
KF05171994	CutenessFirst	13M3	Norm	Cuteness	1
KF05171994	CutenessFirst	13M4	LeftLower	Cuteness	7
KF05171994	CutenessFirst	3F1	Norm	Cuteness	7
KF05171994	CutenessFirst	3F2	LeftUpper	Cuteness	7
KF05171994	CutenessFirst	3F3	RightUpper	Cuteness	7
KF05171994	CutenessFirst	3F4	Norm	Cuteness	7
KF05171994	CutenessFirst	3M1	LeftUpper	Cuteness	1
KF05171994	CutenessFirst	3M2	RIghtLower	Cuteness	7
KF05171994	CutenessFirst	3M3	Norm	Cuteness	4
KF05171994	CutenessFirst	3M4	LeftLower	Cuteness	1
KF05171994	CutenessFirst	3M5	RIghtLower	Cuteness	1
KF05171994	CutenessFirst	5F4	Norm	Cuteness	1
KF05171994	CutenessFirst	5F7	LeftUpper	Cuteness	7
KF05171994	CutenessFirst	5M1	RightUpper	Cuteness	1
KF05171994	CutenessFirst	5M4	LeftUpper	Cuteness	7
KF05171994	CutenessFirst	5M4	Norm	Cuteness	7
KF05171994	CutenessFirst	5M6	Norm	Cuteness	7
KF05171994	CutenessFirst	7F1	LeftLower	Cuteness	7
KF05171994	CutenessFirst	7F3	RIghtLower	Cuteness	7
KF05171994	CutenessFirst	7F4	Norm	Cuteness	7
KF05171994	CutenessFirst	7F5	LeftLower	Cuteness	7
KF05171994	CutenessFirst	7F6	RightUpper	Cuteness	4
KF05171994	CutenessFirst	7M1	Norm	Cuteness	1
KF05171994	CutenessFirst	7M2	LeftUpper	Cuteness	1
KF05171994	CutenessFirst	7M3	RightUpper	Cuteness	7
KF05171994	CutenessFirst	7M4	Norm	Cuteness	7
KF05171994	CutenessFirst	7M5	LeftLower	Cuteness	7
KF05171994	CutenessFirst	9F2	RIghtLower	Cuteness	7
KF05171994	CutenessFirst	9F3	Norm	Cuteness	7
KF05171994	CutenessFirst	9F4	LeftLower	Cuteness	1
KF05171994	CutenessFirst	9F5	RIghtLower	Cuteness	2
KF05171994	CutenessFirst	9M1	Norm	Cuteness	1
KF05171994	CutenessFirst	9M3	LeftUpper	Cuteness	7
KF05171994	CutenessFirst	9M4	RightUpper	Cuteness	1
KF05171994	CutenessFirst	9M7	Norm	Cuteness	7
KJ08031994	AttractivenessFirst	11F2	RIghtLower	Attractiveness	5
KJ08031994	AttractivenessFirst	11F3	Norm	Attractiveness	3
KJ08031994	AttractivenessFirst	11F4	LeftLower	Attractiveness	7
KJ08031994	AttractivenessFirst	11F6	RIghtLower	Attractiveness	5
KJ08031994	AttractivenessFirst	11M2	Norm	Attractiveness	5
KJ08031994	AttractivenessFirst	11M3	LeftUpper	Attractiveness	2
KJ08031994	AttractivenessFirst	11M6	RightUpper	Attractiveness	2
KJ08031994	AttractivenessFirst	11M7	Norm	Attractiveness	4
KJ08031994	AttractivenessFirst	13F7	LeftUpper	Attractiveness	1
KJ08031994	AttractivenessFirst	13M1	RightUpper	Attractiveness	5
KJ08031994	AttractivenessFirst	13M2	Norm	Attractiveness	2
KJ08031994	AttractivenessFirst	13M3	LeftLower	Attractiveness	2
KJ08031994	AttractivenessFirst	13M4	RIghtLower	Attractiveness	5
KJ08031994	AttractivenessFirst	3F1	LeftUpper	Attractiveness	7
KJ08031994	AttractivenessFirst	3F2	RightUpper	Attractiveness	6
KJ08031994	AttractivenessFirst	3F3	Norm	Attractiveness	5
KJ08031994	AttractivenessFirst	3F4	LeftUpper	Attractiveness	4
KJ08031994	AttractivenessFirst	3M1	RightUpper	Attractiveness	5
KJ08031994	AttractivenessFirst	3M2	Norm	Attractiveness	6
KJ08031994	AttractivenessFirst	3M3	LeftLower	Attractiveness	6
KJ08031994	AttractivenessFirst	3M4	RIghtLower	Attractiveness	5
KJ08031994	AttractivenessFirst	3M5	Norm	Attractiveness	2
KJ08031994	AttractivenessFirst	5F4	LeftLower	Attractiveness	3
KJ08031994	AttractivenessFirst	5F7	RightUpper	Attractiveness	7
KJ08031994	AttractivenessFirst	5M1	Norm	Attractiveness	5
KJ08031994	AttractivenessFirst	5M3	LeftUpper	Attractiveness	6
KJ08031994	AttractivenessFirst	5M4	RightUpper	Attractiveness	1
KJ08031994	AttractivenessFirst	5M6	LeftLower	Attractiveness	4
KJ08031994	AttractivenessFirst	7F1	RIghtLower	Attractiveness	4
KJ08031994	AttractivenessFirst	7F3	Norm	Attractiveness	7
KJ08031994	AttractivenessFirst	7F4	LeftLower	Attractiveness	6
KJ08031994	AttractivenessFirst	7F5	RIghtLower	Attractiveness	5
KJ08031994	AttractivenessFirst	7F6	Norm	Attractiveness	4
KJ08031994	AttractivenessFirst	7M1	LeftUpper	Attractiveness	6
KJ08031994	AttractivenessFirst	7M2	RightUpper	Attractiveness	6
KJ08031994	AttractivenessFirst	7M3	Norm	Attractiveness	6
KJ08031994	AttractivenessFirst	7M4	LeftUpper	Attractiveness	4
KJ08031994	AttractivenessFirst	7M5	RIghtLower	Attractiveness	6
KJ08031994	AttractivenessFirst	9F2	Norm	Attractiveness	7
KJ08031994	AttractivenessFirst	9F3	LeftLower	Attractiveness	2
KJ08031994	AttractivenessFirst	9F4	RIghtLower	Attractiveness	6
KJ08031994	AttractivenessFirst	9F5	Norm	Attractiveness	4
KJ08031994	AttractivenessFirst	9M1	LeftUpper	Attractiveness	1
KJ08031994	AttractivenessFirst	9M3	RightUpper	Attractiveness	4
KJ08031994	AttractivenessFirst	9M4	Norm	Attractiveness	3
KJ08031994	AttractivenessFirst	9M7	LeftUpper	Attractiveness	3
KJ08031994	AttractivenessFirst	9M8	RightUpper	Attractiveness	2
KJ08031994	AttractivenessFirst	11F2	RIghtLower	Cuteness	6
KJ08031994	AttractivenessFirst	11F3	Norm	Cuteness	2
KJ08031994	AttractivenessFirst	11F4	LeftLower	Cuteness	7
KJ08031994	AttractivenessFirst	11F6	RIghtLower	Cuteness	7
KJ08031994	AttractivenessFirst	11M2	Norm	Cuteness	6
KJ08031994	AttractivenessFirst	11M6	LeftUpper	Cuteness	2
KJ08031994	AttractivenessFirst	11M6	RightUpper	Cuteness	6
KJ08031994	AttractivenessFirst	11M7	Norm	Cuteness	6
KJ08031994	AttractivenessFirst	13F7	LeftUpper	Cuteness	7
KJ08031994	AttractivenessFirst	13M1	RightUpper	Cuteness	7
KJ08031994	AttractivenessFirst	13M2	Norm	Cuteness	2
KJ08031994	AttractivenessFirst	13M3	LeftLower	Cuteness	3
KJ08031994	AttractivenessFirst	13M4	RIghtLower	Cuteness	6
KJ08031994	AttractivenessFirst	3F1	LeftUpper	Cuteness	7
KJ08031994	AttractivenessFirst	3F2	RightUpper	Cuteness	7
KJ08031994	AttractivenessFirst	3F3	Norm	Cuteness	5
KJ08031994	AttractivenessFirst	3F4	LeftUpper	Cuteness	1
KJ08031994	AttractivenessFirst	3M1	RightUpper	Cuteness	6
KJ08031994	AttractivenessFirst	3M2	Norm	Cuteness	6
KJ08031994	AttractivenessFirst	3M3	LeftLower	Cuteness	5
KJ08031994	AttractivenessFirst	3M4	RIghtLower	Cuteness	6
KJ08031994	AttractivenessFirst	3M5	Norm	Cuteness	2
KJ08031994	AttractivenessFirst	5F4	LeftLower	Cuteness	6
KJ08031994	AttractivenessFirst	5F7	RightUpper	Cuteness	7
KJ08031994	AttractivenessFirst	5M3	LeftUpper	Cuteness	6
KJ08031994	AttractivenessFirst	5M3	Norm	Cuteness	6
KJ08031994	AttractivenessFirst	5M4	RightUpper	Cuteness	5
KJ08031994	AttractivenessFirst	5M6	LeftLower	Cuteness	2
KJ08031994	AttractivenessFirst	7F1	RIghtLower	Cuteness	5
KJ08031994	AttractivenessFirst	7F3	Norm	Cuteness	7
KJ08031994	AttractivenessFirst	7F4	LeftLower	Cuteness	6
KJ08031994	AttractivenessFirst	7F5	RIghtLower	Cuteness	6
KJ08031994	AttractivenessFirst	7F6	Norm	Cuteness	5
KJ08031994	AttractivenessFirst	7M1	LeftUpper	Cuteness	6
KJ08031994	AttractivenessFirst	7M2	RightUpper	Cuteness	6
KJ08031994	AttractivenessFirst	7M3	Norm	Cuteness	2
KJ08031994	AttractivenessFirst	7M4	LeftUpper	Cuteness	6
KJ08031994	AttractivenessFirst	7M5	RIghtLower	Cuteness	3
KJ08031994	AttractivenessFirst	9F2	Norm	Cuteness	6
KJ08031994	AttractivenessFirst	9F3	LeftLower	Cuteness	7
KJ08031994	AttractivenessFirst	9F4	RIghtLower	Cuteness	7
KJ08031994	AttractivenessFirst	9F5	Norm	Cuteness	4
KJ08031994	AttractivenessFirst	9M1	LeftUpper	Cuteness	1
KJ08031994	AttractivenessFirst	9M3	RightUpper	Cuteness	1
KJ08031994	AttractivenessFirst	9M4	Norm	Cuteness	5
KJ08031994	AttractivenessFirst	9M7	LeftUpper	Cuteness	3
KJ08031994	AttractivenessFirst	9M8	RightUpper	Cuteness	6
lr08221985	CutenessFirst	11F2	RIghtLower	Attractiveness	4
lr08221985	CutenessFirst	11F3	Norm	Attractiveness	5
lr08221985	CutenessFirst	11F4	LeftLower	Attractiveness	4
lr08221985	CutenessFirst	11F6	RIghtLower	Attractiveness	6
lr08221985	CutenessFirst	11M2	Norm	Attractiveness	5
lr08221985	CutenessFirst	11M3	LeftUpper	Attractiveness	4
lr08221985	CutenessFirst	11M6	RightUpper	Attractiveness	5
lr08221985	CutenessFirst	11M7	Norm	Attractiveness	5
lr08221985	CutenessFirst	13F7	LeftUpper	Attractiveness	5
lr08221985	CutenessFirst	13M1	RightUpper	Attractiveness	5
lr08221985	CutenessFirst	13M2	Norm	Attractiveness	4
lr08221985	CutenessFirst	13M3	LeftLower	Attractiveness	3
lr08221985	CutenessFirst	13M4	RIghtLower	Attractiveness	4
lr08221985	CutenessFirst	3F1	LeftUpper	Attractiveness	2
lr08221985	CutenessFirst	3F2	RightUpper	Attractiveness	4
lr08221985	CutenessFirst	3F3	Norm	Attractiveness	6
lr08221985	CutenessFirst	3F4	LeftUpper	Attractiveness	2
lr08221985	CutenessFirst	3M1	RightUpper	Attractiveness	3
lr08221985	CutenessFirst	3M2	Norm	Attractiveness	4
lr08221985	CutenessFirst	3M3	LeftLower	Attractiveness	5
lr08221985	CutenessFirst	3M4	RIghtLower	Attractiveness	3
lr08221985	CutenessFirst	3M5	Norm	Attractiveness	2
lr08221985	CutenessFirst	5F4	LeftLower	Attractiveness	2
lr08221985	CutenessFirst	5F7	RightUpper	Attractiveness	3
lr08221985	CutenessFirst	5M1	Norm	Attractiveness	5
lr08221985	CutenessFirst	5M3	LeftUpper	Attractiveness	4
lr08221985	CutenessFirst	5M4	RightUpper	Attractiveness	2
lr08221985	CutenessFirst	5M6	LeftLower	Attractiveness	3
lr08221985	CutenessFirst	7F1	RIghtLower	Attractiveness	4
lr08221985	CutenessFirst	7F3	Norm	Attractiveness	6
lr08221985	CutenessFirst	7F4	LeftLower	Attractiveness	5
lr08221985	CutenessFirst	7F5	RIghtLower	Attractiveness	4
lr08221985	CutenessFirst	7F6	Norm	Attractiveness	5
lr08221985	CutenessFirst	7M1	LeftUpper	Attractiveness	5
lr08221985	CutenessFirst	7M2	RightUpper	Attractiveness	5
lr08221985	CutenessFirst	7M3	Norm	Attractiveness	5
lr08221985	CutenessFirst	7M4	LeftUpper	Attractiveness	5
lr08221985	CutenessFirst	7M5	RIghtLower	Attractiveness	4
lr08221985	CutenessFirst	9F2	Norm	Attractiveness	4
lr08221985	CutenessFirst	9F3	LeftLower	Attractiveness	5
lr08221985	CutenessFirst	9F4	RIghtLower	Attractiveness	3
lr08221985	CutenessFirst	9F5	Norm	Attractiveness	3
lr08221985	CutenessFirst	9M1	LeftUpper	Attractiveness	2
lr08221985	CutenessFirst	9M3	RightUpper	Attractiveness	5
lr08221985	CutenessFirst	9M4	Norm	Attractiveness	5
lr08221985	CutenessFirst	9M7	LeftUpper	Attractiveness	6
lr08221985	CutenessFirst	9M8	RightUpper	Attractiveness	5
lr08221985	CutenessFirst	11F2	RIghtLower	Cuteness	4
lr08221985	CutenessFirst	11F3	Norm	Cuteness	4
lr08221985	CutenessFirst	11F4	LeftLower	Cuteness	4
lr08221985	CutenessFirst	11F6	RIghtLower	Cuteness	5
lr08221985	CutenessFirst	11M2	Norm	Cuteness	5
lr08221985	CutenessFirst	11M6	LeftUpper	Cuteness	4
lr08221985	CutenessFirst	11M6	RightUpper	Cuteness	6
lr08221985	CutenessFirst	11M7	Norm	Cuteness	6
lr08221985	CutenessFirst	13F7	LeftUpper	Cuteness	5
lr08221985	CutenessFirst	13M1	RightUpper	Cuteness	4
lr08221985	CutenessFirst	13M2	Norm	Cuteness	6
lr08221985	CutenessFirst	13M3	LeftLower	Cuteness	3
lr08221985	CutenessFirst	13M4	RIghtLower	Cuteness	5
lr08221985	CutenessFirst	3F1	LeftUpper	Cuteness	4
lr08221985	CutenessFirst	3F2	RightUpper	Cuteness	6
lr08221985	CutenessFirst	3F3	Norm	Cuteness	5
lr08221985	CutenessFirst	3F4	LeftUpper	Cuteness	3
lr08221985	CutenessFirst	3M1	RightUpper	Cuteness	2
lr08221985	CutenessFirst	3M2	Norm	Cuteness	4
lr08221985	CutenessFirst	3M3	LeftLower	Cuteness	6
lr08221985	CutenessFirst	3M4	RIghtLower	Cuteness	3
lr08221985	CutenessFirst	3M5	Norm	Cuteness	2
lr08221985	CutenessFirst	5F4	LeftLower	Cuteness	3
lr08221985	CutenessFirst	5F7	RightUpper	Cuteness	5
lr08221985	CutenessFirst	5M3	LeftUpper	Cuteness	5
lr08221985	CutenessFirst	5M3	Norm	Cuteness	5
lr08221985	CutenessFirst	5M4	RightUpper	Cuteness	4
lr08221985	CutenessFirst	5M6	LeftLower	Cuteness	5
lr08221985	CutenessFirst	7F1	RIghtLower	Cuteness	4
lr08221985	CutenessFirst	7F3	Norm	Cuteness	5
lr08221985	CutenessFirst	7F4	LeftLower	Cuteness	5
lr08221985	CutenessFirst	7F5	RIghtLower	Cuteness	3
lr08221985	CutenessFirst	7F6	Norm	Cuteness	5
lr08221985	CutenessFirst	7M1	LeftUpper	Cuteness	3
lr08221985	CutenessFirst	7M2	RightUpper	Cuteness	3
lr08221985	CutenessFirst	7M3	Norm	Cuteness	6
lr08221985	CutenessFirst	7M4	LeftUpper	Cuteness	4
lr08221985	CutenessFirst	7M5	RIghtLower	Cuteness	4
lr08221985	CutenessFirst	9F2	Norm	Cuteness	5
lr08221985	CutenessFirst	9F3	LeftLower	Cuteness	5
lr08221985	CutenessFirst	9F4	RIghtLower	Cuteness	4
lr08221985	CutenessFirst	9F5	Norm	Cuteness	3
lr08221985	CutenessFirst	9M1	LeftUpper	Cuteness	3
lr08221985	CutenessFirst	9M3	RightUpper	Cuteness	4
lr08221985	CutenessFirst	9M4	Norm	Cuteness	3
lr08221985	CutenessFirst	9M7	LeftUpper	Cuteness	4
lr08221985	CutenessFirst	9M8	RightUpper	Cuteness	5
ls03281946	AttractivenessFirst	11F2	LeftLower	Attractiveness	4
ls03281946	AttractivenessFirst	11F3	RIghtLower	Attractiveness	5
ls03281946	AttractivenessFirst	11F4	Norm	Attractiveness	4
ls03281946	AttractivenessFirst	11F6	LeftLower	Attractiveness	4
ls03281946	AttractivenessFirst	11M2	RIghtLower	Attractiveness	6
ls03281946	AttractivenessFirst	11M3	Norm	Attractiveness	4
ls03281946	AttractivenessFirst	11M6	LeftUpper	Attractiveness	4
ls03281946	AttractivenessFirst	11M7	RightUpper	Attractiveness	6
ls03281946	AttractivenessFirst	13F7	Norm	Attractiveness	4
ls03281946	AttractivenessFirst	13M1	LeftUpper	Attractiveness	4
ls03281946	AttractivenessFirst	13M2	RIghtLower	Attractiveness	4
ls03281946	AttractivenessFirst	13M3	Norm	Attractiveness	4
ls03281946	AttractivenessFirst	13M4	LeftLower	Attractiveness	5
ls03281946	AttractivenessFirst	3F1	Norm	Attractiveness	4
ls03281946	AttractivenessFirst	3F2	LeftUpper	Attractiveness	5
ls03281946	AttractivenessFirst	3F3	RightUpper	Attractiveness	4
ls03281946	AttractivenessFirst	3F4	Norm	Attractiveness	4
ls03281946	AttractivenessFirst	3M1	LeftUpper	Attractiveness	4
ls03281946	AttractivenessFirst	3M2	RIghtLower	Attractiveness	5
ls03281946	AttractivenessFirst	3M3	Norm	Attractiveness	4
ls03281946	AttractivenessFirst	3M4	LeftLower	Attractiveness	3
ls03281946	AttractivenessFirst	3M5	RIghtLower	Attractiveness	4
ls03281946	AttractivenessFirst	5F4	Norm	Attractiveness	3
ls03281946	AttractivenessFirst	5F7	LeftUpper	Attractiveness	5
ls03281946	AttractivenessFirst	5M1	RightUpper	Attractiveness	4
ls03281946	AttractivenessFirst	5M3	Norm	Attractiveness	6
ls03281946	AttractivenessFirst	5M4	LeftUpper	Attractiveness	3
ls03281946	AttractivenessFirst	5M6	Norm	Attractiveness	5
ls03281946	AttractivenessFirst	7F1	LeftLower	Attractiveness	4
ls03281946	AttractivenessFirst	7F3	RIghtLower	Attractiveness	5
ls03281946	AttractivenessFirst	7F4	Norm	Attractiveness	5
ls03281946	AttractivenessFirst	7F5	LeftLower	Attractiveness	5
ls03281946	AttractivenessFirst	7F6	RightUpper	Attractiveness	4
ls03281946	AttractivenessFirst	7M1	Norm	Attractiveness	4
ls03281946	AttractivenessFirst	7M2	LeftUpper	Attractiveness	4
ls03281946	AttractivenessFirst	7M3	RightUpper	Attractiveness	4
ls03281946	AttractivenessFirst	7M4	Norm	Attractiveness	4
ls03281946	AttractivenessFirst	7M5	LeftLower	Attractiveness	4
ls03281946	AttractivenessFirst	9F2	RIghtLower	Attractiveness	4
ls03281946	AttractivenessFirst	9F3	Norm	Attractiveness	4
ls03281946	AttractivenessFirst	9F4	LeftLower	Attractiveness	5
ls03281946	AttractivenessFirst	9F5	RIghtLower	Attractiveness	5
ls03281946	AttractivenessFirst	9M1	Norm	Attractiveness	4
ls03281946	AttractivenessFirst	9M3	LeftUpper	Attractiveness	5
ls03281946	AttractivenessFirst	9M4	RightUpper	Attractiveness	4
ls03281946	AttractivenessFirst	9M7	Norm	Attractiveness	4
ls03281946	AttractivenessFirst	9M8	LeftUpper	Attractiveness	5
ls03281946	AttractivenessFirst	11F2	LeftLower	Cuteness	6
ls03281946	AttractivenessFirst	11F3	RIghtLower	Cuteness	4
ls03281946	AttractivenessFirst	11F4	Norm	Cuteness	5
ls03281946	AttractivenessFirst	11F6	LeftLower	Cuteness	4
ls03281946	AttractivenessFirst	11M2	RIghtLower	Cuteness	6
ls03281946	AttractivenessFirst	11M3	Norm	Cuteness	4
ls03281946	AttractivenessFirst	11M7	RightUpper	Cuteness	5
ls03281946	AttractivenessFirst	13F7	Norm	Cuteness	4
ls03281946	AttractivenessFirst	13M1	LeftUpper	Cuteness	4
ls03281946	AttractivenessFirst	13M2	RIghtLower	Cuteness	4
ls03281946	AttractivenessFirst	13M3	Norm	Cuteness	4
ls03281946	AttractivenessFirst	13M4	LeftLower	Cuteness	5
ls03281946	AttractivenessFirst	3F1	Norm	Cuteness	5
ls03281946	AttractivenessFirst	3F2	LeftUpper	Cuteness	4
ls03281946	AttractivenessFirst	3F3	RightUpper	Cuteness	5
ls03281946	AttractivenessFirst	3F4	Norm	Cuteness	4
ls03281946	AttractivenessFirst	3M1	LeftUpper	Cuteness	4
ls03281946	AttractivenessFirst	3M2	RIghtLower	Cuteness	5
ls03281946	AttractivenessFirst	3M3	Norm	Cuteness	5
ls03281946	AttractivenessFirst	3M4	LeftLower	Cuteness	6
ls03281946	AttractivenessFirst	3M5	RIghtLower	Cuteness	3
ls03281946	AttractivenessFirst	5F4	Norm	Cuteness	5
ls03281946	AttractivenessFirst	5F7	LeftUpper	Cuteness	6
ls03281946	AttractivenessFirst	5M1	RightUpper	Cuteness	4
ls03281946	AttractivenessFirst	5M4	LeftUpper	Cuteness	4
ls03281946	AttractivenessFirst	5M4	Norm	Cuteness	6
ls03281946	AttractivenessFirst	5M6	Norm	Cuteness	5
ls03281946	AttractivenessFirst	7F1	LeftLower	Cuteness	4
ls03281946	AttractivenessFirst	7F3	RIghtLower	Cuteness	5
ls03281946	AttractivenessFirst	7F4	Norm	Cuteness	5
ls03281946	AttractivenessFirst	7F5	LeftLower	Cuteness	4
ls03281946	AttractivenessFirst	7F6	RightUpper	Cuteness	4
ls03281946	AttractivenessFirst	7M1	Norm	Cuteness	4
ls03281946	AttractivenessFirst	7M2	LeftUpper	Cuteness	4
ls03281946	AttractivenessFirst	7M3	RightUpper	Cuteness	4
ls03281946	AttractivenessFirst	7M4	Norm	Cuteness	5
ls03281946	AttractivenessFirst	7M5	LeftLower	Cuteness	5
ls03281946	AttractivenessFirst	9F2	RIghtLower	Cuteness	5
ls03281946	AttractivenessFirst	9F3	Norm	Cuteness	4
ls03281946	AttractivenessFirst	9F4	LeftLower	Cuteness	5
ls03281946	AttractivenessFirst	9F5	RIghtLower	Cuteness	5
ls03281946	AttractivenessFirst	9M1	Norm	Cuteness	3
ls03281946	AttractivenessFirst	9M3	LeftUpper	Cuteness	5
ls03281946	AttractivenessFirst	9M4	RightUpper	Cuteness	4
ls03281946	AttractivenessFirst	9M7	Norm	Cuteness	4
LS08011963	AttractivenessFirst	11F2	Norm	Attractiveness	5
LS08011963	AttractivenessFirst	11F3	LeftLower	Attractiveness	3
LS08011963	AttractivenessFirst	11F4	RIghtLower	Attractiveness	5
LS08011963	AttractivenessFirst	11F6	Norm	Attractiveness	5
LS08011963	AttractivenessFirst	11M2	LeftLower	Attractiveness	3
LS08011963	AttractivenessFirst	11M3	RightUpper	Attractiveness	3
LS08011963	AttractivenessFirst	11M6	Norm	Attractiveness	5
LS08011963	AttractivenessFirst	11M7	LeftUpper	Attractiveness	4
LS08011963	AttractivenessFirst	13F7	RightUpper	Attractiveness	3
LS08011963	AttractivenessFirst	13M1	Norm	Attractiveness	5
LS08011963	AttractivenessFirst	13M2	LeftLower	Attractiveness	3
LS08011963	AttractivenessFirst	13M3	RIghtLower	Attractiveness	3
LS08011963	AttractivenessFirst	13M4	Norm	Attractiveness	6
LS08011963	AttractivenessFirst	3F1	RightUpper	Attractiveness	3
LS08011963	AttractivenessFirst	3F2	Norm	Attractiveness	6
LS08011963	AttractivenessFirst	3F3	LeftUpper	Attractiveness	4
LS08011963	AttractivenessFirst	3F4	RightUpper	Attractiveness	4
LS08011963	AttractivenessFirst	3M1	Norm	Attractiveness	5
LS08011963	AttractivenessFirst	3M2	LeftLower	Attractiveness	3
LS08011963	AttractivenessFirst	3M3	RIghtLower	Attractiveness	4
LS08011963	AttractivenessFirst	3M4	Norm	Attractiveness	3
LS08011963	AttractivenessFirst	3M5	LeftLower	Attractiveness	3
LS08011963	AttractivenessFirst	5F4	RIghtLower	Attractiveness	3
LS08011963	AttractivenessFirst	5F7	Norm	Attractiveness	3
LS08011963	AttractivenessFirst	5M1	LeftUpper	Attractiveness	4
LS08011963	AttractivenessFirst	5M3	RightUpper	Attractiveness	5
LS08011963	AttractivenessFirst	5M4	Norm	Attractiveness	4
LS08011963	AttractivenessFirst	5M6	RIghtLower	Attractiveness	4
LS08011963	AttractivenessFirst	7F1	Norm	Attractiveness	6
LS08011963	AttractivenessFirst	7F3	LeftLower	Attractiveness	5
LS08011963	AttractivenessFirst	7F4	RIghtLower	Attractiveness	5
LS08011963	AttractivenessFirst	7F5	Norm	Attractiveness	6
LS08011963	AttractivenessFirst	7F6	LeftUpper	Attractiveness	4
LS08011963	AttractivenessFirst	7M1	RightUpper	Attractiveness	3
LS08011963	AttractivenessFirst	7M2	Norm	Attractiveness	3
LS08011963	AttractivenessFirst	7M3	LeftUpper	Attractiveness	3
LS08011963	AttractivenessFirst	7M4	RightUpper	Attractiveness	3
LS08011963	AttractivenessFirst	7M5	Norm	Attractiveness	5
LS08011963	AttractivenessFirst	9F2	LeftLower	Attractiveness	4
LS08011963	AttractivenessFirst	9F3	RIghtLower	Attractiveness	5
LS08011963	AttractivenessFirst	9F4	Norm	Attractiveness	4
LS08011963	AttractivenessFirst	9M1	RightUpper	Attractiveness	2
LS08011963	AttractivenessFirst	9M3	Norm	Attractiveness	4
LS08011963	AttractivenessFirst	9M4	LeftUpper	Attractiveness	5
LS08011963	AttractivenessFirst	9M7	RightUpper	Attractiveness	4
LS08011963	AttractivenessFirst	9M8	Norm	Attractiveness	4
LS08011963	AttractivenessFirst	11F2	Norm	Cuteness	6
LS08011963	AttractivenessFirst	11F3	LeftLower	Cuteness	2
LS08011963	AttractivenessFirst	11F4	RIghtLower	Cuteness	2
LS08011963	AttractivenessFirst	11F6	Norm	Cuteness	6
LS08011963	AttractivenessFirst	11M2	LeftLower	Cuteness	2
LS08011963	AttractivenessFirst	11M3	LeftLower	Cuteness	2
LS08011963	AttractivenessFirst	11M3	RightUpper	Cuteness	2
LS08011963	AttractivenessFirst	11M6	Norm	Cuteness	6
LS08011963	AttractivenessFirst	11M7	LeftUpper	Cuteness	2
LS08011963	AttractivenessFirst	13F7	RightUpper	Cuteness	2
LS08011963	AttractivenessFirst	13M1	Norm	Cuteness	7
LS08011963	AttractivenessFirst	13M2	LeftLower	Cuteness	2
LS08011963	AttractivenessFirst	13M3	RIghtLower	Cuteness	2
LS08011963	AttractivenessFirst	13M4	Norm	Cuteness	7
LS08011963	AttractivenessFirst	3F1	RightUpper	Cuteness	2
LS08011963	AttractivenessFirst	3F2	Norm	Cuteness	7
LS08011963	AttractivenessFirst	3F3	LeftUpper	Cuteness	2
LS08011963	AttractivenessFirst	3F4	RightUpper	Cuteness	2
LS08011963	AttractivenessFirst	3M1	Norm	Cuteness	6
LS08011963	AttractivenessFirst	3M2	LeftLower	Cuteness	2
LS08011963	AttractivenessFirst	3M3	RIghtLower	Cuteness	2
LS08011963	AttractivenessFirst	3M4	Norm	Cuteness	6
LS08011963	AttractivenessFirst	3M5	LeftLower	Cuteness	2
LS08011963	AttractivenessFirst	5F4	RIghtLower	Cuteness	2
LS08011963	AttractivenessFirst	5F7	Norm	Cuteness	6
LS08011963	AttractivenessFirst	5M1	LeftUpper	Cuteness	2
LS08011963	AttractivenessFirst	5M3	RightUpper	Cuteness	2
LS08011963	AttractivenessFirst	5M6	RIghtLower	Cuteness	2
LS08011963	AttractivenessFirst	7F1	Norm	Cuteness	7
LS08011963	AttractivenessFirst	7F3	LeftLower	Cuteness	2
LS08011963	AttractivenessFirst	7F4	RIghtLower	Cuteness	2
LS08011963	AttractivenessFirst	7F5	Norm	Cuteness	6
LS08011963	AttractivenessFirst	7F6	LeftUpper	Cuteness	2
LS08011963	AttractivenessFirst	7M1	RightUpper	Cuteness	2
LS08011963	AttractivenessFirst	7M2	Norm	Cuteness	5
LS08011963	AttractivenessFirst	7M3	LeftUpper	Cuteness	2
LS08011963	AttractivenessFirst	7M4	RightUpper	Cuteness	2
LS08011963	AttractivenessFirst	7M5	Norm	Cuteness	6
LS08011963	AttractivenessFirst	9F2	LeftLower	Cuteness	2
LS08011963	AttractivenessFirst	9F3	RIghtLower	Cuteness	2
LS08011963	AttractivenessFirst	9F4	Norm	Cuteness	6
LS08011963	AttractivenessFirst	9M1	RightUpper	Cuteness	2
LS08011963	AttractivenessFirst	9M3	Norm	Cuteness	6
LS08011963	AttractivenessFirst	9M4	LeftUpper	Cuteness	2
LS08011963	AttractivenessFirst	9M7	RightUpper	Cuteness	2
LS08011963	AttractivenessFirst	9M8	Norm	Cuteness	6
mb09121983	AttractivenessFirst	11F2	RIghtLower	Attractiveness	3
mb09121983	AttractivenessFirst	11F3	Norm	Attractiveness	3
mb09121983	AttractivenessFirst	11F4	LeftLower	Attractiveness	4
mb09121983	AttractivenessFirst	11F6	RIghtLower	Attractiveness	5
mb09121983	AttractivenessFirst	11M2	Norm	Attractiveness	4
mb09121983	AttractivenessFirst	11M3	LeftUpper	Attractiveness	3
mb09121983	AttractivenessFirst	11M6	RightUpper	Attractiveness	6
mb09121983	AttractivenessFirst	11M7	Norm	Attractiveness	4
mb09121983	AttractivenessFirst	13F7	LeftUpper	Attractiveness	1
mb09121983	AttractivenessFirst	13M1	RightUpper	Attractiveness	2
mb09121983	AttractivenessFirst	13M2	Norm	Attractiveness	3
mb09121983	AttractivenessFirst	13M3	LeftLower	Attractiveness	5
mb09121983	AttractivenessFirst	13M4	RIghtLower	Attractiveness	6
mb09121983	AttractivenessFirst	3F1	LeftUpper	Attractiveness	1
mb09121983	AttractivenessFirst	3F2	RightUpper	Attractiveness	3
mb09121983	AttractivenessFirst	3F3	Norm	Attractiveness	3
mb09121983	AttractivenessFirst	3F4	LeftUpper	Attractiveness	1
mb09121983	AttractivenessFirst	3M1	RightUpper	Attractiveness	2
mb09121983	AttractivenessFirst	3M2	Norm	Attractiveness	7
mb09121983	AttractivenessFirst	3M3	LeftLower	Attractiveness	4
mb09121983	AttractivenessFirst	3M4	RIghtLower	Attractiveness	1
mb09121983	AttractivenessFirst	3M5	Norm	Attractiveness	1
mb09121983	AttractivenessFirst	5F4	LeftLower	Attractiveness	1
mb09121983	AttractivenessFirst	5F7	RightUpper	Attractiveness	4
mb09121983	AttractivenessFirst	5M1	Norm	Attractiveness	7
mb09121983	AttractivenessFirst	5M3	LeftUpper	Attractiveness	4
mb09121983	AttractivenessFirst	5M4	RightUpper	Attractiveness	1
mb09121983	AttractivenessFirst	5M6	LeftLower	Attractiveness	4
mb09121983	AttractivenessFirst	7F1	RIghtLower	Attractiveness	4
mb09121983	AttractivenessFirst	7F3	Norm	Attractiveness	5
mb09121983	AttractivenessFirst	7F4	LeftLower	Attractiveness	1
mb09121983	AttractivenessFirst	7F5	RIghtLower	Attractiveness	2
mb09121983	AttractivenessFirst	7F6	Norm	Attractiveness	3
mb09121983	AttractivenessFirst	7M1	LeftUpper	Attractiveness	3
mb09121983	AttractivenessFirst	7M2	RightUpper	Attractiveness	3
mb09121983	AttractivenessFirst	7M3	Norm	Attractiveness	6
mb09121983	AttractivenessFirst	7M4	LeftUpper	Attractiveness	5
mb09121983	AttractivenessFirst	7M5	RIghtLower	Attractiveness	3
mb09121983	AttractivenessFirst	9F2	Norm	Attractiveness	5
mb09121983	AttractivenessFirst	9F3	LeftLower	Attractiveness	2
mb09121983	AttractivenessFirst	9F4	RIghtLower	Attractiveness	2
mb09121983	AttractivenessFirst	9F5	Norm	Attractiveness	5
mb09121983	AttractivenessFirst	9M1	LeftUpper	Attractiveness	1
mb09121983	AttractivenessFirst	9M3	RightUpper	Attractiveness	2
mb09121983	AttractivenessFirst	9M4	Norm	Attractiveness	7
mb09121983	AttractivenessFirst	9M7	LeftUpper	Attractiveness	4
mb09121983	AttractivenessFirst	9M8	RightUpper	Attractiveness	1
mb09121983	AttractivenessFirst	11F2	RIghtLower	Cuteness	5
mb09121983	AttractivenessFirst	11F3	Norm	Cuteness	7
mb09121983	AttractivenessFirst	11F4	LeftLower	Cuteness	5
mb09121983	AttractivenessFirst	11F6	RIghtLower	Cuteness	5
mb09121983	AttractivenessFirst	11M2	Norm	Cuteness	5
mb09121983	AttractivenessFirst	11M6	LeftUpper	Cuteness	6
mb09121983	AttractivenessFirst	11M6	RightUpper	Cuteness	7
mb09121983	AttractivenessFirst	11M7	Norm	Cuteness	6
mb09121983	AttractivenessFirst	13F7	LeftUpper	Cuteness	4
mb09121983	AttractivenessFirst	13M1	RightUpper	Cuteness	2
mb09121983	AttractivenessFirst	13M2	Norm	Cuteness	7
mb09121983	AttractivenessFirst	13M3	LeftLower	Cuteness	5
mb09121983	AttractivenessFirst	13M4	RIghtLower	Cuteness	6
mb09121983	AttractivenessFirst	3F1	LeftUpper	Cuteness	4
mb09121983	AttractivenessFirst	3F2	RightUpper	Cuteness	4
mb09121983	AttractivenessFirst	3F3	Norm	Cuteness	7
mb09121983	AttractivenessFirst	3F4	LeftUpper	Cuteness	4
mb09121983	AttractivenessFirst	3M1	RightUpper	Cuteness	2
mb09121983	AttractivenessFirst	3M2	Norm	Cuteness	7
mb09121983	AttractivenessFirst	3M3	LeftLower	Cuteness	4
mb09121983	AttractivenessFirst	3M4	RIghtLower	Cuteness	1
mb09121983	AttractivenessFirst	3M5	Norm	Cuteness	2
mb09121983	AttractivenessFirst	5F4	LeftLower	Cuteness	1
mb09121983	AttractivenessFirst	5F7	RightUpper	Cuteness	7
mb09121983	AttractivenessFirst	5M3	LeftUpper	Cuteness	6
mb09121983	AttractivenessFirst	5M3	Norm	Cuteness	7
mb09121983	AttractivenessFirst	5M4	RightUpper	Cuteness	1
mb09121983	AttractivenessFirst	5M6	LeftLower	Cuteness	4
mb09121983	AttractivenessFirst	7F1	RIghtLower	Cuteness	7
mb09121983	AttractivenessFirst	7F3	Norm	Cuteness	6
mb09121983	AttractivenessFirst	7F4	LeftLower	Cuteness	3
mb09121983	AttractivenessFirst	7F5	RIghtLower	Cuteness	6
mb09121983	AttractivenessFirst	7F6	Norm	Cuteness	4
mb09121983	AttractivenessFirst	7M1	LeftUpper	Cuteness	3
mb09121983	AttractivenessFirst	7M2	RightUpper	Cuteness	4
mb09121983	AttractivenessFirst	7M3	Norm	Cuteness	4
mb09121983	AttractivenessFirst	7M4	LeftUpper	Cuteness	3
mb09121983	AttractivenessFirst	7M5	RIghtLower	Cuteness	4
mb09121983	AttractivenessFirst	9F2	Norm	Cuteness	6
mb09121983	AttractivenessFirst	9F3	LeftLower	Cuteness	4
mb09121983	AttractivenessFirst	9F4	RIghtLower	Cuteness	5
mb09121983	AttractivenessFirst	9F5	Norm	Cuteness	6
mb09121983	AttractivenessFirst	9M1	LeftUpper	Cuteness	2
mb09121983	AttractivenessFirst	9M3	RightUpper	Cuteness	3
mb09121983	AttractivenessFirst	9M4	Norm	Cuteness	7
mb09121983	AttractivenessFirst	9M7	LeftUpper	Cuteness	2
mb09121983	AttractivenessFirst	9M8	RightUpper	Cuteness	5
mc06141971	AttractivenessFirst	11F2	RIghtLower	Attractiveness	4
mc06141971	AttractivenessFirst	11F3	Norm	Attractiveness	6
mc06141971	AttractivenessFirst	11F4	LeftLower	Attractiveness	6
mc06141971	AttractivenessFirst	11F6	RIghtLower	Attractiveness	4
mc06141971	AttractivenessFirst	11M2	Norm	Attractiveness	3
mc06141971	AttractivenessFirst	11M3	LeftUpper	Attractiveness	4
mc06141971	AttractivenessFirst	11M6	RightUpper	Attractiveness	4
mc06141971	AttractivenessFirst	11M7	Norm	Attractiveness	4
mc06141971	AttractivenessFirst	13F7	LeftUpper	Attractiveness	3
mc06141971	AttractivenessFirst	13M1	RightUpper	Attractiveness	4
mc06141971	AttractivenessFirst	13M2	Norm	Attractiveness	4
mc06141971	AttractivenessFirst	13M3	LeftLower	Attractiveness	4
mc06141971	AttractivenessFirst	13M4	RIghtLower	Attractiveness	4
mc06141971	AttractivenessFirst	3F1	LeftUpper	Attractiveness	3
mc06141971	AttractivenessFirst	3F2	RightUpper	Attractiveness	5
mc06141971	AttractivenessFirst	3F3	Norm	Attractiveness	4
mc06141971	AttractivenessFirst	3F4	LeftUpper	Attractiveness	3
mc06141971	AttractivenessFirst	3M1	RightUpper	Attractiveness	3
mc06141971	AttractivenessFirst	3M2	Norm	Attractiveness	5
mc06141971	AttractivenessFirst	3M3	LeftLower	Attractiveness	4
mc06141971	AttractivenessFirst	3M4	RIghtLower	Attractiveness	4
mc06141971	AttractivenessFirst	3M5	Norm	Attractiveness	4
mc06141971	AttractivenessFirst	5F4	LeftLower	Attractiveness	3
mc06141971	AttractivenessFirst	5F7	RightUpper	Attractiveness	5
mc06141971	AttractivenessFirst	5M1	Norm	Attractiveness	3
mc06141971	AttractivenessFirst	5M3	LeftUpper	Attractiveness	3
mc06141971	AttractivenessFirst	5M4	RightUpper	Attractiveness	3
mc06141971	AttractivenessFirst	5M6	LeftLower	Attractiveness	4
mc06141971	AttractivenessFirst	7F1	RIghtLower	Attractiveness	5
mc06141971	AttractivenessFirst	7F3	Norm	Attractiveness	4
mc06141971	AttractivenessFirst	7F4	LeftLower	Attractiveness	4
mc06141971	AttractivenessFirst	7F5	RIghtLower	Attractiveness	4
mc06141971	AttractivenessFirst	7F6	Norm	Attractiveness	4
mc06141971	AttractivenessFirst	7M1	LeftUpper	Attractiveness	5
mc06141971	AttractivenessFirst	7M2	RightUpper	Attractiveness	4
mc06141971	AttractivenessFirst	7M3	Norm	Attractiveness	3
mc06141971	AttractivenessFirst	7M4	LeftUpper	Attractiveness	4
mc06141971	AttractivenessFirst	7M5	RIghtLower	Attractiveness	3
mc06141971	AttractivenessFirst	9F2	Norm	Attractiveness	5
mc06141971	AttractivenessFirst	9F3	LeftLower	Attractiveness	3
mc06141971	AttractivenessFirst	9F4	RIghtLower	Attractiveness	5
mc06141971	AttractivenessFirst	9F5	Norm	Attractiveness	5
mc06141971	AttractivenessFirst	9M1	LeftUpper	Attractiveness	3
mc06141971	AttractivenessFirst	9M3	RightUpper	Attractiveness	3
mc06141971	AttractivenessFirst	9M4	Norm	Attractiveness	5
mc06141971	AttractivenessFirst	9M7	LeftUpper	Attractiveness	3
mc06141971	AttractivenessFirst	9M8	RightUpper	Attractiveness	3
mc06141971	AttractivenessFirst	11F2	RIghtLower	Cuteness	5
mc06141971	AttractivenessFirst	11F3	Norm	Cuteness	6
mc06141971	AttractivenessFirst	11F4	LeftLower	Cuteness	5
mc06141971	AttractivenessFirst	11F6	RIghtLower	Cuteness	4
mc06141971	AttractivenessFirst	11M2	Norm	Cuteness	3
mc06141971	AttractivenessFirst	11M6	LeftUpper	Cuteness	4
mc06141971	AttractivenessFirst	11M6	RightUpper	Cuteness	4
mc06141971	AttractivenessFirst	11M7	Norm	Cuteness	4
mc06141971	AttractivenessFirst	13F7	LeftUpper	Cuteness	3
mc06141971	AttractivenessFirst	13M1	RightUpper	Cuteness	4
mc06141971	AttractivenessFirst	13M2	Norm	Cuteness	4
mc06141971	AttractivenessFirst	13M3	LeftLower	Cuteness	5
mc06141971	AttractivenessFirst	13M4	RIghtLower	Cuteness	5
mc06141971	AttractivenessFirst	3F1	LeftUpper	Cuteness	6
mc06141971	AttractivenessFirst	3F2	RightUpper	Cuteness	6
mc06141971	AttractivenessFirst	3F3	Norm	Cuteness	5
mc06141971	AttractivenessFirst	3F4	LeftUpper	Cuteness	3
mc06141971	AttractivenessFirst	3M1	RightUpper	Cuteness	4
mc06141971	AttractivenessFirst	3M2	Norm	Cuteness	7
mc06141971	AttractivenessFirst	3M3	LeftLower	Cuteness	6
mc06141971	AttractivenessFirst	3M4	RIghtLower	Cuteness	5
mc06141971	AttractivenessFirst	3M5	Norm	Cuteness	4
mc06141971	AttractivenessFirst	5F4	LeftLower	Cuteness	4
mc06141971	AttractivenessFirst	5F7	RightUpper	Cuteness	4
mc06141971	AttractivenessFirst	5M3	LeftUpper	Cuteness	5
mc06141971	AttractivenessFirst	5M3	Norm	Cuteness	5
mc06141971	AttractivenessFirst	5M4	RightUpper	Cuteness	4
mc06141971	AttractivenessFirst	5M6	LeftLower	Cuteness	5
mc06141971	AttractivenessFirst	7F1	RIghtLower	Cuteness	6
mc06141971	AttractivenessFirst	7F3	Norm	Cuteness	5
mc06141971	AttractivenessFirst	7F4	LeftLower	Cuteness	5
mc06141971	AttractivenessFirst	7F5	RIghtLower	Cuteness	3
mc06141971	AttractivenessFirst	7F6	Norm	Cuteness	4
mc06141971	AttractivenessFirst	7M1	LeftUpper	Cuteness	5
mc06141971	AttractivenessFirst	7M2	RightUpper	Cuteness	4
mc06141971	AttractivenessFirst	7M3	Norm	Cuteness	5
mc06141971	AttractivenessFirst	7M4	LeftUpper	Cuteness	6
mc06141971	AttractivenessFirst	7M5	RIghtLower	Cuteness	4
mc06141971	AttractivenessFirst	9F2	Norm	Cuteness	6
mc06141971	AttractivenessFirst	9F3	LeftLower	Cuteness	5
mc06141971	AttractivenessFirst	9F4	RIghtLower	Cuteness	5
mc06141971	AttractivenessFirst	9F5	Norm	Cuteness	4
mc06141971	AttractivenessFirst	9M1	LeftUpper	Cuteness	3
mc06141971	AttractivenessFirst	9M3	RightUpper	Cuteness	4
mc06141971	AttractivenessFirst	9M4	Norm	Cuteness	4
mc06141971	AttractivenessFirst	9M7	LeftUpper	Cuteness	4
mc06141971	AttractivenessFirst	9M8	RightUpper	Cuteness	4
MK06301978	CutenessFirst	11F2	LeftLower	Attractiveness	3
MK06301978	CutenessFirst	11F3	RIghtLower	Attractiveness	3
MK06301978	CutenessFirst	11F4	Norm	Attractiveness	4
MK06301978	CutenessFirst	11F6	LeftLower	Attractiveness	3
MK06301978	CutenessFirst	11M2	RIghtLower	Attractiveness	3
MK06301978	CutenessFirst	11M3	Norm	Attractiveness	4
MK06301978	CutenessFirst	11M6	LeftUpper	Attractiveness	3
MK06301978	CutenessFirst	11M7	RightUpper	Attractiveness	3
MK06301978	CutenessFirst	13F7	Norm	Attractiveness	4
MK06301978	CutenessFirst	13M1	LeftUpper	Attractiveness	3
MK06301978	CutenessFirst	13M2	RIghtLower	Attractiveness	3
MK06301978	CutenessFirst	13M3	Norm	Attractiveness	4
MK06301978	CutenessFirst	13M4	LeftLower	Attractiveness	3
MK06301978	CutenessFirst	3F1	Norm	Attractiveness	4
MK06301978	CutenessFirst	3F2	LeftUpper	Attractiveness	3
MK06301978	CutenessFirst	3F3	RightUpper	Attractiveness	3
MK06301978	CutenessFirst	3F4	Norm	Attractiveness	4
MK06301978	CutenessFirst	3M1	LeftUpper	Attractiveness	3
MK06301978	CutenessFirst	3M2	RIghtLower	Attractiveness	3
MK06301978	CutenessFirst	3M3	Norm	Attractiveness	4
MK06301978	CutenessFirst	3M4	LeftLower	Attractiveness	3
MK06301978	CutenessFirst	3M5	RIghtLower	Attractiveness	3
MK06301978	CutenessFirst	5F4	Norm	Attractiveness	4
MK06301978	CutenessFirst	5F7	LeftUpper	Attractiveness	3
MK06301978	CutenessFirst	5M1	RightUpper	Attractiveness	3
MK06301978	CutenessFirst	5M3	Norm	Attractiveness	4
MK06301978	CutenessFirst	5M4	LeftUpper	Attractiveness	3
MK06301978	CutenessFirst	5M6	Norm	Attractiveness	4
MK06301978	CutenessFirst	7F1	LeftLower	Attractiveness	3
MK06301978	CutenessFirst	7F3	RIghtLower	Attractiveness	3
MK06301978	CutenessFirst	7F4	Norm	Attractiveness	4
MK06301978	CutenessFirst	7F5	LeftLower	Attractiveness	3
MK06301978	CutenessFirst	7F6	RightUpper	Attractiveness	3
MK06301978	CutenessFirst	7M1	Norm	Attractiveness	4
MK06301978	CutenessFirst	7M2	LeftUpper	Attractiveness	3
MK06301978	CutenessFirst	7M3	RightUpper	Attractiveness	3
MK06301978	CutenessFirst	7M4	Norm	Attractiveness	4
MK06301978	CutenessFirst	7M5	LeftLower	Attractiveness	3
MK06301978	CutenessFirst	9F2	RIghtLower	Attractiveness	3
MK06301978	CutenessFirst	9F3	Norm	Attractiveness	4
MK06301978	CutenessFirst	9F4	LeftLower	Attractiveness	3
MK06301978	CutenessFirst	9F5	RIghtLower	Attractiveness	3
MK06301978	CutenessFirst	9M1	Norm	Attractiveness	4
MK06301978	CutenessFirst	9M3	LeftUpper	Attractiveness	3
MK06301978	CutenessFirst	9M4	RightUpper	Attractiveness	3
MK06301978	CutenessFirst	9M7	Norm	Attractiveness	4
MK06301978	CutenessFirst	9M8	LeftUpper	Attractiveness	3
MK06301978	CutenessFirst	11F2	LeftLower	Cuteness	3
MK06301978	CutenessFirst	11F3	RIghtLower	Cuteness	3
MK06301978	CutenessFirst	11F4	Norm	Cuteness	4
MK06301978	CutenessFirst	11F6	LeftLower	Cuteness	3
MK06301978	CutenessFirst	11M2	RIghtLower	Cuteness	3
MK06301978	CutenessFirst	11M3	Norm	Cuteness	4
MK06301978	CutenessFirst	11M7	RightUpper	Cuteness	3
MK06301978	CutenessFirst	13F7	Norm	Cuteness	4
MK06301978	CutenessFirst	13M1	LeftUpper	Cuteness	3
MK06301978	CutenessFirst	13M2	RIghtLower	Cuteness	3
MK06301978	CutenessFirst	13M3	Norm	Cuteness	4
MK06301978	CutenessFirst	13M4	LeftLower	Cuteness	3
MK06301978	CutenessFirst	3F1	Norm	Cuteness	4
MK06301978	CutenessFirst	3F2	LeftUpper	Cuteness	3
MK06301978	CutenessFirst	3F3	RightUpper	Cuteness	3
MK06301978	CutenessFirst	3F4	Norm	Cuteness	4
MK06301978	CutenessFirst	3M1	LeftUpper	Cuteness	3
MK06301978	CutenessFirst	3M2	RIghtLower	Cuteness	3
MK06301978	CutenessFirst	3M3	Norm	Cuteness	4
MK06301978	CutenessFirst	3M4	LeftLower	Cuteness	3
MK06301978	CutenessFirst	3M5	RIghtLower	Cuteness	3
MK06301978	CutenessFirst	5F4	Norm	Cuteness	4
MK06301978	CutenessFirst	5F7	LeftUpper	Cuteness	3
MK06301978	CutenessFirst	5M1	RightUpper	Cuteness	3
MK06301978	CutenessFirst	5M4	LeftUpper	Cuteness	3
MK06301978	CutenessFirst	5M4	Norm	Cuteness	4
MK06301978	CutenessFirst	5M6	Norm	Cuteness	4
MK06301978	CutenessFirst	7F1	LeftLower	Cuteness	3
MK06301978	CutenessFirst	7F3	RIghtLower	Cuteness	3
MK06301978	CutenessFirst	7F4	Norm	Cuteness	4
MK06301978	CutenessFirst	7F5	LeftLower	Cuteness	3
MK06301978	CutenessFirst	7F6	RightUpper	Cuteness	3
MK06301978	CutenessFirst	7M1	Norm	Cuteness	4
MK06301978	CutenessFirst	7M2	LeftUpper	Cuteness	3
MK06301978	CutenessFirst	7M3	RightUpper	Cuteness	3
MK06301978	CutenessFirst	7M4	Norm	Cuteness	4
MK06301978	CutenessFirst	7M5	LeftLower	Cuteness	3
MK06301978	CutenessFirst	9F2	RIghtLower	Cuteness	3
MK06301978	CutenessFirst	9F3	Norm	Cuteness	5
MK06301978	CutenessFirst	9F4	LeftLower	Cuteness	3
MK06301978	CutenessFirst	9F5	RIghtLower	Cuteness	3
MK06301978	CutenessFirst	9M1	Norm	Cuteness	4
MK06301978	CutenessFirst	9M3	LeftUpper	Cuteness	3
MK06301978	CutenessFirst	9M4	RightUpper	Cuteness	3
MK06301978	CutenessFirst	9M7	Norm	Cuteness	4
mm04211979	CutenessFirst	11F2	RIghtLower	Attractiveness	4
mm04211979	CutenessFirst	11F3	Norm	Attractiveness	5
mm04211979	CutenessFirst	11F4	LeftLower	Attractiveness	5
mm04211979	CutenessFirst	11F6	RIghtLower	Attractiveness	5
mm04211979	CutenessFirst	11M2	Norm	Attractiveness	6
mm04211979	CutenessFirst	11M3	LeftUpper	Attractiveness	4
mm04211979	CutenessFirst	11M6	RightUpper	Attractiveness	4
mm04211979	CutenessFirst	11M7	Norm	Attractiveness	5
mm04211979	CutenessFirst	13F7	LeftUpper	Attractiveness	3
mm04211979	CutenessFirst	13M1	RightUpper	Attractiveness	4
mm04211979	CutenessFirst	13M2	Norm	Attractiveness	5
mm04211979	CutenessFirst	13M3	LeftLower	Attractiveness	4
mm04211979	CutenessFirst	13M4	RIghtLower	Attractiveness	4
mm04211979	CutenessFirst	3F1	LeftUpper	Attractiveness	3
mm04211979	CutenessFirst	3F2	RightUpper	Attractiveness	4
mm04211979	CutenessFirst	3F3	Norm	Attractiveness	5
mm04211979	CutenessFirst	3F4	LeftUpper	Attractiveness	4
mm04211979	CutenessFirst	3M1	RightUpper	Attractiveness	4
mm04211979	CutenessFirst	3M2	Norm	Attractiveness	6
mm04211979	CutenessFirst	3M3	LeftLower	Attractiveness	5
mm04211979	CutenessFirst	3M4	RIghtLower	Attractiveness	4
mm04211979	CutenessFirst	3M5	Norm	Attractiveness	3
mm04211979	CutenessFirst	5F4	LeftLower	Attractiveness	4
mm04211979	CutenessFirst	5F7	RightUpper	Attractiveness	5
mm04211979	CutenessFirst	5M1	Norm	Attractiveness	5
mm04211979	CutenessFirst	5M3	LeftUpper	Attractiveness	5
mm04211979	CutenessFirst	5M4	RightUpper	Attractiveness	4
mm04211979	CutenessFirst	5M6	LeftLower	Attractiveness	4
mm04211979	CutenessFirst	7F1	RIghtLower	Attractiveness	4
mm04211979	CutenessFirst	7F3	Norm	Attractiveness	4
mm04211979	CutenessFirst	7F4	LeftLower	Attractiveness	4
mm04211979	CutenessFirst	7F5	RIghtLower	Attractiveness	4
mm04211979	CutenessFirst	7F6	Norm	Attractiveness	5
mm04211979	CutenessFirst	7M1	LeftUpper	Attractiveness	4
mm04211979	CutenessFirst	7M2	RightUpper	Attractiveness	4
mm04211979	CutenessFirst	7M3	Norm	Attractiveness	3
mm04211979	CutenessFirst	7M4	LeftUpper	Attractiveness	4
mm04211979	CutenessFirst	7M5	RIghtLower	Attractiveness	5
mm04211979	CutenessFirst	9F2	Norm	Attractiveness	5
mm04211979	CutenessFirst	9F3	LeftLower	Attractiveness	4
mm04211979	CutenessFirst	9F4	RIghtLower	Attractiveness	3
mm04211979	CutenessFirst	9F5	Norm	Attractiveness	4
mm04211979	CutenessFirst	9M1	LeftUpper	Attractiveness	3
mm04211979	CutenessFirst	9M3	RightUpper	Attractiveness	4
mm04211979	CutenessFirst	9M4	Norm	Attractiveness	4
mm04211979	CutenessFirst	9M7	LeftUpper	Attractiveness	4
mm04211979	CutenessFirst	9M8	RightUpper	Attractiveness	4
mm04211979	CutenessFirst	11F2	RIghtLower	Cuteness	3
mm04211979	CutenessFirst	11F3	Norm	Cuteness	4
mm04211979	CutenessFirst	11F4	LeftLower	Cuteness	4
mm04211979	CutenessFirst	11F6	RIghtLower	Cuteness	3
mm04211979	CutenessFirst	11M2	Norm	Cuteness	3
mm04211979	CutenessFirst	11M6	LeftUpper	Cuteness	3
mm04211979	CutenessFirst	11M6	RightUpper	Cuteness	4
mm04211979	CutenessFirst	11M7	Norm	Cuteness	5
mm04211979	CutenessFirst	13F7	LeftUpper	Cuteness	3
mm04211979	CutenessFirst	13M1	RightUpper	Cuteness	3
mm04211979	CutenessFirst	13M2	Norm	Cuteness	3
mm04211979	CutenessFirst	13M3	LeftLower	Cuteness	3
mm04211979	CutenessFirst	13M4	RIghtLower	Cuteness	4
mm04211979	CutenessFirst	3F1	LeftUpper	Cuteness	4
mm04211979	CutenessFirst	3F2	RightUpper	Cuteness	4
mm04211979	CutenessFirst	3F3	Norm	Cuteness	5
mm04211979	CutenessFirst	3F4	LeftUpper	Cuteness	3
mm04211979	CutenessFirst	3M1	RightUpper	Cuteness	3
mm04211979	CutenessFirst	3M2	Norm	Cuteness	5
mm04211979	CutenessFirst	3M3	LeftLower	Cuteness	3
mm04211979	CutenessFirst	3M4	RIghtLower	Cuteness	3
mm04211979	CutenessFirst	3M5	Norm	Cuteness	2
mm04211979	CutenessFirst	5F4	LeftLower	Cuteness	3
mm04211979	CutenessFirst	5F7	RightUpper	Cuteness	3
mm04211979	CutenessFirst	5M3	LeftUpper	Cuteness	4
mm04211979	CutenessFirst	5M3	Norm	Cuteness	4
mm04211979	CutenessFirst	5M4	RightUpper	Cuteness	4
mm04211979	CutenessFirst	5M6	LeftLower	Cuteness	3
mm04211979	CutenessFirst	7F1	RIghtLower	Cuteness	3
mm04211979	CutenessFirst	7F3	Norm	Cuteness	3
mm04211979	CutenessFirst	7F4	LeftLower	Cuteness	3
mm04211979	CutenessFirst	7F5	RIghtLower	Cuteness	3
mm04211979	CutenessFirst	7F6	Norm	Cuteness	3
mm04211979	CutenessFirst	7M1	LeftUpper	Cuteness	2
mm04211979	CutenessFirst	7M2	RightUpper	Cuteness	3
mm04211979	CutenessFirst	7M3	Norm	Cuteness	4
mm04211979	CutenessFirst	7M4	LeftUpper	Cuteness	3
mm04211979	CutenessFirst	7M5	RIghtLower	Cuteness	4
mm04211979	CutenessFirst	9F2	Norm	Cuteness	4
mm04211979	CutenessFirst	9F3	LeftLower	Cuteness	4
mm04211979	CutenessFirst	9F4	RIghtLower	Cuteness	4
mm04211979	CutenessFirst	9F5	Norm	Cuteness	3
mm04211979	CutenessFirst	9M1	LeftUpper	Cuteness	2
mm04211979	CutenessFirst	9M3	RightUpper	Cuteness	3
mm04211979	CutenessFirst	9M4	Norm	Cuteness	4
mm04211979	CutenessFirst	9M7	LeftUpper	Cuteness	3
mm04211979	CutenessFirst	9M8	RightUpper	Cuteness	3
MM09071967	AttractivenessFirst	11F2	Norm	Attractiveness	3
MM09071967	AttractivenessFirst	11F3	LeftLower	Attractiveness	2
MM09071967	AttractivenessFirst	11F4	RIghtLower	Attractiveness	5
MM09071967	AttractivenessFirst	11F6	Norm	Attractiveness	3
MM09071967	AttractivenessFirst	11M2	LeftLower	Attractiveness	4
MM09071967	AttractivenessFirst	11M3	RightUpper	Attractiveness	3
MM09071967	AttractivenessFirst	11M6	Norm	Attractiveness	4
MM09071967	AttractivenessFirst	11M7	LeftUpper	Attractiveness	4
MM09071967	AttractivenessFirst	13F7	RightUpper	Attractiveness	2
MM09071967	AttractivenessFirst	13M1	Norm	Attractiveness	3
MM09071967	AttractivenessFirst	13M2	LeftLower	Attractiveness	3
MM09071967	AttractivenessFirst	13M3	RIghtLower	Attractiveness	3
MM09071967	AttractivenessFirst	13M4	Norm	Attractiveness	3
MM09071967	AttractivenessFirst	3F1	RightUpper	Attractiveness	5
MM09071967	AttractivenessFirst	3F2	Norm	Attractiveness	4
MM09071967	AttractivenessFirst	3F3	LeftUpper	Attractiveness	4
MM09071967	AttractivenessFirst	3F4	RightUpper	Attractiveness	2
MM09071967	AttractivenessFirst	3M1	Norm	Attractiveness	3
MM09071967	AttractivenessFirst	3M2	LeftLower	Attractiveness	5
MM09071967	AttractivenessFirst	3M3	RIghtLower	Attractiveness	3
MM09071967	AttractivenessFirst	3M4	Norm	Attractiveness	4
MM09071967	AttractivenessFirst	3M5	LeftLower	Attractiveness	3
MM09071967	AttractivenessFirst	5F4	RIghtLower	Attractiveness	5
MM09071967	AttractivenessFirst	5F7	Norm	Attractiveness	3
MM09071967	AttractivenessFirst	5M1	LeftUpper	Attractiveness	3
MM09071967	AttractivenessFirst	5M3	RightUpper	Attractiveness	4
MM09071967	AttractivenessFirst	5M4	Norm	Attractiveness	3
MM09071967	AttractivenessFirst	5M6	RIghtLower	Attractiveness	4
MM09071967	AttractivenessFirst	7F1	Norm	Attractiveness	3
MM09071967	AttractivenessFirst	7F3	LeftLower	Attractiveness	3
MM09071967	AttractivenessFirst	7F4	RIghtLower	Attractiveness	4
MM09071967	AttractivenessFirst	7F5	Norm	Attractiveness	3
MM09071967	AttractivenessFirst	7F6	LeftUpper	Attractiveness	2
MM09071967	AttractivenessFirst	7M1	RightUpper	Attractiveness	2
MM09071967	AttractivenessFirst	7M2	Norm	Attractiveness	3
MM09071967	AttractivenessFirst	7M3	LeftUpper	Attractiveness	4
MM09071967	AttractivenessFirst	7M4	RightUpper	Attractiveness	2
MM09071967	AttractivenessFirst	7M5	Norm	Attractiveness	3
MM09071967	AttractivenessFirst	9F2	LeftLower	Attractiveness	4
MM09071967	AttractivenessFirst	9F3	RIghtLower	Attractiveness	2
MM09071967	AttractivenessFirst	9F4	Norm	Attractiveness	4
MM09071967	AttractivenessFirst	9M1	RightUpper	Attractiveness	2
MM09071967	AttractivenessFirst	9M3	Norm	Attractiveness	3
MM09071967	AttractivenessFirst	9M4	LeftUpper	Attractiveness	2
MM09071967	AttractivenessFirst	9M7	RightUpper	Attractiveness	3
MM09071967	AttractivenessFirst	9M8	Norm	Attractiveness	3
MM09071967	AttractivenessFirst	11F2	Norm	Cuteness	3
MM09071967	AttractivenessFirst	11F3	LeftLower	Cuteness	3
MM09071967	AttractivenessFirst	11F4	RIghtLower	Cuteness	5
MM09071967	AttractivenessFirst	11F6	Norm	Cuteness	3
MM09071967	AttractivenessFirst	11M2	LeftLower	Cuteness	3
MM09071967	AttractivenessFirst	11M3	LeftLower	Cuteness	3
MM09071967	AttractivenessFirst	11M3	RightUpper	Cuteness	3
MM09071967	AttractivenessFirst	11M6	Norm	Cuteness	4
MM09071967	AttractivenessFirst	11M7	LeftUpper	Cuteness	4
MM09071967	AttractivenessFirst	13F7	RightUpper	Cuteness	3
MM09071967	AttractivenessFirst	13M1	Norm	Cuteness	3
MM09071967	AttractivenessFirst	13M2	LeftLower	Cuteness	4
MM09071967	AttractivenessFirst	13M3	RIghtLower	Cuteness	2
MM09071967	AttractivenessFirst	13M4	Norm	Cuteness	3
MM09071967	AttractivenessFirst	3F1	RightUpper	Cuteness	4
MM09071967	AttractivenessFirst	3F2	Norm	Cuteness	4
MM09071967	AttractivenessFirst	3F3	LeftUpper	Cuteness	4
MM09071967	AttractivenessFirst	3F4	RightUpper	Cuteness	3
MM09071967	AttractivenessFirst	3M1	Norm	Cuteness	4
MM09071967	AttractivenessFirst	3M2	LeftLower	Cuteness	4
MM09071967	AttractivenessFirst	3M3	RIghtLower	Cuteness	4
MM09071967	AttractivenessFirst	3M4	Norm	Cuteness	2
MM09071967	AttractivenessFirst	3M5	LeftLower	Cuteness	4
MM09071967	AttractivenessFirst	5F4	RIghtLower	Cuteness	4
MM09071967	AttractivenessFirst	5F7	Norm	Cuteness	3
MM09071967	AttractivenessFirst	5M1	LeftUpper	Cuteness	4
MM09071967	AttractivenessFirst	5M3	RightUpper	Cuteness	4
MM09071967	AttractivenessFirst	5M6	RIghtLower	Cuteness	4
MM09071967	AttractivenessFirst	7F1	Norm	Cuteness	4
MM09071967	AttractivenessFirst	7F3	LeftLower	Cuteness	4
MM09071967	AttractivenessFirst	7F4	RIghtLower	Cuteness	4
MM09071967	AttractivenessFirst	7F5	Norm	Cuteness	4
MM09071967	AttractivenessFirst	7F6	LeftUpper	Cuteness	4
MM09071967	AttractivenessFirst	7M1	RightUpper	Cuteness	3
MM09071967	AttractivenessFirst	7M2	Norm	Cuteness	4
MM09071967	AttractivenessFirst	7M3	LeftUpper	Cuteness	3
MM09071967	AttractivenessFirst	7M4	RightUpper	Cuteness	3
MM09071967	AttractivenessFirst	7M5	Norm	Cuteness	3
MM09071967	AttractivenessFirst	9F2	LeftLower	Cuteness	4
MM09071967	AttractivenessFirst	9F3	RIghtLower	Cuteness	3
MM09071967	AttractivenessFirst	9F4	Norm	Cuteness	4
MM09071967	AttractivenessFirst	9M1	RightUpper	Cuteness	2
MM09071967	AttractivenessFirst	9M3	Norm	Cuteness	4
MM09071967	AttractivenessFirst	9M4	LeftUpper	Cuteness	3
MM09071967	AttractivenessFirst	9M7	RightUpper	Cuteness	3
MM09071967	AttractivenessFirst	9M8	Norm	Cuteness	3
mm11161978	AttractivenessFirst	11F2	RIghtLower	Attractiveness	4
mm11161978	AttractivenessFirst	11F3	Norm	Attractiveness	4
mm11161978	AttractivenessFirst	11F4	LeftLower	Attractiveness	4
mm11161978	AttractivenessFirst	11F6	RIghtLower	Attractiveness	4
mm11161978	AttractivenessFirst	11M2	Norm	Attractiveness	4
mm11161978	AttractivenessFirst	11M3	LeftUpper	Attractiveness	5
mm11161978	AttractivenessFirst	11M6	RightUpper	Attractiveness	5
mm11161978	AttractivenessFirst	11M7	Norm	Attractiveness	6
mm11161978	AttractivenessFirst	13F7	LeftUpper	Attractiveness	4
mm11161978	AttractivenessFirst	13M1	RightUpper	Attractiveness	4
mm11161978	AttractivenessFirst	13M2	Norm	Attractiveness	4
mm11161978	AttractivenessFirst	13M3	LeftLower	Attractiveness	4
mm11161978	AttractivenessFirst	13M4	RIghtLower	Attractiveness	5
mm11161978	AttractivenessFirst	3F1	LeftUpper	Attractiveness	5
mm11161978	AttractivenessFirst	3F2	RightUpper	Attractiveness	5
mm11161978	AttractivenessFirst	3F3	Norm	Attractiveness	4
mm11161978	AttractivenessFirst	3F4	LeftUpper	Attractiveness	4
mm11161978	AttractivenessFirst	3M1	RightUpper	Attractiveness	4
mm11161978	AttractivenessFirst	3M2	Norm	Attractiveness	4
mm11161978	AttractivenessFirst	3M3	LeftLower	Attractiveness	5
mm11161978	AttractivenessFirst	3M4	RIghtLower	Attractiveness	4
mm11161978	AttractivenessFirst	3M5	Norm	Attractiveness	4
mm11161978	AttractivenessFirst	5F4	LeftLower	Attractiveness	3
mm11161978	AttractivenessFirst	5F7	RightUpper	Attractiveness	4
mm11161978	AttractivenessFirst	5M1	Norm	Attractiveness	5
mm11161978	AttractivenessFirst	5M3	LeftUpper	Attractiveness	4
mm11161978	AttractivenessFirst	5M4	RightUpper	Attractiveness	4
mm11161978	AttractivenessFirst	5M6	LeftLower	Attractiveness	4
mm11161978	AttractivenessFirst	7F1	RIghtLower	Attractiveness	5
mm11161978	AttractivenessFirst	7F3	Norm	Attractiveness	4
mm11161978	AttractivenessFirst	7F4	LeftLower	Attractiveness	4
mm11161978	AttractivenessFirst	7F5	RIghtLower	Attractiveness	4
mm11161978	AttractivenessFirst	7F6	Norm	Attractiveness	4
mm11161978	AttractivenessFirst	7M1	LeftUpper	Attractiveness	4
mm11161978	AttractivenessFirst	7M2	RightUpper	Attractiveness	4
mm11161978	AttractivenessFirst	7M3	Norm	Attractiveness	5
mm11161978	AttractivenessFirst	7M4	LeftUpper	Attractiveness	4
mm11161978	AttractivenessFirst	7M5	RIghtLower	Attractiveness	4
mm11161978	AttractivenessFirst	9F2	Norm	Attractiveness	5
mm11161978	AttractivenessFirst	9F3	LeftLower	Attractiveness	5
mm11161978	AttractivenessFirst	9F4	RIghtLower	Attractiveness	4
mm11161978	AttractivenessFirst	9F5	Norm	Attractiveness	4
mm11161978	AttractivenessFirst	9M1	LeftUpper	Attractiveness	3
mm11161978	AttractivenessFirst	9M3	RightUpper	Attractiveness	4
mm11161978	AttractivenessFirst	9M4	Norm	Attractiveness	3
mm11161978	AttractivenessFirst	9M7	LeftUpper	Attractiveness	4
mm11161978	AttractivenessFirst	9M8	RightUpper	Attractiveness	4
mm11161978	AttractivenessFirst	11F2	RIghtLower	Cuteness	5
mm11161978	AttractivenessFirst	11F3	Norm	Cuteness	4
mm11161978	AttractivenessFirst	11F4	LeftLower	Cuteness	4
mm11161978	AttractivenessFirst	11F6	RIghtLower	Cuteness	5
mm11161978	AttractivenessFirst	11M2	Norm	Cuteness	4
mm11161978	AttractivenessFirst	11M6	LeftUpper	Cuteness	5
mm11161978	AttractivenessFirst	11M6	RightUpper	Cuteness	4
mm11161978	AttractivenessFirst	11M7	Norm	Cuteness	5
mm11161978	AttractivenessFirst	13F7	LeftUpper	Cuteness	4
mm11161978	AttractivenessFirst	13M1	RightUpper	Cuteness	4
mm11161978	AttractivenessFirst	13M2	Norm	Cuteness	4
mm11161978	AttractivenessFirst	13M3	LeftLower	Cuteness	4
mm11161978	AttractivenessFirst	13M4	RIghtLower	Cuteness	5
mm11161978	AttractivenessFirst	3F1	LeftUpper	Cuteness	5
mm11161978	AttractivenessFirst	3F2	RightUpper	Cuteness	5
mm11161978	AttractivenessFirst	3F3	Norm	Cuteness	4
mm11161978	AttractivenessFirst	3F4	LeftUpper	Cuteness	4
mm11161978	AttractivenessFirst	3M1	RightUpper	Cuteness	4
mm11161978	AttractivenessFirst	3M2	Norm	Cuteness	6
mm11161978	AttractivenessFirst	3M3	LeftLower	Cuteness	5
mm11161978	AttractivenessFirst	3M4	RIghtLower	Cuteness	4
mm11161978	AttractivenessFirst	3M5	Norm	Cuteness	4
mm11161978	AttractivenessFirst	5F4	LeftLower	Cuteness	4
mm11161978	AttractivenessFirst	5F7	RightUpper	Cuteness	5
mm11161978	AttractivenessFirst	5M3	LeftUpper	Cuteness	4
mm11161978	AttractivenessFirst	5M3	Norm	Cuteness	5
mm11161978	AttractivenessFirst	5M4	RightUpper	Cuteness	4
mm11161978	AttractivenessFirst	5M6	LeftLower	Cuteness	4
mm11161978	AttractivenessFirst	7F1	RIghtLower	Cuteness	5
mm11161978	AttractivenessFirst	7F3	Norm	Cuteness	5
mm11161978	AttractivenessFirst	7F4	LeftLower	Cuteness	5
mm11161978	AttractivenessFirst	7F5	RIghtLower	Cuteness	5
mm11161978	AttractivenessFirst	7F6	Norm	Cuteness	6
mm11161978	AttractivenessFirst	7M1	LeftUpper	Cuteness	4
mm11161978	AttractivenessFirst	7M2	RightUpper	Cuteness	4
mm11161978	AttractivenessFirst	7M3	Norm	Cuteness	5
mm11161978	AttractivenessFirst	7M4	LeftUpper	Cuteness	4
mm11161978	AttractivenessFirst	7M5	RIghtLower	Cuteness	4
mm11161978	AttractivenessFirst	9F2	Norm	Cuteness	5
mm11161978	AttractivenessFirst	9F3	LeftLower	Cuteness	5
mm11161978	AttractivenessFirst	9F4	RIghtLower	Cuteness	5
mm11161978	AttractivenessFirst	9F5	Norm	Cuteness	4
mm11161978	AttractivenessFirst	9M1	LeftUpper	Cuteness	4
mm11161978	AttractivenessFirst	9M3	RightUpper	Cuteness	5
mm11161978	AttractivenessFirst	9M4	Norm	Cuteness	4
mm11161978	AttractivenessFirst	9M7	LeftUpper	Cuteness	4
mm11161978	AttractivenessFirst	9M8	RightUpper	Cuteness	4
MP11031982	CutenessFirst	11F2	RIghtLower	Attractiveness	1
MP11031982	CutenessFirst	11F3	Norm	Attractiveness	1
MP11031982	CutenessFirst	11F4	LeftLower	Attractiveness	1
MP11031982	CutenessFirst	11F6	RIghtLower	Attractiveness	1
MP11031982	CutenessFirst	11M2	Norm	Attractiveness	1
MP11031982	CutenessFirst	11M3	LeftUpper	Attractiveness	1
MP11031982	CutenessFirst	11M6	RightUpper	Attractiveness	1
MP11031982	CutenessFirst	11M7	Norm	Attractiveness	1
MP11031982	CutenessFirst	13F7	LeftUpper	Attractiveness	1
MP11031982	CutenessFirst	13M1	RightUpper	Attractiveness	1
MP11031982	CutenessFirst	13M2	Norm	Attractiveness	1
MP11031982	CutenessFirst	13M3	LeftLower	Attractiveness	1
MP11031982	CutenessFirst	13M4	RIghtLower	Attractiveness	1
MP11031982	CutenessFirst	3F1	LeftUpper	Attractiveness	1
MP11031982	CutenessFirst	3F2	RightUpper	Attractiveness	1
MP11031982	CutenessFirst	3F3	Norm	Attractiveness	1
MP11031982	CutenessFirst	3F4	LeftUpper	Attractiveness	1
MP11031982	CutenessFirst	3M1	RightUpper	Attractiveness	1
MP11031982	CutenessFirst	3M2	Norm	Attractiveness	1
MP11031982	CutenessFirst	3M3	LeftLower	Attractiveness	1
MP11031982	CutenessFirst	3M4	RIghtLower	Attractiveness	1
MP11031982	CutenessFirst	3M5	Norm	Attractiveness	1
MP11031982	CutenessFirst	5F4	LeftLower	Attractiveness	1
MP11031982	CutenessFirst	5F7	RightUpper	Attractiveness	1
MP11031982	CutenessFirst	5M1	Norm	Attractiveness	1
MP11031982	CutenessFirst	5M3	LeftUpper	Attractiveness	1
MP11031982	CutenessFirst	5M4	RightUpper	Attractiveness	1
MP11031982	CutenessFirst	5M6	LeftLower	Attractiveness	1
MP11031982	CutenessFirst	7F1	RIghtLower	Attractiveness	1
MP11031982	CutenessFirst	7F3	Norm	Attractiveness	1
MP11031982	CutenessFirst	7F4	LeftLower	Attractiveness	1
MP11031982	CutenessFirst	7F5	RIghtLower	Attractiveness	1
MP11031982	CutenessFirst	7F6	Norm	Attractiveness	1
MP11031982	CutenessFirst	7M1	LeftUpper	Attractiveness	1
MP11031982	CutenessFirst	7M2	RightUpper	Attractiveness	1
MP11031982	CutenessFirst	7M3	Norm	Attractiveness	1
MP11031982	CutenessFirst	7M4	LeftUpper	Attractiveness	1
MP11031982	CutenessFirst	7M5	RIghtLower	Attractiveness	1
MP11031982	CutenessFirst	9F2	Norm	Attractiveness	1
MP11031982	CutenessFirst	9F3	LeftLower	Attractiveness	1
MP11031982	CutenessFirst	9F4	RIghtLower	Attractiveness	1
MP11031982	CutenessFirst	9F5	Norm	Attractiveness	1
MP11031982	CutenessFirst	9M1	LeftUpper	Attractiveness	1
MP11031982	CutenessFirst	9M3	RightUpper	Attractiveness	1
MP11031982	CutenessFirst	9M4	Norm	Attractiveness	1
MP11031982	CutenessFirst	9M7	LeftUpper	Attractiveness	1
MP11031982	CutenessFirst	9M8	RightUpper	Attractiveness	1
MP11031982	CutenessFirst	11F2	RIghtLower	Cuteness	1
MP11031982	CutenessFirst	11F3	Norm	Cuteness	4
MP11031982	CutenessFirst	11F4	LeftLower	Cuteness	1
MP11031982	CutenessFirst	11F6	RIghtLower	Cuteness	1
MP11031982	CutenessFirst	11M2	Norm	Cuteness	4
MP11031982	CutenessFirst	11M6	LeftUpper	Cuteness	1
MP11031982	CutenessFirst	11M6	RightUpper	Cuteness	1
MP11031982	CutenessFirst	11M7	Norm	Cuteness	4
MP11031982	CutenessFirst	13F7	LeftUpper	Cuteness	1
MP11031982	CutenessFirst	13M1	RightUpper	Cuteness	1
MP11031982	CutenessFirst	13M2	Norm	Cuteness	4
MP11031982	CutenessFirst	13M3	LeftLower	Cuteness	1
MP11031982	CutenessFirst	13M4	RIghtLower	Cuteness	1
MP11031982	CutenessFirst	3F1	LeftUpper	Cuteness	1
MP11031982	CutenessFirst	3F2	RightUpper	Cuteness	1
MP11031982	CutenessFirst	3F3	Norm	Cuteness	4
MP11031982	CutenessFirst	3F4	LeftUpper	Cuteness	1
MP11031982	CutenessFirst	3M1	RightUpper	Cuteness	1
MP11031982	CutenessFirst	3M2	Norm	Cuteness	4
MP11031982	CutenessFirst	3M3	LeftLower	Cuteness	1
MP11031982	CutenessFirst	3M4	RIghtLower	Cuteness	1
MP11031982	CutenessFirst	3M5	Norm	Cuteness	4
MP11031982	CutenessFirst	5F4	LeftLower	Cuteness	1
MP11031982	CutenessFirst	5F7	RightUpper	Cuteness	1
MP11031982	CutenessFirst	5M3	LeftUpper	Cuteness	1
MP11031982	CutenessFirst	5M3	Norm	Cuteness	4
MP11031982	CutenessFirst	5M4	RightUpper	Cuteness	1
MP11031982	CutenessFirst	5M6	LeftLower	Cuteness	1
MP11031982	CutenessFirst	7F1	RIghtLower	Cuteness	1
MP11031982	CutenessFirst	7F3	Norm	Cuteness	5
MP11031982	CutenessFirst	7F4	LeftLower	Cuteness	1
MP11031982	CutenessFirst	7F5	RIghtLower	Cuteness	1
MP11031982	CutenessFirst	7F6	Norm	Cuteness	4
MP11031982	CutenessFirst	7M1	LeftUpper	Cuteness	1
MP11031982	CutenessFirst	7M2	RightUpper	Cuteness	1
MP11031982	CutenessFirst	7M3	Norm	Cuteness	4
MP11031982	CutenessFirst	7M4	LeftUpper	Cuteness	1
MP11031982	CutenessFirst	7M5	RIghtLower	Cuteness	1
MP11031982	CutenessFirst	9F2	Norm	Cuteness	4
MP11031982	CutenessFirst	9F3	LeftLower	Cuteness	1
MP11031982	CutenessFirst	9F4	RIghtLower	Cuteness	1
MP11031982	CutenessFirst	9F5	Norm	Cuteness	4
MP11031982	CutenessFirst	9M1	LeftUpper	Cuteness	1
MP11031982	CutenessFirst	9M3	RightUpper	Cuteness	1
MP11031982	CutenessFirst	9M4	Norm	Cuteness	4
MP11031982	CutenessFirst	9M7	LeftUpper	Cuteness	1
MP11031982	CutenessFirst	9M8	RightUpper	Cuteness	1
MR032788	CutenessFirst	11F2	RIghtLower	Attractiveness	6
MR032788	CutenessFirst	11F3	Norm	Attractiveness	5
MR032788	CutenessFirst	11F4	LeftLower	Attractiveness	6
MR032788	CutenessFirst	11F6	RIghtLower	Attractiveness	5
MR032788	CutenessFirst	11M2	Norm	Attractiveness	6
MR032788	CutenessFirst	11M3	LeftUpper	Attractiveness	5
MR032788	CutenessFirst	11M6	RightUpper	Attractiveness	5
MR032788	CutenessFirst	11M7	Norm	Attractiveness	6
MR032788	CutenessFirst	13F7	LeftUpper	Attractiveness	5
MR032788	CutenessFirst	13M1	RightUpper	Attractiveness	5
MR032788	CutenessFirst	13M2	Norm	Attractiveness	5
MR032788	CutenessFirst	13M3	LeftLower	Attractiveness	4
MR032788	CutenessFirst	13M4	RIghtLower	Attractiveness	6
MR032788	CutenessFirst	3F1	LeftUpper	Attractiveness	3
MR032788	CutenessFirst	3F2	RightUpper	Attractiveness	6
MR032788	CutenessFirst	3F3	Norm	Attractiveness	6
MR032788	CutenessFirst	3F4	LeftUpper	Attractiveness	5
MR032788	CutenessFirst	3M1	RightUpper	Attractiveness	6
MR032788	CutenessFirst	3M2	Norm	Attractiveness	5
MR032788	CutenessFirst	3M3	LeftLower	Attractiveness	4
MR032788	CutenessFirst	3M4	RIghtLower	Attractiveness	5
MR032788	CutenessFirst	3M5	Norm	Attractiveness	4
MR032788	CutenessFirst	5F4	LeftLower	Attractiveness	4
MR032788	CutenessFirst	5F7	RightUpper	Attractiveness	5
MR032788	CutenessFirst	5M1	Norm	Attractiveness	6
MR032788	CutenessFirst	5M3	LeftUpper	Attractiveness	6
MR032788	CutenessFirst	5M4	RightUpper	Attractiveness	4
MR032788	CutenessFirst	5M6	LeftLower	Attractiveness	6
MR032788	CutenessFirst	7F1	RIghtLower	Attractiveness	5
MR032788	CutenessFirst	7F3	Norm	Attractiveness	4
MR032788	CutenessFirst	7F4	LeftLower	Attractiveness	5
MR032788	CutenessFirst	7F5	RIghtLower	Attractiveness	5
MR032788	CutenessFirst	7F6	Norm	Attractiveness	4
MR032788	CutenessFirst	7M1	LeftUpper	Attractiveness	4
MR032788	CutenessFirst	7M2	RightUpper	Attractiveness	6
MR032788	CutenessFirst	7M3	Norm	Attractiveness	4
MR032788	CutenessFirst	7M4	LeftUpper	Attractiveness	6
MR032788	CutenessFirst	7M5	RIghtLower	Attractiveness	5
MR032788	CutenessFirst	9F2	Norm	Attractiveness	6
MR032788	CutenessFirst	9F3	LeftLower	Attractiveness	5
MR032788	CutenessFirst	9F4	RIghtLower	Attractiveness	5
MR032788	CutenessFirst	9F5	Norm	Attractiveness	5
MR032788	CutenessFirst	9M1	LeftUpper	Attractiveness	4
MR032788	CutenessFirst	9M3	RightUpper	Attractiveness	4
MR032788	CutenessFirst	9M4	Norm	Attractiveness	4
MR032788	CutenessFirst	9M7	LeftUpper	Attractiveness	5
MR032788	CutenessFirst	9M8	RightUpper	Attractiveness	4
MR032788	CutenessFirst	11F2	RIghtLower	Cuteness	6
MR032788	CutenessFirst	11F3	Norm	Cuteness	4
MR032788	CutenessFirst	11F4	LeftLower	Cuteness	5
MR032788	CutenessFirst	11F6	RIghtLower	Cuteness	4
MR032788	CutenessFirst	11M2	Norm	Cuteness	5
MR032788	CutenessFirst	11M6	LeftUpper	Cuteness	4
MR032788	CutenessFirst	11M6	RightUpper	Cuteness	4
MR032788	CutenessFirst	11M7	Norm	Cuteness	5
MR032788	CutenessFirst	13F7	LeftUpper	Cuteness	4
MR032788	CutenessFirst	13M1	RightUpper	Cuteness	5
MR032788	CutenessFirst	13M2	Norm	Cuteness	4
MR032788	CutenessFirst	13M3	LeftLower	Cuteness	5
MR032788	CutenessFirst	13M4	RIghtLower	Cuteness	6
MR032788	CutenessFirst	3F1	LeftUpper	Cuteness	3
MR032788	CutenessFirst	3F2	RightUpper	Cuteness	5
MR032788	CutenessFirst	3F3	Norm	Cuteness	6
MR032788	CutenessFirst	3F4	LeftUpper	Cuteness	4
MR032788	CutenessFirst	3M1	RightUpper	Cuteness	5
MR032788	CutenessFirst	3M2	Norm	Cuteness	5
MR032788	CutenessFirst	3M3	LeftLower	Cuteness	4
MR032788	CutenessFirst	3M4	RIghtLower	Cuteness	4
MR032788	CutenessFirst	3M5	Norm	Cuteness	4
MR032788	CutenessFirst	5F4	LeftLower	Cuteness	3
MR032788	CutenessFirst	5F7	RightUpper	Cuteness	5
MR032788	CutenessFirst	5M3	LeftUpper	Cuteness	6
MR032788	CutenessFirst	5M3	Norm	Cuteness	5
MR032788	CutenessFirst	5M4	RightUpper	Cuteness	4
MR032788	CutenessFirst	5M6	LeftLower	Cuteness	4
MR032788	CutenessFirst	7F1	RIghtLower	Cuteness	5
MR032788	CutenessFirst	7F3	Norm	Cuteness	4
MR032788	CutenessFirst	7F4	LeftLower	Cuteness	4
MR032788	CutenessFirst	7F5	RIghtLower	Cuteness	5
MR032788	CutenessFirst	7F6	Norm	Cuteness	4
MR032788	CutenessFirst	7M1	LeftUpper	Cuteness	4
MR032788	CutenessFirst	7M2	RightUpper	Cuteness	4
MR032788	CutenessFirst	7M3	Norm	Cuteness	4
MR032788	CutenessFirst	7M4	LeftUpper	Cuteness	5
MR032788	CutenessFirst	7M5	RIghtLower	Cuteness	4
MR032788	CutenessFirst	9F2	Norm	Cuteness	6
MR032788	CutenessFirst	9F3	LeftLower	Cuteness	5
MR032788	CutenessFirst	9F4	RIghtLower	Cuteness	5
MR032788	CutenessFirst	9F5	Norm	Cuteness	4
MR032788	CutenessFirst	9M1	LeftUpper	Cuteness	4
MR032788	CutenessFirst	9M3	RightUpper	Cuteness	5
MR032788	CutenessFirst	9M4	Norm	Cuteness	4
MR032788	CutenessFirst	9M7	LeftUpper	Cuteness	5
MR032788	CutenessFirst	9M8	RightUpper	Cuteness	3
MRB04281990	AttractivenessFirst	11F2	LeftLower	Attractiveness	1
MRB04281990	AttractivenessFirst	11F3	RIghtLower	Attractiveness	2
MRB04281990	AttractivenessFirst	11F4	Norm	Attractiveness	6
MRB04281990	AttractivenessFirst	11F6	LeftLower	Attractiveness	2
MRB04281990	AttractivenessFirst	11M2	RIghtLower	Attractiveness	2
MRB04281990	AttractivenessFirst	11M3	Norm	Attractiveness	3
MRB04281990	AttractivenessFirst	11M6	LeftUpper	Attractiveness	2
MRB04281990	AttractivenessFirst	11M7	RightUpper	Attractiveness	3
MRB04281990	AttractivenessFirst	13F7	Norm	Attractiveness	3
MRB04281990	AttractivenessFirst	13M1	LeftUpper	Attractiveness	2
MRB04281990	AttractivenessFirst	13M2	RIghtLower	Attractiveness	2
MRB04281990	AttractivenessFirst	13M3	Norm	Attractiveness	4
MRB04281990	AttractivenessFirst	13M4	LeftLower	Attractiveness	3
MRB04281990	AttractivenessFirst	3F1	Norm	Attractiveness	4
MRB04281990	AttractivenessFirst	3F2	LeftUpper	Attractiveness	3
MRB04281990	AttractivenessFirst	3F3	RightUpper	Attractiveness	2
MRB04281990	AttractivenessFirst	3F4	Norm	Attractiveness	4
MRB04281990	AttractivenessFirst	3M1	LeftUpper	Attractiveness	2
MRB04281990	AttractivenessFirst	3M2	RIghtLower	Attractiveness	2
MRB04281990	AttractivenessFirst	3M3	Norm	Attractiveness	4
MRB04281990	AttractivenessFirst	3M4	LeftLower	Attractiveness	1
MRB04281990	AttractivenessFirst	3M5	RIghtLower	Attractiveness	1
MRB04281990	AttractivenessFirst	5F4	Norm	Attractiveness	3
MRB04281990	AttractivenessFirst	5F7	LeftUpper	Attractiveness	2
MRB04281990	AttractivenessFirst	5M1	RightUpper	Attractiveness	2
MRB04281990	AttractivenessFirst	5M3	Norm	Attractiveness	5
MRB04281990	AttractivenessFirst	5M4	LeftUpper	Attractiveness	2
MRB04281990	AttractivenessFirst	5M6	Norm	Attractiveness	4
MRB04281990	AttractivenessFirst	7F1	LeftLower	Attractiveness	3
MRB04281990	AttractivenessFirst	7F3	RIghtLower	Attractiveness	2
MRB04281990	AttractivenessFirst	7F4	Norm	Attractiveness	5
MRB04281990	AttractivenessFirst	7F5	LeftLower	Attractiveness	3
MRB04281990	AttractivenessFirst	7F6	RightUpper	Attractiveness	2
MRB04281990	AttractivenessFirst	7M1	Norm	Attractiveness	2
MRB04281990	AttractivenessFirst	7M2	LeftUpper	Attractiveness	2
MRB04281990	AttractivenessFirst	7M3	RightUpper	Attractiveness	3
MRB04281990	AttractivenessFirst	7M4	Norm	Attractiveness	4
MRB04281990	AttractivenessFirst	7M5	LeftLower	Attractiveness	2
MRB04281990	AttractivenessFirst	9F2	RIghtLower	Attractiveness	2
MRB04281990	AttractivenessFirst	9F3	Norm	Attractiveness	4
MRB04281990	AttractivenessFirst	9F4	LeftLower	Attractiveness	2
MRB04281990	AttractivenessFirst	9F5	RIghtLower	Attractiveness	2
MRB04281990	AttractivenessFirst	9M1	Norm	Attractiveness	2
MRB04281990	AttractivenessFirst	9M3	LeftUpper	Attractiveness	2
MRB04281990	AttractivenessFirst	9M4	RightUpper	Attractiveness	2
MRB04281990	AttractivenessFirst	9M7	Norm	Attractiveness	4
MRB04281990	AttractivenessFirst	9M8	LeftUpper	Attractiveness	2
MRB04281990	AttractivenessFirst	11F2	LeftLower	Cuteness	1
MRB04281990	AttractivenessFirst	11F3	RIghtLower	Cuteness	2
MRB04281990	AttractivenessFirst	11F4	Norm	Cuteness	6
MRB04281990	AttractivenessFirst	11F6	LeftLower	Cuteness	2
MRB04281990	AttractivenessFirst	11M2	RIghtLower	Cuteness	1
MRB04281990	AttractivenessFirst	11M3	Norm	Cuteness	4
MRB04281990	AttractivenessFirst	11M7	RightUpper	Cuteness	2
MRB04281990	AttractivenessFirst	13F7	Norm	Cuteness	2
MRB04281990	AttractivenessFirst	13M1	LeftUpper	Cuteness	2
MRB04281990	AttractivenessFirst	13M2	RIghtLower	Cuteness	3
MRB04281990	AttractivenessFirst	13M3	Norm	Cuteness	5
MRB04281990	AttractivenessFirst	13M4	LeftLower	Cuteness	2
MRB04281990	AttractivenessFirst	3F1	Norm	Cuteness	5
MRB04281990	AttractivenessFirst	3F2	LeftUpper	Cuteness	2
MRB04281990	AttractivenessFirst	3F3	RightUpper	Cuteness	2
MRB04281990	AttractivenessFirst	3F4	Norm	Cuteness	4
MRB04281990	AttractivenessFirst	3M1	LeftUpper	Cuteness	2
MRB04281990	AttractivenessFirst	3M2	RIghtLower	Cuteness	1
MRB04281990	AttractivenessFirst	3M3	Norm	Cuteness	4
MRB04281990	AttractivenessFirst	3M4	LeftLower	Cuteness	4
MRB04281990	AttractivenessFirst	3M5	RIghtLower	Cuteness	1
MRB04281990	AttractivenessFirst	5F4	Norm	Cuteness	4
MRB04281990	AttractivenessFirst	5F7	LeftUpper	Cuteness	2
MRB04281990	AttractivenessFirst	5M1	RightUpper	Cuteness	2
MRB04281990	AttractivenessFirst	5M4	LeftUpper	Cuteness	2
MRB04281990	AttractivenessFirst	5M4	Norm	Cuteness	4
MRB04281990	AttractivenessFirst	5M6	Norm	Cuteness	6
MRB04281990	AttractivenessFirst	7F1	LeftLower	Cuteness	2
MRB04281990	AttractivenessFirst	7F3	RIghtLower	Cuteness	2
MRB04281990	AttractivenessFirst	7F4	Norm	Cuteness	6
MRB04281990	AttractivenessFirst	7F5	LeftLower	Cuteness	3
MRB04281990	AttractivenessFirst	7F6	RightUpper	Cuteness	2
MRB04281990	AttractivenessFirst	7M1	Norm	Cuteness	5
MRB04281990	AttractivenessFirst	7M2	LeftUpper	Cuteness	2
MRB04281990	AttractivenessFirst	7M3	RightUpper	Cuteness	2
MRB04281990	AttractivenessFirst	7M4	Norm	Cuteness	5
MRB04281990	AttractivenessFirst	7M5	LeftLower	Cuteness	3
MRB04281990	AttractivenessFirst	9F2	RIghtLower	Cuteness	2
MRB04281990	AttractivenessFirst	9F3	Norm	Cuteness	7
MRB04281990	AttractivenessFirst	9F4	LeftLower	Cuteness	3
MRB04281990	AttractivenessFirst	9F5	RIghtLower	Cuteness	2
MRB04281990	AttractivenessFirst	9M1	Norm	Cuteness	4
MRB04281990	AttractivenessFirst	9M3	LeftUpper	Cuteness	3
MRB04281990	AttractivenessFirst	9M4	RightUpper	Cuteness	3
MRB04281990	AttractivenessFirst	9M7	Norm	Cuteness	5
MV07221986	AttractivenessFirst	11F2	LeftLower	Attractiveness	1
MV07221986	AttractivenessFirst	11F3	RIghtLower	Attractiveness	3
MV07221986	AttractivenessFirst	11F4	Norm	Attractiveness	3
MV07221986	AttractivenessFirst	11F6	LeftLower	Attractiveness	2
MV07221986	AttractivenessFirst	11M2	RIghtLower	Attractiveness	5
MV07221986	AttractivenessFirst	11M3	Norm	Attractiveness	3
MV07221986	AttractivenessFirst	11M6	LeftUpper	Attractiveness	4
MV07221986	AttractivenessFirst	11M7	RightUpper	Attractiveness	4
MV07221986	AttractivenessFirst	13F7	Norm	Attractiveness	2
MV07221986	AttractivenessFirst	13M1	LeftUpper	Attractiveness	2
MV07221986	AttractivenessFirst	13M2	RIghtLower	Attractiveness	3
MV07221986	AttractivenessFirst	13M3	Norm	Attractiveness	2
MV07221986	AttractivenessFirst	13M4	LeftLower	Attractiveness	5
MV07221986	AttractivenessFirst	3F1	Norm	Attractiveness	4
MV07221986	AttractivenessFirst	3F2	LeftUpper	Attractiveness	6
MV07221986	AttractivenessFirst	3F3	RightUpper	Attractiveness	5
MV07221986	AttractivenessFirst	3F4	Norm	Attractiveness	2
MV07221986	AttractivenessFirst	3M1	LeftUpper	Attractiveness	5
MV07221986	AttractivenessFirst	3M2	RIghtLower	Attractiveness	2
MV07221986	AttractivenessFirst	3M3	Norm	Attractiveness	4
MV07221986	AttractivenessFirst	3M4	LeftLower	Attractiveness	2
MV07221986	AttractivenessFirst	3M5	RIghtLower	Attractiveness	2
MV07221986	AttractivenessFirst	5F4	Norm	Attractiveness	6
MV07221986	AttractivenessFirst	5F7	LeftUpper	Attractiveness	3
MV07221986	AttractivenessFirst	5M1	RightUpper	Attractiveness	5
MV07221986	AttractivenessFirst	5M3	Norm	Attractiveness	7
MV07221986	AttractivenessFirst	5M4	LeftUpper	Attractiveness	4
MV07221986	AttractivenessFirst	5M6	Norm	Attractiveness	6
MV07221986	AttractivenessFirst	7F1	LeftLower	Attractiveness	5
MV07221986	AttractivenessFirst	7F3	RIghtLower	Attractiveness	4
MV07221986	AttractivenessFirst	7F4	Norm	Attractiveness	7
MV07221986	AttractivenessFirst	7F5	LeftLower	Attractiveness	4
MV07221986	AttractivenessFirst	7F6	RightUpper	Attractiveness	4
MV07221986	AttractivenessFirst	7M1	Norm	Attractiveness	3
MV07221986	AttractivenessFirst	7M2	LeftUpper	Attractiveness	3
MV07221986	AttractivenessFirst	7M3	RightUpper	Attractiveness	4
MV07221986	AttractivenessFirst	7M4	Norm	Attractiveness	6
MV07221986	AttractivenessFirst	7M5	LeftLower	Attractiveness	4
MV07221986	AttractivenessFirst	9F2	RIghtLower	Attractiveness	3
MV07221986	AttractivenessFirst	9F3	Norm	Attractiveness	4
MV07221986	AttractivenessFirst	9F4	LeftLower	Attractiveness	5
MV07221986	AttractivenessFirst	9F5	RIghtLower	Attractiveness	4
MV07221986	AttractivenessFirst	9M1	Norm	Attractiveness	3
MV07221986	AttractivenessFirst	9M3	LeftUpper	Attractiveness	3
MV07221986	AttractivenessFirst	9M4	RightUpper	Attractiveness	3
MV07221986	AttractivenessFirst	9M7	Norm	Attractiveness	5
MV07221986	AttractivenessFirst	9M8	LeftUpper	Attractiveness	4
MV07221986	AttractivenessFirst	11F2	LeftLower	Cuteness	1
MV07221986	AttractivenessFirst	11F3	RIghtLower	Cuteness	3
MV07221986	AttractivenessFirst	11F4	Norm	Cuteness	3
MV07221986	AttractivenessFirst	11F6	LeftLower	Cuteness	3
MV07221986	AttractivenessFirst	11M2	RIghtLower	Cuteness	2
MV07221986	AttractivenessFirst	11M3	Norm	Cuteness	2
MV07221986	AttractivenessFirst	11M7	RightUpper	Cuteness	5
MV07221986	AttractivenessFirst	13F7	Norm	Cuteness	3
MV07221986	AttractivenessFirst	13M1	LeftUpper	Cuteness	5
MV07221986	AttractivenessFirst	13M2	RIghtLower	Cuteness	5
MV07221986	AttractivenessFirst	13M3	Norm	Cuteness	2
MV07221986	AttractivenessFirst	13M4	LeftLower	Cuteness	3
MV07221986	AttractivenessFirst	3F1	Norm	Cuteness	4
MV07221986	AttractivenessFirst	3F2	LeftUpper	Cuteness	5
MV07221986	AttractivenessFirst	3F3	RightUpper	Cuteness	4
MV07221986	AttractivenessFirst	3F4	Norm	Cuteness	3
MV07221986	AttractivenessFirst	3M1	LeftUpper	Cuteness	5
MV07221986	AttractivenessFirst	3M2	RIghtLower	Cuteness	3
MV07221986	AttractivenessFirst	3M3	Norm	Cuteness	6
MV07221986	AttractivenessFirst	3M4	LeftLower	Cuteness	3
MV07221986	AttractivenessFirst	3M5	RIghtLower	Cuteness	1
MV07221986	AttractivenessFirst	5F4	Norm	Cuteness	3
MV07221986	AttractivenessFirst	5F7	LeftUpper	Cuteness	4
MV07221986	AttractivenessFirst	5M1	RightUpper	Cuteness	4
MV07221986	AttractivenessFirst	5M4	LeftUpper	Cuteness	6
MV07221986	AttractivenessFirst	5M4	Norm	Cuteness	6
MV07221986	AttractivenessFirst	5M6	Norm	Cuteness	5
MV07221986	AttractivenessFirst	7F1	LeftLower	Cuteness	5
MV07221986	AttractivenessFirst	7F3	RIghtLower	Cuteness	4
MV07221986	AttractivenessFirst	7F4	Norm	Cuteness	5
MV07221986	AttractivenessFirst	7F5	LeftLower	Cuteness	5
MV07221986	AttractivenessFirst	7F6	RightUpper	Cuteness	4
MV07221986	AttractivenessFirst	7M1	Norm	Cuteness	2
MV07221986	AttractivenessFirst	7M2	LeftUpper	Cuteness	4
MV07221986	AttractivenessFirst	7M3	RightUpper	Cuteness	5
MV07221986	AttractivenessFirst	7M4	Norm	Cuteness	5
MV07221986	AttractivenessFirst	7M5	LeftLower	Cuteness	5
MV07221986	AttractivenessFirst	9F2	RIghtLower	Cuteness	4
MV07221986	AttractivenessFirst	9F3	Norm	Cuteness	6
MV07221986	AttractivenessFirst	9F4	LeftLower	Cuteness	4
MV07221986	AttractivenessFirst	9F5	RIghtLower	Cuteness	3
MV07221986	AttractivenessFirst	9M1	Norm	Cuteness	2
MV07221986	AttractivenessFirst	9M3	LeftUpper	Cuteness	3
MV07221986	AttractivenessFirst	9M4	RightUpper	Cuteness	4
MV07221986	AttractivenessFirst	9M7	Norm	Cuteness	5
ND10261992	CutenessFirst	11F2	Norm	Attractiveness	3
ND10261992	CutenessFirst	11F3	LeftLower	Attractiveness	2
ND10261992	CutenessFirst	11F4	RIghtLower	Attractiveness	2
ND10261992	CutenessFirst	11F6	Norm	Attractiveness	5
ND10261992	CutenessFirst	11M2	LeftLower	Attractiveness	2
ND10261992	CutenessFirst	11M3	RightUpper	Attractiveness	2
ND10261992	CutenessFirst	11M6	Norm	Attractiveness	5
ND10261992	CutenessFirst	11M7	LeftUpper	Attractiveness	2
ND10261992	CutenessFirst	13F7	RightUpper	Attractiveness	1
ND10261992	CutenessFirst	13M1	Norm	Attractiveness	6
ND10261992	CutenessFirst	13M2	LeftLower	Attractiveness	1
ND10261992	CutenessFirst	13M3	RIghtLower	Attractiveness	2
ND10261992	CutenessFirst	13M4	Norm	Attractiveness	6
ND10261992	CutenessFirst	3F1	RightUpper	Attractiveness	1
ND10261992	CutenessFirst	3F2	Norm	Attractiveness	6
ND10261992	CutenessFirst	3F3	LeftUpper	Attractiveness	2
ND10261992	CutenessFirst	3F4	RightUpper	Attractiveness	1
ND10261992	CutenessFirst	3M1	Norm	Attractiveness	6
ND10261992	CutenessFirst	3M2	LeftLower	Attractiveness	1
ND10261992	CutenessFirst	3M3	RIghtLower	Attractiveness	2
ND10261992	CutenessFirst	3M4	Norm	Attractiveness	6
ND10261992	CutenessFirst	3M5	LeftLower	Attractiveness	1
ND10261992	CutenessFirst	5F4	RIghtLower	Attractiveness	1
ND10261992	CutenessFirst	5F7	Norm	Attractiveness	5
ND10261992	CutenessFirst	5M1	LeftUpper	Attractiveness	1
ND10261992	CutenessFirst	5M3	RightUpper	Attractiveness	1
ND10261992	CutenessFirst	5M4	Norm	Attractiveness	5
ND10261992	CutenessFirst	5M6	RIghtLower	Attractiveness	2
ND10261992	CutenessFirst	7F1	Norm	Attractiveness	6
ND10261992	CutenessFirst	7F3	LeftLower	Attractiveness	2
ND10261992	CutenessFirst	7F4	RIghtLower	Attractiveness	2
ND10261992	CutenessFirst	7F5	Norm	Attractiveness	6
ND10261992	CutenessFirst	7F6	LeftUpper	Attractiveness	1
ND10261992	CutenessFirst	7M1	RightUpper	Attractiveness	2
ND10261992	CutenessFirst	7M2	Norm	Attractiveness	6
ND10261992	CutenessFirst	7M3	LeftUpper	Attractiveness	1
ND10261992	CutenessFirst	7M4	RightUpper	Attractiveness	2
ND10261992	CutenessFirst	7M5	Norm	Attractiveness	4
ND10261992	CutenessFirst	9F2	LeftLower	Attractiveness	2
ND10261992	CutenessFirst	9F3	RIghtLower	Attractiveness	2
ND10261992	CutenessFirst	9F4	Norm	Attractiveness	6
ND10261992	CutenessFirst	9M1	RightUpper	Attractiveness	1
ND10261992	CutenessFirst	9M3	Norm	Attractiveness	6
ND10261992	CutenessFirst	9M4	LeftUpper	Attractiveness	1
ND10261992	CutenessFirst	9M7	RightUpper	Attractiveness	1
ND10261992	CutenessFirst	9M8	Norm	Attractiveness	6
ND10261992	CutenessFirst	11F2	Norm	Cuteness	2
ND10261992	CutenessFirst	11F3	LeftLower	Cuteness	1
ND10261992	CutenessFirst	11F4	RIghtLower	Cuteness	2
ND10261992	CutenessFirst	11F6	Norm	Cuteness	5
ND10261992	CutenessFirst	11M2	LeftLower	Cuteness	2
ND10261992	CutenessFirst	11M3	LeftLower	Cuteness	1
ND10261992	CutenessFirst	11M3	RightUpper	Cuteness	2
ND10261992	CutenessFirst	11M6	Norm	Cuteness	6
ND10261992	CutenessFirst	11M7	LeftUpper	Cuteness	2
ND10261992	CutenessFirst	13F7	RightUpper	Cuteness	1
ND10261992	CutenessFirst	13M1	Norm	Cuteness	4
ND10261992	CutenessFirst	13M2	LeftLower	Cuteness	1
ND10261992	CutenessFirst	13M3	RIghtLower	Cuteness	2
ND10261992	CutenessFirst	13M4	Norm	Cuteness	5
ND10261992	CutenessFirst	3F1	RightUpper	Cuteness	2
ND10261992	CutenessFirst	3F2	Norm	Cuteness	5
ND10261992	CutenessFirst	3F3	LeftUpper	Cuteness	2
ND10261992	CutenessFirst	3F4	RightUpper	Cuteness	1
ND10261992	CutenessFirst	3M1	Norm	Cuteness	5
ND10261992	CutenessFirst	3M2	LeftLower	Cuteness	2
ND10261992	CutenessFirst	3M3	RIghtLower	Cuteness	2
ND10261992	CutenessFirst	3M4	Norm	Cuteness	6
ND10261992	CutenessFirst	3M5	LeftLower	Cuteness	1
ND10261992	CutenessFirst	5F4	RIghtLower	Cuteness	1
ND10261992	CutenessFirst	5F7	Norm	Cuteness	5
ND10261992	CutenessFirst	5M1	LeftUpper	Cuteness	2
ND10261992	CutenessFirst	5M3	RightUpper	Cuteness	3
ND10261992	CutenessFirst	5M6	RIghtLower	Cuteness	2
ND10261992	CutenessFirst	7F1	Norm	Cuteness	5
ND10261992	CutenessFirst	7F3	LeftLower	Cuteness	2
ND10261992	CutenessFirst	7F4	RIghtLower	Cuteness	2
ND10261992	CutenessFirst	7F5	Norm	Cuteness	5
ND10261992	CutenessFirst	7F6	LeftUpper	Cuteness	1
ND10261992	CutenessFirst	7M1	RightUpper	Cuteness	2
ND10261992	CutenessFirst	7M2	Norm	Cuteness	6
ND10261992	CutenessFirst	7M3	LeftUpper	Cuteness	1
ND10261992	CutenessFirst	7M4	RightUpper	Cuteness	2
ND10261992	CutenessFirst	7M5	Norm	Cuteness	5
ND10261992	CutenessFirst	9F2	LeftLower	Cuteness	2
ND10261992	CutenessFirst	9F3	RIghtLower	Cuteness	3
ND10261992	CutenessFirst	9F4	Norm	Cuteness	6
ND10261992	CutenessFirst	9M1	RightUpper	Cuteness	1
ND10261992	CutenessFirst	9M3	Norm	Cuteness	4
ND10261992	CutenessFirst	9M4	LeftUpper	Cuteness	2
ND10261992	CutenessFirst	9M7	RightUpper	Cuteness	1
ND10261992	CutenessFirst	9M8	Norm	Cuteness	6
RB04181989	AttractivenessFirst	11F2	Norm	Attractiveness	5
RB04181989	AttractivenessFirst	11F3	LeftLower	Attractiveness	1
RB04181989	AttractivenessFirst	11F4	RIghtLower	Attractiveness	2
RB04181989	AttractivenessFirst	11F6	Norm	Attractiveness	5
RB04181989	AttractivenessFirst	11M2	LeftLower	Attractiveness	5
RB04181989	AttractivenessFirst	11M3	RightUpper	Attractiveness	4
RB04181989	AttractivenessFirst	11M6	Norm	Attractiveness	6
RB04181989	AttractivenessFirst	11M7	LeftUpper	Attractiveness	4
RB04181989	AttractivenessFirst	13F7	RightUpper	Attractiveness	1
RB04181989	AttractivenessFirst	13M1	Norm	Attractiveness	6
RB04181989	AttractivenessFirst	13M2	LeftLower	Attractiveness	4
RB04181989	AttractivenessFirst	13M3	RIghtLower	Attractiveness	5
RB04181989	AttractivenessFirst	13M4	Norm	Attractiveness	7
RB04181989	AttractivenessFirst	3F1	RightUpper	Attractiveness	4
RB04181989	AttractivenessFirst	3F2	Norm	Attractiveness	6
RB04181989	AttractivenessFirst	3F3	LeftUpper	Attractiveness	3
RB04181989	AttractivenessFirst	3F4	RightUpper	Attractiveness	3
RB04181989	AttractivenessFirst	3M1	Norm	Attractiveness	3
RB04181989	AttractivenessFirst	3M2	LeftLower	Attractiveness	5
RB04181989	AttractivenessFirst	3M3	RIghtLower	Attractiveness	2
RB04181989	AttractivenessFirst	3M4	Norm	Attractiveness	3
RB04181989	AttractivenessFirst	3M5	LeftLower	Attractiveness	3
RB04181989	AttractivenessFirst	5F4	RIghtLower	Attractiveness	2
RB04181989	AttractivenessFirst	5F7	Norm	Attractiveness	5
RB04181989	AttractivenessFirst	5M1	LeftUpper	Attractiveness	2
RB04181989	AttractivenessFirst	5M3	RightUpper	Attractiveness	4
RB04181989	AttractivenessFirst	5M4	Norm	Attractiveness	4
RB04181989	AttractivenessFirst	5M6	RIghtLower	Attractiveness	4
RB04181989	AttractivenessFirst	7F1	Norm	Attractiveness	7
RB04181989	AttractivenessFirst	7F3	LeftLower	Attractiveness	4
RB04181989	AttractivenessFirst	7F4	RIghtLower	Attractiveness	5
RB04181989	AttractivenessFirst	7F5	Norm	Attractiveness	6
RB04181989	AttractivenessFirst	7F6	LeftUpper	Attractiveness	2
RB04181989	AttractivenessFirst	7M1	RightUpper	Attractiveness	2
RB04181989	AttractivenessFirst	7M2	Norm	Attractiveness	5
RB04181989	AttractivenessFirst	7M3	LeftUpper	Attractiveness	2
RB04181989	AttractivenessFirst	7M4	RightUpper	Attractiveness	2
RB04181989	AttractivenessFirst	7M5	Norm	Attractiveness	6
RB04181989	AttractivenessFirst	9F2	LeftLower	Attractiveness	3
RB04181989	AttractivenessFirst	9F3	RIghtLower	Attractiveness	4
RB04181989	AttractivenessFirst	9F4	Norm	Attractiveness	4
RB04181989	AttractivenessFirst	9M1	RightUpper	Attractiveness	2
RB04181989	AttractivenessFirst	9M3	Norm	Attractiveness	6
RB04181989	AttractivenessFirst	9M4	LeftUpper	Attractiveness	3
RB04181989	AttractivenessFirst	9M7	RightUpper	Attractiveness	3
RB04181989	AttractivenessFirst	9M8	Norm	Attractiveness	3
RB04181989	AttractivenessFirst	11F2	Norm	Cuteness	3
RB04181989	AttractivenessFirst	11F3	LeftLower	Cuteness	4
RB04181989	AttractivenessFirst	11F4	RIghtLower	Cuteness	1
RB04181989	AttractivenessFirst	11F6	Norm	Cuteness	7
RB04181989	AttractivenessFirst	11M2	LeftLower	Cuteness	3
RB04181989	AttractivenessFirst	11M3	LeftLower	Cuteness	4
RB04181989	AttractivenessFirst	11M3	RightUpper	Cuteness	2
RB04181989	AttractivenessFirst	11M6	Norm	Cuteness	6
RB04181989	AttractivenessFirst	11M7	LeftUpper	Cuteness	4
RB04181989	AttractivenessFirst	13F7	RightUpper	Cuteness	1
RB04181989	AttractivenessFirst	13M1	Norm	Cuteness	6
RB04181989	AttractivenessFirst	13M2	LeftLower	Cuteness	5
RB04181989	AttractivenessFirst	13M3	RIghtLower	Cuteness	3
RB04181989	AttractivenessFirst	13M4	Norm	Cuteness	7
RB04181989	AttractivenessFirst	3F1	RightUpper	Cuteness	4
RB04181989	AttractivenessFirst	3F2	Norm	Cuteness	7
RB04181989	AttractivenessFirst	3F3	LeftUpper	Cuteness	3
RB04181989	AttractivenessFirst	3F4	RightUpper	Cuteness	2
RB04181989	AttractivenessFirst	3M1	Norm	Cuteness	6
RB04181989	AttractivenessFirst	3M2	LeftLower	Cuteness	7
RB04181989	AttractivenessFirst	3M3	RIghtLower	Cuteness	6
RB04181989	AttractivenessFirst	3M4	Norm	Cuteness	5
RB04181989	AttractivenessFirst	3M5	LeftLower	Cuteness	5
RB04181989	AttractivenessFirst	5F4	RIghtLower	Cuteness	1
RB04181989	AttractivenessFirst	5F7	Norm	Cuteness	7
RB04181989	AttractivenessFirst	5M1	LeftUpper	Cuteness	2
RB04181989	AttractivenessFirst	5M3	RightUpper	Cuteness	7
RB04181989	AttractivenessFirst	5M6	RIghtLower	Cuteness	5
RB04181989	AttractivenessFirst	7F1	Norm	Cuteness	5
RB04181989	AttractivenessFirst	7F3	LeftLower	Cuteness	6
RB04181989	AttractivenessFirst	7F4	RIghtLower	Cuteness	6
RB04181989	AttractivenessFirst	7F5	Norm	Cuteness	7
RB04181989	AttractivenessFirst	7F6	LeftUpper	Cuteness	1
RB04181989	AttractivenessFirst	7M1	RightUpper	Cuteness	5
RB04181989	AttractivenessFirst	7M2	Norm	Cuteness	5
RB04181989	AttractivenessFirst	7M3	LeftUpper	Cuteness	6
RB04181989	AttractivenessFirst	7M4	RightUpper	Cuteness	3
RB04181989	AttractivenessFirst	7M5	Norm	Cuteness	6
RB04181989	AttractivenessFirst	9F2	LeftLower	Cuteness	6
RB04181989	AttractivenessFirst	9F3	RIghtLower	Cuteness	6
RB04181989	AttractivenessFirst	9F4	Norm	Cuteness	5
RB04181989	AttractivenessFirst	9M1	RightUpper	Cuteness	2
RB04181989	AttractivenessFirst	9M3	Norm	Cuteness	7
RB04181989	AttractivenessFirst	9M4	LeftUpper	Cuteness	3
RB04181989	AttractivenessFirst	9M7	RightUpper	Cuteness	6
RB04181989	AttractivenessFirst	9M8	Norm	Cuteness	2
RB08031991	CutenessFirst	11F2	Norm	Attractiveness	6
RB08031991	CutenessFirst	11F3	LeftLower	Attractiveness	4
RB08031991	CutenessFirst	11F4	RIghtLower	Attractiveness	6
RB08031991	CutenessFirst	11F6	Norm	Attractiveness	4
RB08031991	CutenessFirst	11M2	LeftLower	Attractiveness	2
RB08031991	CutenessFirst	11M3	RightUpper	Attractiveness	2
RB08031991	CutenessFirst	11M6	Norm	Attractiveness	5
RB08031991	CutenessFirst	11M7	LeftUpper	Attractiveness	2
RB08031991	CutenessFirst	13F7	RightUpper	Attractiveness	1
RB08031991	CutenessFirst	13M1	Norm	Attractiveness	3
RB08031991	CutenessFirst	13M2	LeftLower	Attractiveness	3
RB08031991	CutenessFirst	13M3	RIghtLower	Attractiveness	2
RB08031991	CutenessFirst	13M4	Norm	Attractiveness	5
RB08031991	CutenessFirst	3F1	RightUpper	Attractiveness	2
RB08031991	CutenessFirst	3F2	Norm	Attractiveness	5
RB08031991	CutenessFirst	3F3	LeftUpper	Attractiveness	2
RB08031991	CutenessFirst	3F4	RightUpper	Attractiveness	3
RB08031991	CutenessFirst	3M1	Norm	Attractiveness	3
RB08031991	CutenessFirst	3M2	LeftLower	Attractiveness	1
RB08031991	CutenessFirst	3M3	RIghtLower	Attractiveness	1
RB08031991	CutenessFirst	3M4	Norm	Attractiveness	4
RB08031991	CutenessFirst	3M5	LeftLower	Attractiveness	1
RB08031991	CutenessFirst	5F4	RIghtLower	Attractiveness	2
RB08031991	CutenessFirst	5F7	Norm	Attractiveness	4
RB08031991	CutenessFirst	5M1	LeftUpper	Attractiveness	2
RB08031991	CutenessFirst	5M3	RightUpper	Attractiveness	3
RB08031991	CutenessFirst	5M4	Norm	Attractiveness	1
RB08031991	CutenessFirst	5M6	RIghtLower	Attractiveness	2
RB08031991	CutenessFirst	7F1	Norm	Attractiveness	2
RB08031991	CutenessFirst	7F3	LeftLower	Attractiveness	4
RB08031991	CutenessFirst	7F4	RIghtLower	Attractiveness	5
RB08031991	CutenessFirst	7F5	Norm	Attractiveness	6
RB08031991	CutenessFirst	7F6	LeftUpper	Attractiveness	4
RB08031991	CutenessFirst	7M1	RightUpper	Attractiveness	3
RB08031991	CutenessFirst	7M2	Norm	Attractiveness	4
RB08031991	CutenessFirst	7M3	LeftUpper	Attractiveness	3
RB08031991	CutenessFirst	7M4	RightUpper	Attractiveness	2
RB08031991	CutenessFirst	7M5	Norm	Attractiveness	4
RB08031991	CutenessFirst	9F2	LeftLower	Attractiveness	5
RB08031991	CutenessFirst	9F3	RIghtLower	Attractiveness	3
RB08031991	CutenessFirst	9F4	Norm	Attractiveness	5
RB08031991	CutenessFirst	9M1	RightUpper	Attractiveness	1
RB08031991	CutenessFirst	9M3	Norm	Attractiveness	4
RB08031991	CutenessFirst	9M4	LeftUpper	Attractiveness	3
RB08031991	CutenessFirst	9M7	RightUpper	Attractiveness	3
RB08031991	CutenessFirst	9M8	Norm	Attractiveness	2
RB08031991	CutenessFirst	11F2	Norm	Cuteness	6
RB08031991	CutenessFirst	11F3	LeftLower	Cuteness	2
RB08031991	CutenessFirst	11F4	RIghtLower	Cuteness	4
RB08031991	CutenessFirst	11F6	Norm	Cuteness	5
RB08031991	CutenessFirst	11M2	LeftLower	Cuteness	3
RB08031991	CutenessFirst	11M3	LeftLower	Cuteness	3
RB08031991	CutenessFirst	11M3	RightUpper	Cuteness	4
RB08031991	CutenessFirst	11M6	Norm	Cuteness	4
RB08031991	CutenessFirst	11M7	LeftUpper	Cuteness	4
RB08031991	CutenessFirst	13F7	RightUpper	Cuteness	2
RB08031991	CutenessFirst	13M1	Norm	Cuteness	4
RB08031991	CutenessFirst	13M2	LeftLower	Cuteness	3
RB08031991	CutenessFirst	13M3	RIghtLower	Cuteness	3
RB08031991	CutenessFirst	13M4	Norm	Cuteness	4
RB08031991	CutenessFirst	3F1	RightUpper	Cuteness	1
RB08031991	CutenessFirst	3F2	Norm	Cuteness	4
RB08031991	CutenessFirst	3F3	LeftUpper	Cuteness	3
RB08031991	CutenessFirst	3F4	RightUpper	Cuteness	3
RB08031991	CutenessFirst	3M1	Norm	Cuteness	4
RB08031991	CutenessFirst	3M2	LeftLower	Cuteness	1
RB08031991	CutenessFirst	3M3	RIghtLower	Cuteness	2
RB08031991	CutenessFirst	3M4	Norm	Cuteness	5
RB08031991	CutenessFirst	3M5	LeftLower	Cuteness	1
RB08031991	CutenessFirst	5F4	RIghtLower	Cuteness	1
RB08031991	CutenessFirst	5F7	Norm	Cuteness	5
RB08031991	CutenessFirst	5M1	LeftUpper	Cuteness	3
RB08031991	CutenessFirst	5M3	RightUpper	Cuteness	3
RB08031991	CutenessFirst	5M6	RIghtLower	Cuteness	2
RB08031991	CutenessFirst	7F1	Norm	Cuteness	3
RB08031991	CutenessFirst	7F3	LeftLower	Cuteness	3
RB08031991	CutenessFirst	7F4	RIghtLower	Cuteness	4
RB08031991	CutenessFirst	7F5	Norm	Cuteness	4
RB08031991	CutenessFirst	7F6	LeftUpper	Cuteness	3
RB08031991	CutenessFirst	7M1	RightUpper	Cuteness	2
RB08031991	CutenessFirst	7M2	Norm	Cuteness	4
RB08031991	CutenessFirst	7M3	LeftUpper	Cuteness	3
RB08031991	CutenessFirst	7M4	RightUpper	Cuteness	2
RB08031991	CutenessFirst	7M5	Norm	Cuteness	4
RB08031991	CutenessFirst	9F2	LeftLower	Cuteness	3
RB08031991	CutenessFirst	9F3	RIghtLower	Cuteness	4
RB08031991	CutenessFirst	9F4	Norm	Cuteness	5
RB08031991	CutenessFirst	9M1	RightUpper	Cuteness	1
RB08031991	CutenessFirst	9M3	Norm	Cuteness	5
RB08031991	CutenessFirst	9M4	LeftUpper	Cuteness	2
RB08031991	CutenessFirst	9M7	RightUpper	Cuteness	3
RB08031991	CutenessFirst	9M8	Norm	Cuteness	4
RD06281984	AttractivenessFirst	11F2	Norm	Attractiveness	2
RD06281984	AttractivenessFirst	11F3	LeftLower	Attractiveness	4
RD06281984	AttractivenessFirst	11F4	RIghtLower	Attractiveness	3
RD06281984	AttractivenessFirst	11F6	Norm	Attractiveness	6
RD06281984	AttractivenessFirst	11M2	LeftLower	Attractiveness	5
RD06281984	AttractivenessFirst	11M3	RightUpper	Attractiveness	4
RD06281984	AttractivenessFirst	11M6	Norm	Attractiveness	6
RD06281984	AttractivenessFirst	11M7	LeftUpper	Attractiveness	5
RD06281984	AttractivenessFirst	13F7	RightUpper	Attractiveness	3
RD06281984	AttractivenessFirst	13M1	Norm	Attractiveness	5
RD06281984	AttractivenessFirst	13M2	LeftLower	Attractiveness	3
RD06281984	AttractivenessFirst	13M3	RIghtLower	Attractiveness	4
RD06281984	AttractivenessFirst	13M4	Norm	Attractiveness	5
RD06281984	AttractivenessFirst	3F1	RightUpper	Attractiveness	4
RD06281984	AttractivenessFirst	3F2	Norm	Attractiveness	7
RD06281984	AttractivenessFirst	3F3	LeftUpper	Attractiveness	5
RD06281984	AttractivenessFirst	3F4	RightUpper	Attractiveness	4
RD06281984	AttractivenessFirst	3M1	Norm	Attractiveness	4
RD06281984	AttractivenessFirst	3M2	LeftLower	Attractiveness	6
RD06281984	AttractivenessFirst	3M3	RIghtLower	Attractiveness	4
RD06281984	AttractivenessFirst	3M4	Norm	Attractiveness	1
RD06281984	AttractivenessFirst	3M5	LeftLower	Attractiveness	3
RD06281984	AttractivenessFirst	5F4	RIghtLower	Attractiveness	3
RD06281984	AttractivenessFirst	5F7	Norm	Attractiveness	4
RD06281984	AttractivenessFirst	5M1	LeftUpper	Attractiveness	5
RD06281984	AttractivenessFirst	5M3	RightUpper	Attractiveness	4
RD06281984	AttractivenessFirst	5M4	Norm	Attractiveness	5
RD06281984	AttractivenessFirst	5M6	RIghtLower	Attractiveness	4
RD06281984	AttractivenessFirst	7F1	Norm	Attractiveness	6
RD06281984	AttractivenessFirst	7F3	LeftLower	Attractiveness	2
RD06281984	AttractivenessFirst	7F4	RIghtLower	Attractiveness	4
RD06281984	AttractivenessFirst	7F5	Norm	Attractiveness	5
RD06281984	AttractivenessFirst	7F6	LeftUpper	Attractiveness	3
RD06281984	AttractivenessFirst	7M1	RightUpper	Attractiveness	3
RD06281984	AttractivenessFirst	7M2	Norm	Attractiveness	2
RD06281984	AttractivenessFirst	7M3	LeftUpper	Attractiveness	3
RD06281984	AttractivenessFirst	7M4	RightUpper	Attractiveness	4
RD06281984	AttractivenessFirst	7M5	Norm	Attractiveness	4
RD06281984	AttractivenessFirst	9F2	LeftLower	Attractiveness	5
RD06281984	AttractivenessFirst	9F3	RIghtLower	Attractiveness	3
RD06281984	AttractivenessFirst	9F4	Norm	Attractiveness	6
RD06281984	AttractivenessFirst	9M1	RightUpper	Attractiveness	2
RD06281984	AttractivenessFirst	9M3	Norm	Attractiveness	4
RD06281984	AttractivenessFirst	9M4	LeftUpper	Attractiveness	4
RD06281984	AttractivenessFirst	9M7	RightUpper	Attractiveness	3
RD06281984	AttractivenessFirst	9M8	Norm	Attractiveness	2
RD06281984	AttractivenessFirst	11F2	Norm	Cuteness	3
RD06281984	AttractivenessFirst	11F3	LeftLower	Cuteness	4
RD06281984	AttractivenessFirst	11F4	RIghtLower	Cuteness	6
RD06281984	AttractivenessFirst	11F6	Norm	Cuteness	7
RD06281984	AttractivenessFirst	11M2	LeftLower	Cuteness	3
RD06281984	AttractivenessFirst	11M3	LeftLower	Cuteness	7
RD06281984	AttractivenessFirst	11M3	RightUpper	Cuteness	5
RD06281984	AttractivenessFirst	11M6	Norm	Cuteness	6
RD06281984	AttractivenessFirst	11M7	LeftUpper	Cuteness	4
RD06281984	AttractivenessFirst	13F7	RightUpper	Cuteness	1
RD06281984	AttractivenessFirst	13M1	Norm	Cuteness	5
RD06281984	AttractivenessFirst	13M2	LeftLower	Cuteness	5
RD06281984	AttractivenessFirst	13M3	RIghtLower	Cuteness	4
RD06281984	AttractivenessFirst	13M4	Norm	Cuteness	7
RD06281984	AttractivenessFirst	3F1	RightUpper	Cuteness	5
RD06281984	AttractivenessFirst	3F2	Norm	Cuteness	7
RD06281984	AttractivenessFirst	3F3	LeftUpper	Cuteness	6
RD06281984	AttractivenessFirst	3F4	RightUpper	Cuteness	5
RD06281984	AttractivenessFirst	3M1	Norm	Cuteness	7
RD06281984	AttractivenessFirst	3M2	LeftLower	Cuteness	7
RD06281984	AttractivenessFirst	3M3	RIghtLower	Cuteness	7
RD06281984	AttractivenessFirst	3M4	Norm	Cuteness	3
RD06281984	AttractivenessFirst	3M5	LeftLower	Cuteness	4
RD06281984	AttractivenessFirst	5F4	RIghtLower	Cuteness	3
RD06281984	AttractivenessFirst	5F7	Norm	Cuteness	6
RD06281984	AttractivenessFirst	5M1	LeftUpper	Cuteness	6
RD06281984	AttractivenessFirst	5M3	RightUpper	Cuteness	7
RD06281984	AttractivenessFirst	5M6	RIghtLower	Cuteness	4
RD06281984	AttractivenessFirst	7F1	Norm	Cuteness	7
RD06281984	AttractivenessFirst	7F3	LeftLower	Cuteness	3
RD06281984	AttractivenessFirst	7F4	RIghtLower	Cuteness	6
RD06281984	AttractivenessFirst	7F5	Norm	Cuteness	7
RD06281984	AttractivenessFirst	7F6	LeftUpper	Cuteness	4
RD06281984	AttractivenessFirst	7M1	RightUpper	Cuteness	5
RD06281984	AttractivenessFirst	7M2	Norm	Cuteness	2
RD06281984	AttractivenessFirst	7M3	LeftUpper	Cuteness	5
RD06281984	AttractivenessFirst	7M4	RightUpper	Cuteness	6
RD06281984	AttractivenessFirst	7M5	Norm	Cuteness	7
RD06281984	AttractivenessFirst	9F2	LeftLower	Cuteness	6
RD06281984	AttractivenessFirst	9F3	RIghtLower	Cuteness	7
RD06281984	AttractivenessFirst	9F4	Norm	Cuteness	7
RD06281984	AttractivenessFirst	9M1	RightUpper	Cuteness	2
RD06281984	AttractivenessFirst	9M3	Norm	Cuteness	7
RD06281984	AttractivenessFirst	9M4	LeftUpper	Cuteness	6
RD06281984	AttractivenessFirst	9M7	RightUpper	Cuteness	4
RD06281984	AttractivenessFirst	9M8	Norm	Cuteness	4
rf11091949	AttractivenessFirst	11F2	Norm	Attractiveness	6
rf11091949	AttractivenessFirst	11F3	LeftLower	Attractiveness	4
rf11091949	AttractivenessFirst	11F4	RIghtLower	Attractiveness	5
rf11091949	AttractivenessFirst	11F6	Norm	Attractiveness	6
rf11091949	AttractivenessFirst	11M2	LeftLower	Attractiveness	4
rf11091949	AttractivenessFirst	11M3	RightUpper	Attractiveness	4
rf11091949	AttractivenessFirst	11M6	Norm	Attractiveness	5
rf11091949	AttractivenessFirst	11M7	LeftUpper	Attractiveness	5
rf11091949	AttractivenessFirst	13F7	RightUpper	Attractiveness	3
rf11091949	AttractivenessFirst	13M1	Norm	Attractiveness	6
rf11091949	AttractivenessFirst	13M2	LeftLower	Attractiveness	4
rf11091949	AttractivenessFirst	13M3	RIghtLower	Attractiveness	5
rf11091949	AttractivenessFirst	13M4	Norm	Attractiveness	6
rf11091949	AttractivenessFirst	3F1	RightUpper	Attractiveness	4
rf11091949	AttractivenessFirst	3F2	Norm	Attractiveness	6
rf11091949	AttractivenessFirst	3F3	LeftUpper	Attractiveness	4
rf11091949	AttractivenessFirst	3F4	RightUpper	Attractiveness	3
rf11091949	AttractivenessFirst	3M1	Norm	Attractiveness	5
rf11091949	AttractivenessFirst	3M2	LeftLower	Attractiveness	4
rf11091949	AttractivenessFirst	3M3	RIghtLower	Attractiveness	5
rf11091949	AttractivenessFirst	3M4	Norm	Attractiveness	3
rf11091949	AttractivenessFirst	3M5	LeftLower	Attractiveness	3
rf11091949	AttractivenessFirst	5F4	RIghtLower	Attractiveness	4
rf11091949	AttractivenessFirst	5F7	Norm	Attractiveness	5
rf11091949	AttractivenessFirst	5M1	LeftUpper	Attractiveness	4
rf11091949	AttractivenessFirst	5M3	RightUpper	Attractiveness	5
rf11091949	AttractivenessFirst	5M4	Norm	Attractiveness	4
rf11091949	AttractivenessFirst	5M6	RIghtLower	Attractiveness	5
rf11091949	AttractivenessFirst	7F1	Norm	Attractiveness	6
rf11091949	AttractivenessFirst	7F3	LeftLower	Attractiveness	5
rf11091949	AttractivenessFirst	7F4	RIghtLower	Attractiveness	5
rf11091949	AttractivenessFirst	7F5	Norm	Attractiveness	6
rf11091949	AttractivenessFirst	7F6	LeftUpper	Attractiveness	4
rf11091949	AttractivenessFirst	7M1	RightUpper	Attractiveness	5
rf11091949	AttractivenessFirst	7M2	Norm	Attractiveness	5
rf11091949	AttractivenessFirst	7M3	LeftUpper	Attractiveness	4
rf11091949	AttractivenessFirst	7M4	RightUpper	Attractiveness	4
rf11091949	AttractivenessFirst	7M5	Norm	Attractiveness	6
rf11091949	AttractivenessFirst	9F2	LeftLower	Attractiveness	4
rf11091949	AttractivenessFirst	9F3	RIghtLower	Attractiveness	5
rf11091949	AttractivenessFirst	9F4	Norm	Attractiveness	7
rf11091949	AttractivenessFirst	9M1	RightUpper	Attractiveness	4
rf11091949	AttractivenessFirst	9M3	Norm	Attractiveness	6
rf11091949	AttractivenessFirst	9M4	LeftUpper	Attractiveness	4
rf11091949	AttractivenessFirst	9M7	RightUpper	Attractiveness	4
rf11091949	AttractivenessFirst	9M8	Norm	Attractiveness	5
rf11091949	AttractivenessFirst	11F2	Norm	Cuteness	7
rf11091949	AttractivenessFirst	11F3	LeftLower	Cuteness	5
rf11091949	AttractivenessFirst	11F4	RIghtLower	Cuteness	6
rf11091949	AttractivenessFirst	11F6	Norm	Cuteness	4
rf11091949	AttractivenessFirst	11M2	LeftLower	Cuteness	5
rf11091949	AttractivenessFirst	11M3	LeftLower	Cuteness	5
rf11091949	AttractivenessFirst	11M3	RightUpper	Cuteness	5
rf11091949	AttractivenessFirst	11M6	Norm	Cuteness	5
rf11091949	AttractivenessFirst	11M7	LeftUpper	Cuteness	6
rf11091949	AttractivenessFirst	13F7	RightUpper	Cuteness	4
rf11091949	AttractivenessFirst	13M1	Norm	Cuteness	5
rf11091949	AttractivenessFirst	13M2	LeftLower	Cuteness	4
rf11091949	AttractivenessFirst	13M3	RIghtLower	Cuteness	6
rf11091949	AttractivenessFirst	13M4	Norm	Cuteness	6
rf11091949	AttractivenessFirst	3F1	RightUpper	Cuteness	4
rf11091949	AttractivenessFirst	3F2	Norm	Cuteness	4
rf11091949	AttractivenessFirst	3F3	LeftUpper	Cuteness	5
rf11091949	AttractivenessFirst	3F4	RightUpper	Cuteness	4
rf11091949	AttractivenessFirst	3M1	Norm	Cuteness	5
rf11091949	AttractivenessFirst	3M2	LeftLower	Cuteness	5
rf11091949	AttractivenessFirst	3M3	RIghtLower	Cuteness	4
rf11091949	AttractivenessFirst	3M4	Norm	Cuteness	3
rf11091949	AttractivenessFirst	3M5	LeftLower	Cuteness	3
rf11091949	AttractivenessFirst	5F4	RIghtLower	Cuteness	4
rf11091949	AttractivenessFirst	5F7	Norm	Cuteness	6
rf11091949	AttractivenessFirst	5M1	LeftUpper	Cuteness	4
rf11091949	AttractivenessFirst	5M3	RightUpper	Cuteness	6
rf11091949	AttractivenessFirst	5M6	RIghtLower	Cuteness	4
rf11091949	AttractivenessFirst	7F1	Norm	Cuteness	6
rf11091949	AttractivenessFirst	7F3	LeftLower	Cuteness	5
rf11091949	AttractivenessFirst	7F4	RIghtLower	Cuteness	5
rf11091949	AttractivenessFirst	7F5	Norm	Cuteness	5
rf11091949	AttractivenessFirst	7F6	LeftUpper	Cuteness	5
rf11091949	AttractivenessFirst	7M1	RightUpper	Cuteness	4
rf11091949	AttractivenessFirst	7M2	Norm	Cuteness	5
rf11091949	AttractivenessFirst	7M3	LeftUpper	Cuteness	3
rf11091949	AttractivenessFirst	7M4	RightUpper	Cuteness	5
rf11091949	AttractivenessFirst	7M5	Norm	Cuteness	6
rf11091949	AttractivenessFirst	9F2	LeftLower	Cuteness	5
rf11091949	AttractivenessFirst	9F3	RIghtLower	Cuteness	6
rf11091949	AttractivenessFirst	9F4	Norm	Cuteness	7
rf11091949	AttractivenessFirst	9M1	RightUpper	Cuteness	3
rf11091949	AttractivenessFirst	9M3	Norm	Cuteness	6
rf11091949	AttractivenessFirst	9M4	LeftUpper	Cuteness	4
rf11091949	AttractivenessFirst	9M7	RightUpper	Cuteness	4
rf11091949	AttractivenessFirst	9M8	Norm	Cuteness	6
RM03091985	AttractivenessFirst	11F2	RIghtLower	Attractiveness	5
RM03091985	AttractivenessFirst	11F3	Norm	Attractiveness	6
RM03091985	AttractivenessFirst	11F4	LeftLower	Attractiveness	4
RM03091985	AttractivenessFirst	11F6	RIghtLower	Attractiveness	3
RM03091985	AttractivenessFirst	11M2	Norm	Attractiveness	5
RM03091985	AttractivenessFirst	11M3	LeftUpper	Attractiveness	4
RM03091985	AttractivenessFirst	11M6	RightUpper	Attractiveness	4
RM03091985	AttractivenessFirst	11M7	Norm	Attractiveness	6
RM03091985	AttractivenessFirst	13F7	LeftUpper	Attractiveness	4
RM03091985	AttractivenessFirst	13M1	RightUpper	Attractiveness	4
RM03091985	AttractivenessFirst	13M2	Norm	Attractiveness	5
RM03091985	AttractivenessFirst	13M3	LeftLower	Attractiveness	3
RM03091985	AttractivenessFirst	13M4	RIghtLower	Attractiveness	4
RM03091985	AttractivenessFirst	3F1	LeftUpper	Attractiveness	3
RM03091985	AttractivenessFirst	3F2	RightUpper	Attractiveness	3
RM03091985	AttractivenessFirst	3F3	Norm	Attractiveness	6
RM03091985	AttractivenessFirst	3F4	LeftUpper	Attractiveness	4
RM03091985	AttractivenessFirst	3M1	RightUpper	Attractiveness	5
RM03091985	AttractivenessFirst	3M2	Norm	Attractiveness	6
RM03091985	AttractivenessFirst	3M3	LeftLower	Attractiveness	3
RM03091985	AttractivenessFirst	3M4	RIghtLower	Attractiveness	3
RM03091985	AttractivenessFirst	3M5	Norm	Attractiveness	5
RM03091985	AttractivenessFirst	5F4	LeftLower	Attractiveness	2
RM03091985	AttractivenessFirst	5F7	RightUpper	Attractiveness	5
RM03091985	AttractivenessFirst	5M1	Norm	Attractiveness	6
RM03091985	AttractivenessFirst	5M3	LeftUpper	Attractiveness	3
RM03091985	AttractivenessFirst	5M4	RightUpper	Attractiveness	4
RM03091985	AttractivenessFirst	5M6	LeftLower	Attractiveness	6
RM03091985	AttractivenessFirst	7F1	RIghtLower	Attractiveness	4
RM03091985	AttractivenessFirst	7F3	Norm	Attractiveness	6
RM03091985	AttractivenessFirst	7F4	LeftLower	Attractiveness	3
RM03091985	AttractivenessFirst	7F5	RIghtLower	Attractiveness	5
RM03091985	AttractivenessFirst	7F6	Norm	Attractiveness	4
RM03091985	AttractivenessFirst	7M1	LeftUpper	Attractiveness	3
RM03091985	AttractivenessFirst	7M2	RightUpper	Attractiveness	3
RM03091985	AttractivenessFirst	7M3	Norm	Attractiveness	4
RM03091985	AttractivenessFirst	7M4	LeftUpper	Attractiveness	3
RM03091985	AttractivenessFirst	7M5	RIghtLower	Attractiveness	5
RM03091985	AttractivenessFirst	9F2	Norm	Attractiveness	6
RM03091985	AttractivenessFirst	9F3	LeftLower	Attractiveness	4
RM03091985	AttractivenessFirst	9F4	RIghtLower	Attractiveness	4
RM03091985	AttractivenessFirst	9F5	Norm	Attractiveness	6
RM03091985	AttractivenessFirst	9M1	LeftUpper	Attractiveness	2
RM03091985	AttractivenessFirst	9M3	RightUpper	Attractiveness	4
RM03091985	AttractivenessFirst	9M4	Norm	Attractiveness	5
RM03091985	AttractivenessFirst	9M7	LeftUpper	Attractiveness	3
RM03091985	AttractivenessFirst	9M8	RightUpper	Attractiveness	5
RM03091985	AttractivenessFirst	11F2	RIghtLower	Cuteness	5
RM03091985	AttractivenessFirst	11F3	Norm	Cuteness	7
RM03091985	AttractivenessFirst	11F4	LeftLower	Cuteness	5
RM03091985	AttractivenessFirst	11F6	RIghtLower	Cuteness	5
RM03091985	AttractivenessFirst	11M2	Norm	Cuteness	6
RM03091985	AttractivenessFirst	11M6	LeftUpper	Cuteness	5
RM03091985	AttractivenessFirst	11M6	RightUpper	Cuteness	4
RM03091985	AttractivenessFirst	11M7	Norm	Cuteness	6
RM03091985	AttractivenessFirst	13F7	LeftUpper	Cuteness	6
RM03091985	AttractivenessFirst	13M1	RightUpper	Cuteness	4
RM03091985	AttractivenessFirst	13M2	Norm	Cuteness	6
RM03091985	AttractivenessFirst	13M3	LeftLower	Cuteness	5
RM03091985	AttractivenessFirst	13M4	RIghtLower	Cuteness	3
RM03091985	AttractivenessFirst	3F1	LeftUpper	Cuteness	4
RM03091985	AttractivenessFirst	3F2	RightUpper	Cuteness	5
RM03091985	AttractivenessFirst	3F3	Norm	Cuteness	6
RM03091985	AttractivenessFirst	3F4	LeftUpper	Cuteness	5
RM03091985	AttractivenessFirst	3M1	RightUpper	Cuteness	5
RM03091985	AttractivenessFirst	3M2	Norm	Cuteness	6
RM03091985	AttractivenessFirst	3M3	LeftLower	Cuteness	5
RM03091985	AttractivenessFirst	3M4	RIghtLower	Cuteness	5
RM03091985	AttractivenessFirst	3M5	Norm	Cuteness	6
RM03091985	AttractivenessFirst	5F4	LeftLower	Cuteness	4
RM03091985	AttractivenessFirst	5F7	RightUpper	Cuteness	4
RM03091985	AttractivenessFirst	5M3	LeftUpper	Cuteness	4
RM03091985	AttractivenessFirst	5M3	Norm	Cuteness	6
RM03091985	AttractivenessFirst	5M4	RightUpper	Cuteness	4
RM03091985	AttractivenessFirst	5M6	LeftLower	Cuteness	3
RM03091985	AttractivenessFirst	7F1	RIghtLower	Cuteness	3
RM03091985	AttractivenessFirst	7F3	Norm	Cuteness	7
RM03091985	AttractivenessFirst	7F4	LeftLower	Cuteness	3
RM03091985	AttractivenessFirst	7F5	RIghtLower	Cuteness	5
RM03091985	AttractivenessFirst	7F6	Norm	Cuteness	6
RM03091985	AttractivenessFirst	7M1	LeftUpper	Cuteness	3
RM03091985	AttractivenessFirst	7M2	RightUpper	Cuteness	3
RM03091985	AttractivenessFirst	7M3	Norm	Cuteness	6
RM03091985	AttractivenessFirst	7M4	LeftUpper	Cuteness	5
RM03091985	AttractivenessFirst	7M5	RIghtLower	Cuteness	5
RM03091985	AttractivenessFirst	9F2	Norm	Cuteness	6
RM03091985	AttractivenessFirst	9F3	LeftLower	Cuteness	4
RM03091985	AttractivenessFirst	9F4	RIghtLower	Cuteness	6
RM03091985	AttractivenessFirst	9F5	Norm	Cuteness	6
RM03091985	AttractivenessFirst	9M1	LeftUpper	Cuteness	3
RM03091985	AttractivenessFirst	9M3	RightUpper	Cuteness	5
RM03091985	AttractivenessFirst	9M4	Norm	Cuteness	6
RM03091985	AttractivenessFirst	9M7	LeftUpper	Cuteness	3
RM03091985	AttractivenessFirst	9M8	RightUpper	Cuteness	5
SB11121981	CutenessFirst	11F2	LeftLower	Attractiveness	4
SB11121981	CutenessFirst	11F3	RIghtLower	Attractiveness	4
SB11121981	CutenessFirst	11F4	Norm	Attractiveness	4
SB11121981	CutenessFirst	11F6	LeftLower	Attractiveness	4
SB11121981	CutenessFirst	11M2	RIghtLower	Attractiveness	4
SB11121981	CutenessFirst	11M3	Norm	Attractiveness	4
SB11121981	CutenessFirst	11M6	LeftUpper	Attractiveness	4
SB11121981	CutenessFirst	11M7	RightUpper	Attractiveness	4
SB11121981	CutenessFirst	13F7	Norm	Attractiveness	4
SB11121981	CutenessFirst	13M1	LeftUpper	Attractiveness	4
SB11121981	CutenessFirst	13M2	RIghtLower	Attractiveness	4
SB11121981	CutenessFirst	13M3	Norm	Attractiveness	4
SB11121981	CutenessFirst	13M4	LeftLower	Attractiveness	4
SB11121981	CutenessFirst	3F1	Norm	Attractiveness	4
SB11121981	CutenessFirst	3F2	LeftUpper	Attractiveness	4
SB11121981	CutenessFirst	3F3	RightUpper	Attractiveness	4
SB11121981	CutenessFirst	3F4	Norm	Attractiveness	4
SB11121981	CutenessFirst	3M1	LeftUpper	Attractiveness	4
SB11121981	CutenessFirst	3M2	RIghtLower	Attractiveness	4
SB11121981	CutenessFirst	3M3	Norm	Attractiveness	4
SB11121981	CutenessFirst	3M4	LeftLower	Attractiveness	4
SB11121981	CutenessFirst	3M5	RIghtLower	Attractiveness	4
SB11121981	CutenessFirst	5F4	Norm	Attractiveness	4
SB11121981	CutenessFirst	5F7	LeftUpper	Attractiveness	4
SB11121981	CutenessFirst	5M1	RightUpper	Attractiveness	4
SB11121981	CutenessFirst	5M3	Norm	Attractiveness	4
SB11121981	CutenessFirst	5M4	LeftUpper	Attractiveness	4
SB11121981	CutenessFirst	5M6	Norm	Attractiveness	4
SB11121981	CutenessFirst	7F1	LeftLower	Attractiveness	4
SB11121981	CutenessFirst	7F3	RIghtLower	Attractiveness	4
SB11121981	CutenessFirst	7F4	Norm	Attractiveness	4
SB11121981	CutenessFirst	7F5	LeftLower	Attractiveness	4
SB11121981	CutenessFirst	7F6	RightUpper	Attractiveness	4
SB11121981	CutenessFirst	7M1	Norm	Attractiveness	4
SB11121981	CutenessFirst	7M2	LeftUpper	Attractiveness	4
SB11121981	CutenessFirst	7M3	RightUpper	Attractiveness	4
SB11121981	CutenessFirst	7M4	Norm	Attractiveness	4
SB11121981	CutenessFirst	7M5	LeftLower	Attractiveness	4
SB11121981	CutenessFirst	9F2	RIghtLower	Attractiveness	4
SB11121981	CutenessFirst	9F3	Norm	Attractiveness	4
SB11121981	CutenessFirst	9F4	LeftLower	Attractiveness	4
SB11121981	CutenessFirst	9F5	RIghtLower	Attractiveness	4
SB11121981	CutenessFirst	9M1	Norm	Attractiveness	4
SB11121981	CutenessFirst	9M3	LeftUpper	Attractiveness	4
SB11121981	CutenessFirst	9M4	RightUpper	Attractiveness	4
SB11121981	CutenessFirst	9M7	Norm	Attractiveness	4
SB11121981	CutenessFirst	9M8	LeftUpper	Attractiveness	4
SB11121981	CutenessFirst	11F2	LeftLower	Cuteness	5
SB11121981	CutenessFirst	11F3	RIghtLower	Cuteness	4
SB11121981	CutenessFirst	11F4	Norm	Cuteness	5
SB11121981	CutenessFirst	11F6	LeftLower	Cuteness	4
SB11121981	CutenessFirst	11M2	RIghtLower	Cuteness	4
SB11121981	CutenessFirst	11M3	Norm	Cuteness	4
SB11121981	CutenessFirst	11M7	RightUpper	Cuteness	5
SB11121981	CutenessFirst	13F7	Norm	Cuteness	3
SB11121981	CutenessFirst	13M1	LeftUpper	Cuteness	6
SB11121981	CutenessFirst	13M2	RIghtLower	Cuteness	4
SB11121981	CutenessFirst	13M3	Norm	Cuteness	3
SB11121981	CutenessFirst	13M4	LeftLower	Cuteness	5
SB11121981	CutenessFirst	3F1	Norm	Cuteness	6
SB11121981	CutenessFirst	3F2	LeftUpper	Cuteness	5
SB11121981	CutenessFirst	3F3	RightUpper	Cuteness	4
SB11121981	CutenessFirst	3F4	Norm	Cuteness	5
SB11121981	CutenessFirst	3M1	LeftUpper	Cuteness	4
SB11121981	CutenessFirst	3M2	RIghtLower	Cuteness	4
SB11121981	CutenessFirst	3M3	Norm	Cuteness	4
SB11121981	CutenessFirst	3M4	LeftLower	Cuteness	4
SB11121981	CutenessFirst	3M5	RIghtLower	Cuteness	4
SB11121981	CutenessFirst	5F4	Norm	Cuteness	4
SB11121981	CutenessFirst	5F7	LeftUpper	Cuteness	5
SB11121981	CutenessFirst	5M1	RightUpper	Cuteness	4
SB11121981	CutenessFirst	5M4	LeftUpper	Cuteness	4
SB11121981	CutenessFirst	5M4	Norm	Cuteness	4
SB11121981	CutenessFirst	5M6	Norm	Cuteness	5
SB11121981	CutenessFirst	7F1	LeftLower	Cuteness	5
SB11121981	CutenessFirst	7F3	RIghtLower	Cuteness	4
SB11121981	CutenessFirst	7F4	Norm	Cuteness	4
SB11121981	CutenessFirst	7F5	LeftLower	Cuteness	4
SB11121981	CutenessFirst	7F6	RightUpper	Cuteness	4
SB11121981	CutenessFirst	7M1	Norm	Cuteness	4
SB11121981	CutenessFirst	7M2	LeftUpper	Cuteness	4
SB11121981	CutenessFirst	7M3	RightUpper	Cuteness	5
SB11121981	CutenessFirst	7M4	Norm	Cuteness	3
SB11121981	CutenessFirst	7M5	LeftLower	Cuteness	4
SB11121981	CutenessFirst	9F2	RIghtLower	Cuteness	4
SB11121981	CutenessFirst	9F3	Norm	Cuteness	4
SB11121981	CutenessFirst	9F4	LeftLower	Cuteness	5
SB11121981	CutenessFirst	9F5	RIghtLower	Cuteness	5
SB11121981	CutenessFirst	9M1	Norm	Cuteness	4
SB11121981	CutenessFirst	9M3	LeftUpper	Cuteness	4
SB11121981	CutenessFirst	9M4	RightUpper	Cuteness	5
SB11121981	CutenessFirst	9M7	Norm	Cuteness	4
SC03161986	AttractivenessFirst	11F2	RIghtLower	Attractiveness	4
SC03161986	AttractivenessFirst	11F3	Norm	Attractiveness	5
SC03161986	AttractivenessFirst	11F4	LeftLower	Attractiveness	3
SC03161986	AttractivenessFirst	11F6	RIghtLower	Attractiveness	3
SC03161986	AttractivenessFirst	11M2	Norm	Attractiveness	4
SC03161986	AttractivenessFirst	11M3	LeftUpper	Attractiveness	2
SC03161986	AttractivenessFirst	11M6	RightUpper	Attractiveness	3
SC03161986	AttractivenessFirst	11M7	Norm	Attractiveness	5
SC03161986	AttractivenessFirst	13F7	LeftUpper	Attractiveness	2
SC03161986	AttractivenessFirst	13M1	RightUpper	Attractiveness	3
SC03161986	AttractivenessFirst	13M2	Norm	Attractiveness	5
SC03161986	AttractivenessFirst	13M3	LeftLower	Attractiveness	3
SC03161986	AttractivenessFirst	13M4	RIghtLower	Attractiveness	2
SC03161986	AttractivenessFirst	3F1	LeftUpper	Attractiveness	3
SC03161986	AttractivenessFirst	3F2	RightUpper	Attractiveness	4
SC03161986	AttractivenessFirst	3F3	Norm	Attractiveness	6
SC03161986	AttractivenessFirst	3F4	LeftUpper	Attractiveness	3
SC03161986	AttractivenessFirst	3M1	RightUpper	Attractiveness	3
SC03161986	AttractivenessFirst	3M2	Norm	Attractiveness	5
SC03161986	AttractivenessFirst	3M3	LeftLower	Attractiveness	3
SC03161986	AttractivenessFirst	3M4	RIghtLower	Attractiveness	4
SC03161986	AttractivenessFirst	3M5	Norm	Attractiveness	4
SC03161986	AttractivenessFirst	5F4	LeftLower	Attractiveness	2
SC03161986	AttractivenessFirst	5F7	RightUpper	Attractiveness	3
SC03161986	AttractivenessFirst	5M1	Norm	Attractiveness	5
SC03161986	AttractivenessFirst	5M3	LeftUpper	Attractiveness	4
SC03161986	AttractivenessFirst	5M4	RightUpper	Attractiveness	3
SC03161986	AttractivenessFirst	5M6	LeftLower	Attractiveness	4
SC03161986	AttractivenessFirst	7F1	RIghtLower	Attractiveness	3
SC03161986	AttractivenessFirst	7F3	Norm	Attractiveness	6
SC03161986	AttractivenessFirst	7F4	LeftLower	Attractiveness	3
SC03161986	AttractivenessFirst	7F5	RIghtLower	Attractiveness	4
SC03161986	AttractivenessFirst	7F6	Norm	Attractiveness	5
SC03161986	AttractivenessFirst	7M1	LeftUpper	Attractiveness	3
SC03161986	AttractivenessFirst	7M2	RightUpper	Attractiveness	3
SC03161986	AttractivenessFirst	7M3	Norm	Attractiveness	5
SC03161986	AttractivenessFirst	7M4	LeftUpper	Attractiveness	3
SC03161986	AttractivenessFirst	7M5	RIghtLower	Attractiveness	3
SC03161986	AttractivenessFirst	9F2	Norm	Attractiveness	6
SC03161986	AttractivenessFirst	9F3	LeftLower	Attractiveness	4
SC03161986	AttractivenessFirst	9F4	RIghtLower	Attractiveness	3
SC03161986	AttractivenessFirst	9F5	Norm	Attractiveness	5
SC03161986	AttractivenessFirst	9M1	LeftUpper	Attractiveness	2
SC03161986	AttractivenessFirst	9M3	RightUpper	Attractiveness	3
SC03161986	AttractivenessFirst	9M4	Norm	Attractiveness	5
SC03161986	AttractivenessFirst	9M7	LeftUpper	Attractiveness	3
SC03161986	AttractivenessFirst	9M8	RightUpper	Attractiveness	3
SC03161986	AttractivenessFirst	11F2	RIghtLower	Cuteness	5
SC03161986	AttractivenessFirst	11F3	Norm	Cuteness	5
SC03161986	AttractivenessFirst	11F4	LeftLower	Cuteness	3
SC03161986	AttractivenessFirst	11F6	RIghtLower	Cuteness	4
SC03161986	AttractivenessFirst	11M2	Norm	Cuteness	5
SC03161986	AttractivenessFirst	11M6	LeftUpper	Cuteness	3
SC03161986	AttractivenessFirst	11M6	RightUpper	Cuteness	4
SC03161986	AttractivenessFirst	11M7	Norm	Cuteness	6
SC03161986	AttractivenessFirst	13F7	LeftUpper	Cuteness	2
SC03161986	AttractivenessFirst	13M1	RightUpper	Cuteness	4
SC03161986	AttractivenessFirst	13M2	Norm	Cuteness	5
SC03161986	AttractivenessFirst	13M3	LeftLower	Cuteness	3
SC03161986	AttractivenessFirst	13M4	RIghtLower	Cuteness	3
SC03161986	AttractivenessFirst	3F1	LeftUpper	Cuteness	5
SC03161986	AttractivenessFirst	3F2	RightUpper	Cuteness	5
SC03161986	AttractivenessFirst	3F3	Norm	Cuteness	6
SC03161986	AttractivenessFirst	3F4	LeftUpper	Cuteness	4
SC03161986	AttractivenessFirst	3M1	RightUpper	Cuteness	4
SC03161986	AttractivenessFirst	3M2	Norm	Cuteness	5
SC03161986	AttractivenessFirst	3M3	LeftLower	Cuteness	4
SC03161986	AttractivenessFirst	3M4	RIghtLower	Cuteness	4
SC03161986	AttractivenessFirst	3M5	Norm	Cuteness	5
SC03161986	AttractivenessFirst	5F4	LeftLower	Cuteness	3
SC03161986	AttractivenessFirst	5F7	RightUpper	Cuteness	5
SC03161986	AttractivenessFirst	5M3	LeftUpper	Cuteness	5
SC03161986	AttractivenessFirst	5M3	Norm	Cuteness	5
SC03161986	AttractivenessFirst	5M4	RightUpper	Cuteness	4
SC03161986	AttractivenessFirst	5M6	LeftLower	Cuteness	3
SC03161986	AttractivenessFirst	7F1	RIghtLower	Cuteness	3
SC03161986	AttractivenessFirst	7F3	Norm	Cuteness	6
SC03161986	AttractivenessFirst	7F4	LeftLower	Cuteness	3
SC03161986	AttractivenessFirst	7F5	RIghtLower	Cuteness	3
SC03161986	AttractivenessFirst	7F6	Norm	Cuteness	5
SC03161986	AttractivenessFirst	7M1	LeftUpper	Cuteness	3
SC03161986	AttractivenessFirst	7M2	RightUpper	Cuteness	3
SC03161986	AttractivenessFirst	7M3	Norm	Cuteness	6
SC03161986	AttractivenessFirst	7M4	LeftUpper	Cuteness	4
SC03161986	AttractivenessFirst	7M5	RIghtLower	Cuteness	4
SC03161986	AttractivenessFirst	9F2	Norm	Cuteness	5
SC03161986	AttractivenessFirst	9F3	LeftLower	Cuteness	4
SC03161986	AttractivenessFirst	9F4	RIghtLower	Cuteness	5
SC03161986	AttractivenessFirst	9F5	Norm	Cuteness	5
SC03161986	AttractivenessFirst	9M1	LeftUpper	Cuteness	2
SC03161986	AttractivenessFirst	9M3	RightUpper	Cuteness	3
SC03161986	AttractivenessFirst	9M4	Norm	Cuteness	5
SC03161986	AttractivenessFirst	9M7	LeftUpper	Cuteness	3
SC03161986	AttractivenessFirst	9M8	RightUpper	Cuteness	4
SC06041954	CutenessFirst	11F2	LeftLower	Attractiveness	6
SC06041954	CutenessFirst	11F3	RIghtLower	Attractiveness	6
SC06041954	CutenessFirst	11F4	Norm	Attractiveness	7
SC06041954	CutenessFirst	11F6	LeftLower	Attractiveness	7
SC06041954	CutenessFirst	11M2	RIghtLower	Attractiveness	4
SC06041954	CutenessFirst	11M3	Norm	Attractiveness	6
SC06041954	CutenessFirst	11M6	LeftUpper	Attractiveness	7
SC06041954	CutenessFirst	11M7	RightUpper	Attractiveness	7
SC06041954	CutenessFirst	13F7	Norm	Attractiveness	4
SC06041954	CutenessFirst	13M1	LeftUpper	Attractiveness	7
SC06041954	CutenessFirst	13M2	RIghtLower	Attractiveness	6
SC06041954	CutenessFirst	13M3	Norm	Attractiveness	7
SC06041954	CutenessFirst	13M4	LeftLower	Attractiveness	7
SC06041954	CutenessFirst	3F1	Norm	Attractiveness	7
SC06041954	CutenessFirst	3F2	LeftUpper	Attractiveness	7
SC06041954	CutenessFirst	3F3	RightUpper	Attractiveness	7
SC06041954	CutenessFirst	3F4	Norm	Attractiveness	6
SC06041954	CutenessFirst	3M1	LeftUpper	Attractiveness	7
SC06041954	CutenessFirst	3M2	RIghtLower	Attractiveness	7
SC06041954	CutenessFirst	3M3	Norm	Attractiveness	7
SC06041954	CutenessFirst	3M4	LeftLower	Attractiveness	4
SC06041954	CutenessFirst	3M5	RIghtLower	Attractiveness	7
SC06041954	CutenessFirst	5F4	Norm	Attractiveness	7
SC06041954	CutenessFirst	5F7	LeftUpper	Attractiveness	7
SC06041954	CutenessFirst	5M1	RightUpper	Attractiveness	7
SC06041954	CutenessFirst	5M3	Norm	Attractiveness	7
SC06041954	CutenessFirst	5M4	LeftUpper	Attractiveness	7
SC06041954	CutenessFirst	5M6	Norm	Attractiveness	6
SC06041954	CutenessFirst	7F1	LeftLower	Attractiveness	7
SC06041954	CutenessFirst	7F3	RIghtLower	Attractiveness	4
SC06041954	CutenessFirst	7F4	Norm	Attractiveness	4
SC06041954	CutenessFirst	7F5	LeftLower	Attractiveness	7
SC06041954	CutenessFirst	7F6	RightUpper	Attractiveness	6
SC06041954	CutenessFirst	7M1	Norm	Attractiveness	4
SC06041954	CutenessFirst	7M2	LeftUpper	Attractiveness	7
SC06041954	CutenessFirst	7M3	RightUpper	Attractiveness	4
SC06041954	CutenessFirst	7M4	Norm	Attractiveness	7
SC06041954	CutenessFirst	7M5	LeftLower	Attractiveness	7
SC06041954	CutenessFirst	9F2	RIghtLower	Attractiveness	7
SC06041954	CutenessFirst	9F3	Norm	Attractiveness	4
SC06041954	CutenessFirst	9F4	LeftLower	Attractiveness	7
SC06041954	CutenessFirst	9F5	RIghtLower	Attractiveness	7
SC06041954	CutenessFirst	9M1	Norm	Attractiveness	3
SC06041954	CutenessFirst	9M3	LeftUpper	Attractiveness	4
SC06041954	CutenessFirst	9M4	RightUpper	Attractiveness	4
SC06041954	CutenessFirst	9M7	Norm	Attractiveness	4
SC06041954	CutenessFirst	9M8	LeftUpper	Attractiveness	7
SC06041954	CutenessFirst	11F2	LeftLower	Cuteness	5
SC06041954	CutenessFirst	11F3	RIghtLower	Cuteness	3
SC06041954	CutenessFirst	11F4	Norm	Cuteness	7
SC06041954	CutenessFirst	11F6	LeftLower	Cuteness	7
SC06041954	CutenessFirst	11M2	RIghtLower	Cuteness	4
SC06041954	CutenessFirst	11M3	Norm	Cuteness	6
SC06041954	CutenessFirst	11M7	RightUpper	Cuteness	7
SC06041954	CutenessFirst	13F7	Norm	Cuteness	3
SC06041954	CutenessFirst	13M1	LeftUpper	Cuteness	6
SC06041954	CutenessFirst	13M2	RIghtLower	Cuteness	7
SC06041954	CutenessFirst	13M3	Norm	Cuteness	3
SC06041954	CutenessFirst	13M4	LeftLower	Cuteness	6
SC06041954	CutenessFirst	3F1	Norm	Cuteness	4
SC06041954	CutenessFirst	3F2	LeftUpper	Cuteness	7
SC06041954	CutenessFirst	3F3	RightUpper	Cuteness	7
SC06041954	CutenessFirst	3F4	Norm	Cuteness	4
SC06041954	CutenessFirst	3M1	LeftUpper	Cuteness	6
SC06041954	CutenessFirst	3M2	RIghtLower	Cuteness	4
SC06041954	CutenessFirst	3M3	Norm	Cuteness	6
SC06041954	CutenessFirst	3M4	LeftLower	Cuteness	3
SC06041954	CutenessFirst	3M5	RIghtLower	Cuteness	4
SC06041954	CutenessFirst	5F4	Norm	Cuteness	7
SC06041954	CutenessFirst	5F7	LeftUpper	Cuteness	4
SC06041954	CutenessFirst	5M1	RightUpper	Cuteness	3
SC06041954	CutenessFirst	5M4	LeftUpper	Cuteness	3
SC06041954	CutenessFirst	5M4	Norm	Cuteness	7
SC06041954	CutenessFirst	5M6	Norm	Cuteness	7
SC06041954	CutenessFirst	7F1	LeftLower	Cuteness	7
SC06041954	CutenessFirst	7F3	RIghtLower	Cuteness	7
SC06041954	CutenessFirst	7F4	Norm	Cuteness	3
SC06041954	CutenessFirst	7F5	LeftLower	Cuteness	6
SC06041954	CutenessFirst	7F6	RightUpper	Cuteness	4
SC06041954	CutenessFirst	7M1	Norm	Cuteness	4
SC06041954	CutenessFirst	7M2	LeftUpper	Cuteness	7
SC06041954	CutenessFirst	7M3	RightUpper	Cuteness	3
SC06041954	CutenessFirst	7M4	Norm	Cuteness	4
SC06041954	CutenessFirst	7M5	LeftLower	Cuteness	4
SC06041954	CutenessFirst	9F2	RIghtLower	Cuteness	7
SC06041954	CutenessFirst	9F3	Norm	Cuteness	3
SC06041954	CutenessFirst	9F4	LeftLower	Cuteness	7
SC06041954	CutenessFirst	9F5	RIghtLower	Cuteness	4
SC06041954	CutenessFirst	9M1	Norm	Cuteness	2
SC06041954	CutenessFirst	9M3	LeftUpper	Cuteness	4
SC06041954	CutenessFirst	9M4	RightUpper	Cuteness	3
SC06041954	CutenessFirst	9M7	Norm	Cuteness	3
sg06101989	CutenessFirst	11F2	RIghtLower	Attractiveness	6
sg06101989	CutenessFirst	11F3	Norm	Attractiveness	6
sg06101989	CutenessFirst	11F4	LeftLower	Attractiveness	7
sg06101989	CutenessFirst	11F6	RIghtLower	Attractiveness	6
sg06101989	CutenessFirst	11M2	Norm	Attractiveness	6
sg06101989	CutenessFirst	11M3	LeftUpper	Attractiveness	7
sg06101989	CutenessFirst	11M6	RightUpper	Attractiveness	7
sg06101989	CutenessFirst	11M7	Norm	Attractiveness	6
sg06101989	CutenessFirst	13F7	LeftUpper	Attractiveness	5
sg06101989	CutenessFirst	13M1	RightUpper	Attractiveness	7
sg06101989	CutenessFirst	13M2	Norm	Attractiveness	5
sg06101989	CutenessFirst	13M3	LeftLower	Attractiveness	5
sg06101989	CutenessFirst	13M4	RIghtLower	Attractiveness	6
sg06101989	CutenessFirst	3F1	LeftUpper	Attractiveness	5
sg06101989	CutenessFirst	3F2	RightUpper	Attractiveness	5
sg06101989	CutenessFirst	3F3	Norm	Attractiveness	7
sg06101989	CutenessFirst	3F4	LeftUpper	Attractiveness	5
sg06101989	CutenessFirst	3M1	RightUpper	Attractiveness	6
sg06101989	CutenessFirst	3M2	Norm	Attractiveness	6
sg06101989	CutenessFirst	3M3	LeftLower	Attractiveness	7
sg06101989	CutenessFirst	3M4	RIghtLower	Attractiveness	5
sg06101989	CutenessFirst	3M5	Norm	Attractiveness	6
sg06101989	CutenessFirst	5F4	LeftLower	Attractiveness	6
sg06101989	CutenessFirst	5F7	RightUpper	Attractiveness	7
sg06101989	CutenessFirst	5M1	Norm	Attractiveness	7
sg06101989	CutenessFirst	5M3	LeftUpper	Attractiveness	7
sg06101989	CutenessFirst	5M4	RightUpper	Attractiveness	5
sg06101989	CutenessFirst	5M6	LeftLower	Attractiveness	7
sg06101989	CutenessFirst	7F1	RIghtLower	Attractiveness	7
sg06101989	CutenessFirst	7F3	Norm	Attractiveness	5
sg06101989	CutenessFirst	7F4	LeftLower	Attractiveness	5
sg06101989	CutenessFirst	7F5	RIghtLower	Attractiveness	6
sg06101989	CutenessFirst	7F6	Norm	Attractiveness	5
sg06101989	CutenessFirst	7M1	LeftUpper	Attractiveness	6
sg06101989	CutenessFirst	7M2	RightUpper	Attractiveness	7
sg06101989	CutenessFirst	7M3	Norm	Attractiveness	6
sg06101989	CutenessFirst	7M4	LeftUpper	Attractiveness	6
sg06101989	CutenessFirst	7M5	RIghtLower	Attractiveness	7
sg06101989	CutenessFirst	9F2	Norm	Attractiveness	6
sg06101989	CutenessFirst	9F3	LeftLower	Attractiveness	6
sg06101989	CutenessFirst	9F4	RIghtLower	Attractiveness	6
sg06101989	CutenessFirst	9F5	Norm	Attractiveness	7
sg06101989	CutenessFirst	9M1	LeftUpper	Attractiveness	6
sg06101989	CutenessFirst	9M3	RightUpper	Attractiveness	6
sg06101989	CutenessFirst	9M4	Norm	Attractiveness	6
sg06101989	CutenessFirst	9M7	LeftUpper	Attractiveness	6
sg06101989	CutenessFirst	9M8	RightUpper	Attractiveness	6
sg06101989	CutenessFirst	11F2	RIghtLower	Cuteness	5
sg06101989	CutenessFirst	11F3	Norm	Cuteness	6
sg06101989	CutenessFirst	11F4	LeftLower	Cuteness	7
sg06101989	CutenessFirst	11F6	RIghtLower	Cuteness	6
sg06101989	CutenessFirst	11M2	Norm	Cuteness	6
sg06101989	CutenessFirst	11M6	LeftUpper	Cuteness	7
sg06101989	CutenessFirst	11M6	RightUpper	Cuteness	5
sg06101989	CutenessFirst	11M7	Norm	Cuteness	7
sg06101989	CutenessFirst	13F7	LeftUpper	Cuteness	7
sg06101989	CutenessFirst	13M1	RightUpper	Cuteness	5
sg06101989	CutenessFirst	13M2	Norm	Cuteness	6
sg06101989	CutenessFirst	13M3	LeftLower	Cuteness	7
sg06101989	CutenessFirst	13M4	RIghtLower	Cuteness	6
sg06101989	CutenessFirst	3F1	LeftUpper	Cuteness	7
sg06101989	CutenessFirst	3F2	RightUpper	Cuteness	7
sg06101989	CutenessFirst	3F3	Norm	Cuteness	6
sg06101989	CutenessFirst	3F4	LeftUpper	Cuteness	6
sg06101989	CutenessFirst	3M1	RightUpper	Cuteness	6
sg06101989	CutenessFirst	3M2	Norm	Cuteness	7
sg06101989	CutenessFirst	3M3	LeftLower	Cuteness	7
sg06101989	CutenessFirst	3M4	RIghtLower	Cuteness	5
sg06101989	CutenessFirst	3M5	Norm	Cuteness	6
sg06101989	CutenessFirst	5F4	LeftLower	Cuteness	5
sg06101989	CutenessFirst	5F7	RightUpper	Cuteness	7
sg06101989	CutenessFirst	5M3	LeftUpper	Cuteness	6
sg06101989	CutenessFirst	5M3	Norm	Cuteness	5
sg06101989	CutenessFirst	5M4	RightUpper	Cuteness	5
sg06101989	CutenessFirst	5M6	LeftLower	Cuteness	6
sg06101989	CutenessFirst	7F1	RIghtLower	Cuteness	7
sg06101989	CutenessFirst	7F3	Norm	Cuteness	6
sg06101989	CutenessFirst	7F4	LeftLower	Cuteness	5
sg06101989	CutenessFirst	7F5	RIghtLower	Cuteness	7
sg06101989	CutenessFirst	7F6	Norm	Cuteness	5
sg06101989	CutenessFirst	7M1	LeftUpper	Cuteness	6
sg06101989	CutenessFirst	7M2	RightUpper	Cuteness	7
sg06101989	CutenessFirst	7M3	Norm	Cuteness	5
sg06101989	CutenessFirst	7M4	LeftUpper	Cuteness	7
sg06101989	CutenessFirst	7M5	RIghtLower	Cuteness	6
sg06101989	CutenessFirst	9F2	Norm	Cuteness	7
sg06101989	CutenessFirst	9F3	LeftLower	Cuteness	7
sg06101989	CutenessFirst	9F4	RIghtLower	Cuteness	6
sg06101989	CutenessFirst	9F5	Norm	Cuteness	7
sg06101989	CutenessFirst	9M1	LeftUpper	Cuteness	6
sg06101989	CutenessFirst	9M3	RightUpper	Cuteness	6
sg06101989	CutenessFirst	9M4	Norm	Cuteness	7
sg06101989	CutenessFirst	9M7	LeftUpper	Cuteness	6
sg06101989	CutenessFirst	9M8	RightUpper	Cuteness	5
TA06281982	CutenessFirst	11F2	LeftLower	Attractiveness	5
TA06281982	CutenessFirst	11F3	RIghtLower	Attractiveness	4
TA06281982	CutenessFirst	11F4	Norm	Attractiveness	4
TA06281982	CutenessFirst	11F6	LeftLower	Attractiveness	5
TA06281982	CutenessFirst	11M2	RIghtLower	Attractiveness	5
TA06281982	CutenessFirst	11M3	Norm	Attractiveness	4
TA06281982	CutenessFirst	11M6	LeftUpper	Attractiveness	4
TA06281982	CutenessFirst	11M7	RightUpper	Attractiveness	5
TA06281982	CutenessFirst	13F7	Norm	Attractiveness	5
TA06281982	CutenessFirst	13M1	LeftUpper	Attractiveness	5
TA06281982	CutenessFirst	13M2	RIghtLower	Attractiveness	4
TA06281982	CutenessFirst	13M3	Norm	Attractiveness	5
TA06281982	CutenessFirst	13M4	LeftLower	Attractiveness	5
TA06281982	CutenessFirst	3F1	Norm	Attractiveness	4
TA06281982	CutenessFirst	3F2	LeftUpper	Attractiveness	5
TA06281982	CutenessFirst	3F3	RightUpper	Attractiveness	5
TA06281982	CutenessFirst	3F4	Norm	Attractiveness	5
TA06281982	CutenessFirst	3M1	LeftUpper	Attractiveness	5
TA06281982	CutenessFirst	3M2	RIghtLower	Attractiveness	5
TA06281982	CutenessFirst	3M3	Norm	Attractiveness	4
TA06281982	CutenessFirst	3M4	LeftLower	Attractiveness	4
TA06281982	CutenessFirst	3M5	RIghtLower	Attractiveness	4
TA06281982	CutenessFirst	5F4	Norm	Attractiveness	4
TA06281982	CutenessFirst	5F7	LeftUpper	Attractiveness	4
TA06281982	CutenessFirst	5M1	RightUpper	Attractiveness	5
TA06281982	CutenessFirst	5M3	Norm	Attractiveness	4
TA06281982	CutenessFirst	5M4	LeftUpper	Attractiveness	5
TA06281982	CutenessFirst	5M6	Norm	Attractiveness	4
TA06281982	CutenessFirst	7F1	LeftLower	Attractiveness	5
TA06281982	CutenessFirst	7F3	RIghtLower	Attractiveness	4
TA06281982	CutenessFirst	7F4	Norm	Attractiveness	4
TA06281982	CutenessFirst	7F5	LeftLower	Attractiveness	4
TA06281982	CutenessFirst	7F6	RightUpper	Attractiveness	5
TA06281982	CutenessFirst	7M1	Norm	Attractiveness	4
TA06281982	CutenessFirst	7M2	LeftUpper	Attractiveness	5
TA06281982	CutenessFirst	7M3	RightUpper	Attractiveness	5
TA06281982	CutenessFirst	7M4	Norm	Attractiveness	4
TA06281982	CutenessFirst	7M5	LeftLower	Attractiveness	4
TA06281982	CutenessFirst	9F2	RIghtLower	Attractiveness	5
TA06281982	CutenessFirst	9F3	Norm	Attractiveness	6
TA06281982	CutenessFirst	9F4	LeftLower	Attractiveness	4
TA06281982	CutenessFirst	9F5	RIghtLower	Attractiveness	5
TA06281982	CutenessFirst	9M1	Norm	Attractiveness	4
TA06281982	CutenessFirst	9M3	LeftUpper	Attractiveness	4
TA06281982	CutenessFirst	9M4	RightUpper	Attractiveness	5
TA06281982	CutenessFirst	9M7	Norm	Attractiveness	5
TA06281982	CutenessFirst	9M8	LeftUpper	Attractiveness	5
TA06281982	CutenessFirst	11F2	LeftLower	Cuteness	5
TA06281982	CutenessFirst	11F3	RIghtLower	Cuteness	5
TA06281982	CutenessFirst	11F4	Norm	Cuteness	7
TA06281982	CutenessFirst	11F6	LeftLower	Cuteness	4
TA06281982	CutenessFirst	11M2	RIghtLower	Cuteness	5
TA06281982	CutenessFirst	11M3	Norm	Cuteness	5
TA06281982	CutenessFirst	11M7	RightUpper	Cuteness	5
TA06281982	CutenessFirst	13F7	Norm	Cuteness	5
TA06281982	CutenessFirst	13M1	LeftUpper	Cuteness	6
TA06281982	CutenessFirst	13M2	RIghtLower	Cuteness	4
TA06281982	CutenessFirst	13M3	Norm	Cuteness	5
TA06281982	CutenessFirst	13M4	LeftLower	Cuteness	5
TA06281982	CutenessFirst	3F1	Norm	Cuteness	5
TA06281982	CutenessFirst	3F2	LeftUpper	Cuteness	5
TA06281982	CutenessFirst	3F3	RightUpper	Cuteness	5
TA06281982	CutenessFirst	3F4	Norm	Cuteness	5
TA06281982	CutenessFirst	3M1	LeftUpper	Cuteness	5
TA06281982	CutenessFirst	3M2	RIghtLower	Cuteness	5
TA06281982	CutenessFirst	3M3	Norm	Cuteness	5
TA06281982	CutenessFirst	3M4	LeftLower	Cuteness	5
TA06281982	CutenessFirst	3M5	RIghtLower	Cuteness	4
TA06281982	CutenessFirst	5F4	Norm	Cuteness	5
TA06281982	CutenessFirst	5F7	LeftUpper	Cuteness	5
TA06281982	CutenessFirst	5M1	RightUpper	Cuteness	5
TA06281982	CutenessFirst	5M4	LeftUpper	Cuteness	4
TA06281982	CutenessFirst	5M4	Norm	Cuteness	5
TA06281982	CutenessFirst	5M6	Norm	Cuteness	4
TA06281982	CutenessFirst	7F1	LeftLower	Cuteness	5
TA06281982	CutenessFirst	7F3	RIghtLower	Cuteness	5
TA06281982	CutenessFirst	7F4	Norm	Cuteness	6
TA06281982	CutenessFirst	7F5	LeftLower	Cuteness	4
TA06281982	CutenessFirst	7F6	RightUpper	Cuteness	5
TA06281982	CutenessFirst	7M1	Norm	Cuteness	5
TA06281982	CutenessFirst	7M2	LeftUpper	Cuteness	6
TA06281982	CutenessFirst	7M3	RightUpper	Cuteness	5
TA06281982	CutenessFirst	7M4	Norm	Cuteness	5
TA06281982	CutenessFirst	7M5	LeftLower	Cuteness	5
TA06281982	CutenessFirst	9F2	RIghtLower	Cuteness	6
TA06281982	CutenessFirst	9F3	Norm	Cuteness	5
TA06281982	CutenessFirst	9F4	LeftLower	Cuteness	5
TA06281982	CutenessFirst	9F5	RIghtLower	Cuteness	5
TA06281982	CutenessFirst	9M1	Norm	Cuteness	4
TA06281982	CutenessFirst	9M3	LeftUpper	Cuteness	4
TA06281982	CutenessFirst	9M4	RightUpper	Cuteness	5
TA06281982	CutenessFirst	9M7	Norm	Cuteness	5
TA10131969	AttractivenessFirst	11F2	LeftLower	Attractiveness	2
TA10131969	AttractivenessFirst	11F3	RIghtLower	Attractiveness	4
TA10131969	AttractivenessFirst	11F4	Norm	Attractiveness	5
TA10131969	AttractivenessFirst	11F6	LeftLower	Attractiveness	4
TA10131969	AttractivenessFirst	11M2	RIghtLower	Attractiveness	4
TA10131969	AttractivenessFirst	11M3	Norm	Attractiveness	4
TA10131969	AttractivenessFirst	11M6	LeftUpper	Attractiveness	4
TA10131969	AttractivenessFirst	11M7	RightUpper	Attractiveness	4
TA10131969	AttractivenessFirst	13F7	Norm	Attractiveness	4
TA10131969	AttractivenessFirst	13M1	LeftUpper	Attractiveness	2
TA10131969	AttractivenessFirst	13M2	RIghtLower	Attractiveness	3
TA10131969	AttractivenessFirst	13M3	Norm	Attractiveness	3
TA10131969	AttractivenessFirst	13M4	LeftLower	Attractiveness	5
TA10131969	AttractivenessFirst	3F1	Norm	Attractiveness	3
TA10131969	AttractivenessFirst	3F2	LeftUpper	Attractiveness	4
TA10131969	AttractivenessFirst	3F3	RightUpper	Attractiveness	4
TA10131969	AttractivenessFirst	3F4	Norm	Attractiveness	5
TA10131969	AttractivenessFirst	3M1	LeftUpper	Attractiveness	3
TA10131969	AttractivenessFirst	3M2	RIghtLower	Attractiveness	4
TA10131969	AttractivenessFirst	3M3	Norm	Attractiveness	7
TA10131969	AttractivenessFirst	3M4	LeftLower	Attractiveness	2
TA10131969	AttractivenessFirst	3M5	RIghtLower	Attractiveness	3
TA10131969	AttractivenessFirst	5F4	Norm	Attractiveness	4
TA10131969	AttractivenessFirst	5F7	LeftUpper	Attractiveness	4
TA10131969	AttractivenessFirst	5M1	RightUpper	Attractiveness	4
TA10131969	AttractivenessFirst	5M3	Norm	Attractiveness	6
TA10131969	AttractivenessFirst	5M4	LeftUpper	Attractiveness	4
TA10131969	AttractivenessFirst	5M6	Norm	Attractiveness	5
TA10131969	AttractivenessFirst	7F1	LeftLower	Attractiveness	4
TA10131969	AttractivenessFirst	7F3	RIghtLower	Attractiveness	2
TA10131969	AttractivenessFirst	7F4	Norm	Attractiveness	7
TA10131969	AttractivenessFirst	7F5	LeftLower	Attractiveness	3
TA10131969	AttractivenessFirst	7F6	RightUpper	Attractiveness	4
TA10131969	AttractivenessFirst	7M1	Norm	Attractiveness	4
TA10131969	AttractivenessFirst	7M2	LeftUpper	Attractiveness	3
TA10131969	AttractivenessFirst	7M3	RightUpper	Attractiveness	2
TA10131969	AttractivenessFirst	7M4	Norm	Attractiveness	6
TA10131969	AttractivenessFirst	7M5	LeftLower	Attractiveness	2
TA10131969	AttractivenessFirst	9F2	RIghtLower	Attractiveness	3
TA10131969	AttractivenessFirst	9F3	Norm	Attractiveness	7
TA10131969	AttractivenessFirst	9F4	LeftLower	Attractiveness	4
TA10131969	AttractivenessFirst	9F5	RIghtLower	Attractiveness	4
TA10131969	AttractivenessFirst	9M1	Norm	Attractiveness	2
TA10131969	AttractivenessFirst	9M3	LeftUpper	Attractiveness	2
TA10131969	AttractivenessFirst	9M4	RightUpper	Attractiveness	2
TA10131969	AttractivenessFirst	9M7	Norm	Attractiveness	4
TA10131969	AttractivenessFirst	9M8	LeftUpper	Attractiveness	4
TA10131969	AttractivenessFirst	11F2	LeftLower	Cuteness	3
TA10131969	AttractivenessFirst	11F3	RIghtLower	Cuteness	5
TA10131969	AttractivenessFirst	11F4	Norm	Cuteness	7
TA10131969	AttractivenessFirst	11F6	LeftLower	Cuteness	4
TA10131969	AttractivenessFirst	11M2	RIghtLower	Cuteness	4
TA10131969	AttractivenessFirst	11M3	Norm	Cuteness	5
TA10131969	AttractivenessFirst	11M7	RightUpper	Cuteness	4
TA10131969	AttractivenessFirst	13F7	Norm	Cuteness	3
TA10131969	AttractivenessFirst	13M1	LeftUpper	Cuteness	4
TA10131969	AttractivenessFirst	13M2	RIghtLower	Cuteness	4
TA10131969	AttractivenessFirst	13M3	Norm	Cuteness	4
TA10131969	AttractivenessFirst	13M4	LeftLower	Cuteness	5
TA10131969	AttractivenessFirst	3F1	Norm	Cuteness	5
TA10131969	AttractivenessFirst	3F2	LeftUpper	Cuteness	4
TA10131969	AttractivenessFirst	3F3	RightUpper	Cuteness	5
TA10131969	AttractivenessFirst	3F4	Norm	Cuteness	6
TA10131969	AttractivenessFirst	3M1	LeftUpper	Cuteness	3
TA10131969	AttractivenessFirst	3M2	RIghtLower	Cuteness	6
TA10131969	AttractivenessFirst	3M3	Norm	Cuteness	4
TA10131969	AttractivenessFirst	3M4	LeftLower	Cuteness	6
TA10131969	AttractivenessFirst	3M5	RIghtLower	Cuteness	4
[truncated: 21,722 more chars]
